# Supplementary material for: Di-μ-chlorido-bis­(chlorido­{8-[2-(di­methyl­amino)­ethyl­amino]­quinoline}­cadmium) ethanol monosolvate
Source: IUCrdata. 2021 Feb 16;6(Pt 2):x210150. doi: 10.1107/S2414314621001504 (PMC9462312; doi:10.1107/S2414314621001504)
Supplement: Supplementary file 1 [file x-06-x210150-sup1.cif]

##############################################################################
#                                                                            #
# This CIF contains the data for a data article accepted for                 #
# publication in IUCrData. It conforms to the requirements of                #
# Notes for Authors for IUCrData, and has been                               #
# peer reviewed under the auspices of IUCrData.                              #
#                                                                            #
# Full details of the Crystallographic Information File format               #
# are given in the paper "The Crystallographic Information File (CIF):       #
# a New Standard Archive File for Crystallography" by S. R. Hall, F. H.      #
# Allen and I. D. Brown [Acta Cryst. (1991), A47, 655-685].                  #
#                                                                            #
# The current version of the core CIF dictionary is obtainable from          #
# ftp://ftp.iucr.org/pub/cif_core.dic.                                       #
#                                                                            #
# Software is freely available for graphical display of the structure(s)     #
# in this CIF. For information consult the CIF software page                 #
# http://www.iucr.org/resources/cif/software.                                #
#                                                                            #
# This file may be used for bona fide research purposes within the           #
# scientific community so long as proper attribution is given to the data    # 
# article from which it was obtained.                                        #
#                                                                            #
##############################################################################
data_I
_database_code_depnum_ccdc_archive 'CCDC 2062006'
_audit_creation_method     'SHELXL-2018/1'
_journal_date_recd_electronic     2021-02-08
_journal_date_accepted     2021-02-08
_journal_name_full     'IUCrData'
_journal_year     2021
_journal_volume     6
_journal_issue      2
_journal_page_first     0
_journal_page_last     0
_journal_paper_category     HM
_journal_paper_doi     10.1107/S2414314621001504
_journal_coeditor_code     HB4375
_publ_contact_author_name     'Benson M. Kariuki'
_publ_contact_author_address
;
School of Chemistry, Cardiff University, Main Building, Park Place, Cardiff CF10
3AT,
UK
;
_publ_contact_author_email
;
kariukib@cf.ac.uk
;
_publ_contact_author_fax     ?
_publ_contact_author_phone     ?
_publ_section_title
;
Di-\m-chlorido-bis(chlorido{8-[2-(dimethylamino)ethylamino]quinoline}cadmium)
ethanol monosolvate
;
loop_
    _publ_author_name
    _publ_author_footnote
    _publ_author_address
    'Al-Sudani, Abdul-Razak H.' .
;
Department of Chemistry, College of Science for Women, University of Baghdad,
Iraq
;
    'Abdulridha, Myasim Qasim' .
;
Department of Chemistry, College of Science for Women, University of Baghdad,
Iraq
;
    'Kariuki, Benson M.' .
;
School of Chemistry, Cardiff University, Main Building, Park Place, Cardiff CF10
3AT,
UK
;
_publ_section_synopsis
;
In the title bimetallic complex, two Cd^2+^ metal ions are linked by a pair of
Cl^-^ ions and their coordinations completed by another Cl^-^ ion and three N
atoms.
;
_chemical_name_systematic
;
Di-\m-chlorido-bis(chlorido{8-[2-(dimethylamino)ethylamino]quinoline}cadmium)
ethanol monosolvate
;
_chemical_name_common     ?
_chemical_formula_moiety     'C26 H34 Cd2 Cl4 N6, C2 H6 O'
_chemical_formula_sum     'C28 H40 Cd2 Cl4 N6 O'
_chemical_formula_iupac     '[Cd2 Cl4 (C13 H17 N3)2], C2 H6 O'
_chemical_formula_weight     843.26
_chemical_melting_point     ?
_space_group_crystal_system     monoclinic
_space_group_name_H-M_alt     'P 21/c'
_space_group_name_Hall     '-P 2ybc'
loop_
    _space_group_symop_operation_xyz
    'x, y, z'
    '-x, y+1/2, -z+1/2'
    '-x, -y, -z'
    'x, -y-1/2, z-1/2'
_cell_length_a     11.9747(6)
_cell_length_b     15.6483(7)
_cell_length_c     17.8804(8)
_cell_angle_alpha     90
_cell_angle_beta     95.292(4)
_cell_angle_gamma     90
_cell_volume     3336.2(3)
_cell_formula_units_Z     4
_cell_measurement_reflns_used     7578
_cell_measurement_theta_min     3.6950
_cell_measurement_theta_max     29.1930
_cell_measurement_temperature     296(2)
_exptl_crystal_description     block
_exptl_crystal_colour     colourless
_exptl_crystal_size_max     0.164
_exptl_crystal_size_mid     0.127
_exptl_crystal_size_min     0.099
_exptl_crystal_density_diffrn     1.679
_exptl_crystal_density_meas     ?
_exptl_crystal_density_method     ?
_exptl_crystal_F_000     1688
_exptl_absorpt_coefficient_mu     1.627
_exptl_absorpt_correction_type     gaussian
_exptl_absorpt_process_details
;
(CrysAlisPro (Rigaku OD, 2019)
;
_exptl_absorpt_correction_T_min     0.897
_exptl_absorpt_correction_T_max     1.000
_diffrn_ambient_temperature     296(2)
_diffrn_source     ?
_diffrn_radiation_type     MoK\a
_diffrn_radiation_wavelength     0.71073
_diffrn_measurement_device_type
             'Rigaku Oxford Diffraction SuperNova, Dual, Cu at home/near, Atlas'
_diffrn_measurement_method     '\w scans'
_diffrn_detector_area_resol_mean     ?
_diffrn_reflns_number     29581
_diffrn_reflns_av_R_equivalents     0.0334
_diffrn_reflns_av_unetI/netI     0.0443
_diffrn_reflns_theta_min     1.708
_diffrn_reflns_theta_max     29.857
_diffrn_reflns_theta_full     25.242
_diffrn_measured_fraction_theta_max     0.875
_diffrn_measured_fraction_theta_full     1.000
_diffrn_reflns_limit_h_min     -16
_diffrn_reflns_limit_h_max     15
_diffrn_reflns_limit_k_min     -21
_diffrn_reflns_limit_k_max     20
_diffrn_reflns_limit_l_min     -23
_diffrn_reflns_limit_l_max     24
_diffrn_standards_number     0
_diffrn_standards_interval_count     0
_diffrn_standards_interval_time     0
_diffrn_standards_decay_%     0
_refine_special_details
;
The H atoms were positioned
geometrically and refined using a riding model with <i>U</i>~iso~(H) =
1.2<i>U</i>~eq~(carrier) or 1.5<i>U</i>~eq~(methyl C). The methyl groups were
allowd to rotate, but not to tip, to best fit the electron density.
;
_reflns_number_total     8400
_reflns_number_gt     5798
_reflns_threshold_expression     'I > 2\s(I)'
_refine_ls_structure_factor_coef     Fsqd
_refine_ls_matrix_type     full
_refine_ls_R_factor_all     0.0667
_refine_ls_R_factor_gt     0.0361
_refine_ls_wR_factor_gt     0.0714
_refine_ls_wR_factor_ref     0.0861
_refine_ls_goodness_of_fit_ref     1.046
_refine_ls_restrained_S_all     1.046
_refine_ls_number_reflns     8400
_refine_ls_number_parameters     376
_refine_ls_number_restraints     0
_refine_ls_hydrogen_treatment     constr
_refine_ls_weighting_scheme     calc
_refine_ls_weighting_details
              'w=1/[\s^2^(Fo^2^)+(0.0253P)^2^+3.3741P] where P=(Fo^2^+2Fc^2^)/3'
_atom_sites_solution_hydrogens     geom
_atom_sites_solution_primary     ?
_atom_sites_solution_secondary     ?
_refine_ls_shift/su_max     0.002
_refine_ls_shift/su_mean     0.000
_refine_diff_density_max     0.578
_refine_diff_density_min     -0.863
_refine_ls_extinction_method     none
_refine_ls_extinction_coef     .
loop_
    _atom_type_symbol
    _atom_type_description
    _atom_type_scat_dispersion_real
    _atom_type_scat_dispersion_imag
    _atom_type_scat_source
    'C' 'C' 0.0033 0.0016
                         'International Tables Vol C Tables 4.2.6.8 and 6.1.1.4'
    'H' 'H' 0.0000 0.0000
                         'International Tables Vol C Tables 4.2.6.8 and 6.1.1.4'
    'N' 'N' 0.0061 0.0033
                         'International Tables Vol C Tables 4.2.6.8 and 6.1.1.4'
    'Cd' 'Cd' -0.8075 1.2024
                         'International Tables Vol C Tables 4.2.6.8 and 6.1.1.4'
    'Cl' 'Cl' 0.1484 0.1585
                         'International Tables Vol C Tables 4.2.6.8 and 6.1.1.4'
    'O' 'O' 0.0106 0.0060
                         'International Tables Vol C Tables 4.2.6.8 and 6.1.1.4'
_computing_data_collection
;
CrysAlisPro (Rigaku OD, 2019)
;
_computing_cell_refinement
;
CrysAlisPro (Rigaku OD, 2019)
;
_computing_data_reduction
;
CrysAlisPro (Rigaku OD, 2019)
;
_computing_structure_solution
;
SHELXS (Sheldrick, 2008)
;
_computing_structure_refinement
;
SHELXL (Sheldrick, 2015)
;
_computing_molecular_graphics
;
Mercury (Macrae <i>et al.</i>,  2020)
;
_computing_publication_material
;
Wingx (Farrugia, 2012)
;
loop_
    _atom_site_type_symbol
    _atom_site_label
    _atom_site_fract_x
    _atom_site_fract_y
    _atom_site_fract_z
    _atom_site_U_iso_or_equiv
    _atom_site_adp_type
    _atom_site_calc_flag
    _atom_site_occupancy
    _atom_site_disorder_assembly
    _atom_site_disorder_group
    C C1 0.5109(3) 0.4794(3) 0.09136(19) 0.0610(11) Uani d 1 . .
    H H1A 0.468166 0.531360 0.091253 0.092 Uiso calc 1 . .
    H H1B 0.466152 0.435355 0.066115 0.092 Uiso calc 1 . .
    H H1C 0.576927 0.488698 0.065837 0.092 Uiso calc 1 . .
    C C2 0.6062(4) 0.3720(3) 0.1695(3) 0.0719(13) Uani d 1 . .
    H H2A 0.673719 0.380147 0.145320 0.108 Uiso calc 1 . .
    H H2B 0.560683 0.329261 0.142997 0.108 Uiso calc 1 . .
    H H2C 0.624854 0.353891 0.220385 0.108 Uiso calc 1 . .
    C C3 0.6125(3) 0.5191(3) 0.2093(2) 0.0579(11) Uani d 1 . .
    H H3A 0.661288 0.544847 0.175199 0.069 Uiso calc 1 . .
    H H3B 0.659558 0.492550 0.249900 0.069 Uiso calc 1 . .
    C C4 0.5426(3) 0.5879(2) 0.2411(2) 0.0531(10) Uani d 1 . .
    H H4A 0.591226 0.631940 0.264266 0.064 Uiso calc 1 . .
    H H4B 0.494231 0.613984 0.200942 0.064 Uiso calc 1 . .
    C C5 0.5393(3) 0.5251(2) 0.36625(17) 0.0358(7) Uani d 1 . .
    C C6 0.6046(3) 0.5815(3) 0.40930(19) 0.0453(9) Uani d 1 . .
    H H6 0.609177 0.638054 0.393875 0.054 Uiso calc 1 . .
    C C7 0.6649(3) 0.5551(3) 0.4766(2) 0.0516(10) Uani d 1 . .
    H H7 0.709823 0.594159 0.504751 0.062 Uiso calc 1 . .
    C C8 0.6582(3) 0.4734(3) 0.50079(19) 0.0486(9) Uani d 1 . .
    H H8 0.697695 0.456832 0.545688 0.058 Uiso calc 1 . .
    C C9 0.5915(3) 0.4130(2) 0.45811(18) 0.0432(9) Uani d 1 . .
    C C10 0.5328(3) 0.4391(2) 0.38922(17) 0.0360(7) Uani d 1 . .
    C C11 0.5772(4) 0.3284(3) 0.4815(2) 0.0594(11) Uani d 1 . .
    H H11 0.613726 0.309528 0.526641 0.071 Uiso calc 1 . .
    C C12 0.5104(4) 0.2742(3) 0.4385(2) 0.0670(12) Uani d 1 . .
    H H12 0.498995 0.218474 0.454222 0.080 Uiso calc 1 . .
    C C13 0.4587(3) 0.3039(3) 0.3697(2) 0.0562(10) Uani d 1 . .
    H H13 0.415285 0.265768 0.339554 0.067 Uiso calc 1 . .
    C C14 -0.0799(4) 0.4866(3) 0.3591(3) 0.0781(14) Uani d 1 . .
    H H14A -0.023902 0.450126 0.384180 0.117 Uiso calc 1 . .
    H H14B -0.103480 0.463456 0.310456 0.117 Uiso calc 1 . .
    H H14C -0.143177 0.490197 0.388244 0.117 Uiso calc 1 . .
    C C15 0.0095(4) 0.6041(4) 0.4240(2) 0.0832(15) Uani d 1 . .
    H H15A 0.039218 0.660568 0.419081 0.125 Uiso calc 1 . .
    H H15B 0.067710 0.566875 0.445384 0.125 Uiso calc 1 . .
    H H15C -0.050415 0.605741 0.456112 0.125 Uiso calc 1 . .
    C C16 -0.1216(3) 0.6266(3) 0.3123(3) 0.0659(12) Uani d 1 . .
    H H16A -0.166148 0.592189 0.275586 0.079 Uiso calc 1 . .
    H H16B -0.170664 0.645949 0.349116 0.079 Uiso calc 1 . .
    C C17 -0.0792(3) 0.7015(3) 0.2743(2) 0.0576(10) Uani d 1 . .
    H H17A -0.033743 0.735832 0.310602 0.069 Uiso calc 1 . .
    H H17B -0.141975 0.736112 0.254028 0.069 Uiso calc 1 . .
    C C18 -0.0760(3) 0.6499(2) 0.14515(19) 0.0409(8) Uani d 1 . .
    C C19 -0.1360(3) 0.7065(3) 0.0994(2) 0.0609(11) Uani d 1 . .
    H H19 -0.137400 0.763865 0.112889 0.073 Uiso calc 1 . .
    C C20 -0.1960(4) 0.6794(3) 0.0321(2) 0.0741(14) Uani d 1 . .
    H H20 -0.236205 0.719086 0.001762 0.089 Uiso calc 1 . .
    C C21 -0.1958(4) 0.5963(3) 0.0110(2) 0.0626(12) Uani d 1 . .
    H H21 -0.235248 0.579364 -0.033762 0.075 Uiso calc 1 . .
    C C22 -0.1355(3) 0.5352(2) 0.05715(19) 0.0434(8) Uani d 1 . .
    C C23 -0.0746(3) 0.5624(2) 0.12458(18) 0.0370(7) Uani d 1 . .
    C C24 -0.1319(4) 0.4480(3) 0.0387(2) 0.0594(11) Uani d 1 . .
    H H24 -0.171148 0.427885 -0.005102 0.071 Uiso calc 1 . .
    C C25 -0.0715(4) 0.3937(3) 0.0846(3) 0.0722(13) Uani d 1 . .
    H H25 -0.069524 0.335704 0.073334 0.087 Uiso calc 1 . .
    C C26 -0.0121(4) 0.4254(3) 0.1492(2) 0.0655(12) Uani d 1 . .
    H H26 0.030561 0.387245 0.179747 0.079 Uiso calc 1 . .
    C C27 0.1593(5) 0.7698(4) 0.0786(3) 0.112(2) Uani d 1 . .
    H H27A 0.127708 0.713794 0.082293 0.168 Uiso calc 1 . .
    H H27B 0.207118 0.770868 0.038332 0.168 Uiso calc 1 . .
    H H27C 0.100097 0.810805 0.068762 0.168 Uiso calc 1 . .
    C C28 0.2249(4) 0.7913(3) 0.1491(3) 0.0789(14) Uani d 1 . .
    H H28A 0.277926 0.745579 0.162022 0.095 Uiso calc 1 . .
    H H28B 0.267414 0.842890 0.141981 0.095 Uiso calc 1 . .
    N N1 0.5435(2) 0.4533(2) 0.16910(16) 0.0465(7) Uani d 1 . .
    N N2 0.4735(2) 0.55133(17) 0.29757(14) 0.0367(6) Uani d 1 . .
    H H2 0.419375 0.594663 0.310394 0.044 Uiso calc 1 . .
    N N3 0.4685(2) 0.38266(18) 0.34557(15) 0.0415(7) Uani d 1 . .
    N N4 -0.0328(3) 0.5724(2) 0.35048(17) 0.0490(8) Uani d 1 . .
    N N5 -0.0111(2) 0.67654(17) 0.21276(15) 0.0393(6) Uani d 1 . .
    H H5 0.033935 0.726058 0.200603 0.047 Uiso calc 1 . .
    N N6 -0.0127(2) 0.50655(18) 0.16967(16) 0.0434(7) Uani d 1 . .
    Cd Cd1 0.37193(2) 0.43475(2) 0.23492(2) 0.03457(7) Uani d 1 . .
    Cd Cd2 0.11394(2) 0.56817(2) 0.26458(2) 0.03612(8) Uani d 1 . .
    Cl Cl1 0.32762(8) 0.30005(6) 0.16560(5) 0.0542(2) Uani d 1 . .
    Cl Cl2 0.25905(7) 0.55385(6) 0.15909(5) 0.0450(2) Uani d 1 . .
    Cl Cl3 0.19490(7) 0.42895(6) 0.32090(5) 0.0450(2) Uani d 1 . .
    Cl Cl4 0.24434(8) 0.67656(6) 0.33611(5) 0.0487(2) Uani d 1 . .
    O O1 0.1615(3) 0.8033(2) 0.20690(19) 0.0813(9) Uani d 1 . .
    H H1 0.189522 0.777756 0.244020 0.122 Uiso calc 1 . .
loop_
    _atom_site_aniso_label
    _atom_site_aniso_U_11
    _atom_site_aniso_U_22
    _atom_site_aniso_U_33
    _atom_site_aniso_U_12
    _atom_site_aniso_U_13
    _atom_site_aniso_U_23
    C1 0.056(2) 0.094(3) 0.032(2) -0.003(2) -0.0001(17) 0.005(2)
    C2 0.052(3) 0.088(4) 0.076(3) 0.021(2) 0.012(2) 0.004(3)
    C3 0.040(2) 0.096(3) 0.037(2) -0.020(2) 0.0032(16) 0.006(2)
    C4 0.064(3) 0.053(2) 0.039(2) -0.024(2) -0.0120(17) 0.0115(18)
    C5 0.0321(17) 0.046(2) 0.0283(16) 0.0012(15) 0.0003(13) 0.0006(15)
    C6 0.044(2) 0.053(2) 0.0384(19) -0.0063(17) 0.0016(15) -0.0013(17)
    C7 0.043(2) 0.074(3) 0.037(2) -0.0076(19) -0.0017(15) -0.0125(19)
    C8 0.039(2) 0.074(3) 0.0306(18) 0.0038(19) -0.0061(14) -0.0032(19)
    C9 0.0387(19) 0.058(2) 0.0330(18) 0.0123(17) 0.0006(14) 0.0030(17)
    C10 0.0304(16) 0.045(2) 0.0320(17) 0.0055(15) -0.0006(12) 0.0019(15)
    C11 0.069(3) 0.064(3) 0.043(2) 0.014(2) -0.0100(18) 0.014(2)
    C12 0.091(3) 0.050(3) 0.058(3) 0.005(2) -0.006(2) 0.018(2)
    C13 0.066(3) 0.044(2) 0.056(2) 0.000(2) -0.0108(19) 0.0013(19)
    C14 0.074(3) 0.073(3) 0.091(4) -0.016(3) 0.030(3) 0.008(3)
    C15 0.083(3) 0.113(4) 0.054(3) -0.012(3) 0.012(2) -0.012(3)
    C16 0.051(2) 0.075(3) 0.073(3) 0.013(2) 0.014(2) 0.003(2)
    C17 0.063(3) 0.049(2) 0.061(2) 0.016(2) 0.008(2) -0.008(2)
    C18 0.0350(18) 0.039(2) 0.047(2) 0.0029(15) -0.0057(15) -0.0014(16)
    C19 0.069(3) 0.041(2) 0.067(3) 0.012(2) -0.020(2) -0.004(2)
    C20 0.085(3) 0.066(3) 0.064(3) 0.024(3) -0.032(2) 0.005(2)
    C21 0.067(3) 0.066(3) 0.050(2) 0.009(2) -0.0244(19) -0.002(2)
    C22 0.0394(19) 0.048(2) 0.0405(19) -0.0004(16) -0.0075(15) -0.0035(17)
    C23 0.0293(16) 0.042(2) 0.0380(18) 0.0012(14) -0.0040(13) -0.0002(15)
    C24 0.070(3) 0.055(3) 0.049(2) -0.006(2) -0.0152(19) -0.014(2)
    C25 0.098(4) 0.041(2) 0.072(3) 0.003(2) -0.029(3) -0.015(2)
    C26 0.085(3) 0.040(2) 0.066(3) 0.008(2) -0.025(2) -0.005(2)
    C27 0.116(5) 0.124(6) 0.096(4) -0.015(4) 0.008(4) -0.006(4)
    C28 0.080(3) 0.079(4) 0.077(3) -0.006(3) 0.005(3) 0.008(3)
    N1 0.0359(16) 0.064(2) 0.0386(16) 0.0012(14) -0.0001(12) 0.0056(15)
    N2 0.0389(15) 0.0333(15) 0.0370(15) -0.0010(12) -0.0011(11) 0.0032(12)
    N3 0.0457(17) 0.0372(17) 0.0401(16) 0.0039(13) -0.0053(12) 0.0035(13)
    N4 0.0506(18) 0.051(2) 0.0455(18) 0.0058(15) 0.0060(14) 0.0003(15)
    N5 0.0423(16) 0.0299(15) 0.0442(16) 0.0006(12) -0.0046(12) -0.0035(13)
    N6 0.0494(18) 0.0318(16) 0.0458(17) 0.0027(13) -0.0123(13) -0.0022(13)
    Cd1 0.03461(13) 0.03321(14) 0.03431(13) -0.00004(10) -0.00531(9) 0.00115(10)
    Cd2 0.03520(14) 0.03407(14) 0.03719(14) 0.00278(10) -0.00686(10)
                                                                    -0.00189(11)
    Cl1 0.0645(6) 0.0397(5) 0.0574(6) -0.0067(4) 0.0004(4) -0.0091(4)
    Cl2 0.0485(5) 0.0479(5) 0.0370(4) 0.0107(4) -0.0046(4) 0.0047(4)
    Cl3 0.0452(5) 0.0395(5) 0.0501(5) 0.0074(4) 0.0039(4) 0.0100(4)
    Cl4 0.0523(5) 0.0419(5) 0.0483(5) -0.0069(4) -0.0145(4) -0.0010(4)
    O1 0.080(2) 0.079(2) 0.082(2) -0.0113(19) -0.0056(18) 0.0220(19)
_geom_special_details
;
 All esds (except the esd in the dihedral angle between two l.s. planes)
 are estimated using the full covariance matrix.  The cell esds are taken
 into account individually in the estimation of esds in distances, angles
 and torsion angles; correlations between esds in cell parameters are only
 used when they are defined by crystal symmetry.  An approximate (isotropic)
 treatment of cell esds is used for estimating esds involving l.s. planes.
;
loop_
    _geom_bond_atom_site_label_1
    _geom_bond_atom_site_label_2
    _geom_bond_site_symmetry_2
    _geom_bond_distance
    _geom_bond_publ_flag
    C1 N1 . 1.467(4) ?
    C1 H1A . 0.9600 ?
    C1 H1B . 0.9600 ?
    C1 H1C . 0.9600 ?
    C2 N1 . 1.476(5) ?
    C2 H2A . 0.9600 ?
    C2 H2B . 0.9600 ?
    C2 H2C . 0.9600 ?
    C3 N1 . 1.467(5) ?
    C3 C4 . 1.508(6) ?
    C3 H3A . 0.9700 ?
    C3 H3B . 0.9700 ?
    C4 N2 . 1.478(4) ?
    C4 H4A . 0.9700 ?
    C4 H4B . 0.9700 ?
    C5 C6 . 1.368(5) ?
    C5 C10 . 1.412(5) ?
    C5 N2 . 1.455(4) ?
    C6 C7 . 1.407(5) ?
    C6 H6 . 0.9300 ?
    C7 C8 . 1.356(6) ?
    C7 H7 . 0.9300 ?
    C8 C9 . 1.414(5) ?
    C8 H8 . 0.9300 ?
    C9 C11 . 1.404(5) ?
    C9 C10 . 1.421(4) ?
    C10 N3 . 1.368(4) ?
    C11 C12 . 1.356(6) ?
    C11 H11 . 0.9300 ?
    C12 C13 . 1.404(5) ?
    C12 H12 . 0.9300 ?
    C13 N3 . 1.315(5) ?
    C13 H13 . 0.9300 ?
    C14 N4 . 1.469(5) ?
    C14 H14A . 0.9600 ?
    C14 H14B . 0.9600 ?
    C14 H14C . 0.9600 ?
    C15 N4 . 1.452(5) ?
    C15 H15A . 0.9600 ?
    C15 H15B . 0.9600 ?
    C15 H15C . 0.9600 ?
    C16 C17 . 1.468(6) ?
    C16 N4 . 1.478(5) ?
    C16 H16A . 0.9700 ?
    C16 H16B . 0.9700 ?
    C17 N5 . 1.481(4) ?
    C17 H17A . 0.9700 ?
    C17 H17B . 0.9700 ?
    C18 C19 . 1.364(5) ?
    C18 C23 . 1.418(5) ?
    C18 N5 . 1.437(4) ?
    C19 C20 . 1.409(5) ?
    C19 H19 . 0.9300 ?
    C20 C21 . 1.354(6) ?
    C20 H20 . 0.9300 ?
    C21 C22 . 1.417(5) ?
    C21 H21 . 0.9300 ?
    C22 C24 . 1.405(5) ?
    C22 C23 . 1.416(4) ?
    C23 N6 . 1.361(4) ?
    C24 C25 . 1.345(6) ?
    C24 H24 . 0.9300 ?
    C25 C26 . 1.390(5) ?
    C25 H25 . 0.9300 ?
    C26 N6 . 1.322(5) ?
    C26 H26 . 0.9300 ?
    C27 C28 . 1.462(7) ?
    C27 H27A . 0.9600 ?
    C27 H27B . 0.9600 ?
    C27 H27C . 0.9600 ?
    C28 O1 . 1.350(5) ?
    C28 H28A . 0.9700 ?
    C28 H28B . 0.9700 ?
    N1 Cd1 . 2.477(3) ?
    N2 Cd1 . 2.411(3) ?
    N2 H2 . 0.9800 ?
    N3 Cd1 . 2.344(3) ?
    N4 Cd2 . 2.439(3) ?
    N5 Cd2 . 2.392(3) ?
    N5 H5 . 0.9800 ?
    N6 Cd2 . 2.374(3) ?
    Cd1 Cl1 . 2.4777(9) ?
    Cd1 Cl2 . 2.6079(9) ?
    Cd1 Cl3 . 2.7326(9) ?
    Cd2 Cl3 . 2.5535(9) ?
    Cd2 Cl4 . 2.5656(9) ?
    Cd2 Cl2 . 2.6893(9) ?
    O1 H1 . 0.8200 ?
loop_
    _geom_angle_atom_site_label_1
    _geom_angle_atom_site_label_2
    _geom_angle_atom_site_label_3
    _geom_angle_site_symmetry_1
    _geom_angle_site_symmetry_3
    _geom_angle
    _geom_angle_publ_flag
    N1 C1 H1A . . 109.5 ?
    N1 C1 H1B . . 109.5 ?
    H1A C1 H1B . . 109.5 ?
    N1 C1 H1C . . 109.5 ?
    H1A C1 H1C . . 109.5 ?
    H1B C1 H1C . . 109.5 ?
    N1 C2 H2A . . 109.5 ?
    N1 C2 H2B . . 109.5 ?
    H2A C2 H2B . . 109.5 ?
    N1 C2 H2C . . 109.5 ?
    H2A C2 H2C . . 109.5 ?
    H2B C2 H2C . . 109.5 ?
    N1 C3 C4 . . 112.3(3) ?
    N1 C3 H3A . . 109.2 ?
    C4 C3 H3A . . 109.2 ?
    N1 C3 H3B . . 109.2 ?
    C4 C3 H3B . . 109.2 ?
    H3A C3 H3B . . 107.9 ?
    N2 C4 C3 . . 110.3(3) ?
    N2 C4 H4A . . 109.6 ?
    C3 C4 H4A . . 109.6 ?
    N2 C4 H4B . . 109.6 ?
    C3 C4 H4B . . 109.6 ?
    H4A C4 H4B . . 108.1 ?
    C6 C5 C10 . . 119.7(3) ?
    C6 C5 N2 . . 122.0(3) ?
    C10 C5 N2 . . 118.3(3) ?
    C5 C6 C7 . . 120.9(4) ?
    C5 C6 H6 . . 119.5 ?
    C7 C6 H6 . . 119.5 ?
    C8 C7 C6 . . 120.6(4) ?
    C8 C7 H7 . . 119.7 ?
    C6 C7 H7 . . 119.7 ?
    C7 C8 C9 . . 120.4(3) ?
    C7 C8 H8 . . 119.8 ?
    C9 C8 H8 . . 119.8 ?
    C11 C9 C8 . . 123.2(3) ?
    C11 C9 C10 . . 117.7(3) ?
    C8 C9 C10 . . 119.1(4) ?
    N3 C10 C5 . . 119.5(3) ?
    N3 C10 C9 . . 121.1(3) ?
    C5 C10 C9 . . 119.3(3) ?
    C12 C11 C9 . . 120.2(4) ?
    C12 C11 H11 . . 119.9 ?
    C9 C11 H11 . . 119.9 ?
    C11 C12 C13 . . 118.6(4) ?
    C11 C12 H12 . . 120.7 ?
    C13 C12 H12 . . 120.7 ?
    N3 C13 C12 . . 123.5(4) ?
    N3 C13 H13 . . 118.2 ?
    C12 C13 H13 . . 118.2 ?
    N4 C14 H14A . . 109.5 ?
    N4 C14 H14B . . 109.5 ?
    H14A C14 H14B . . 109.5 ?
    N4 C14 H14C . . 109.5 ?
    H14A C14 H14C . . 109.5 ?
    H14B C14 H14C . . 109.5 ?
    N4 C15 H15A . . 109.5 ?
    N4 C15 H15B . . 109.5 ?
    H15A C15 H15B . . 109.5 ?
    N4 C15 H15C . . 109.5 ?
    H15A C15 H15C . . 109.5 ?
    H15B C15 H15C . . 109.5 ?
    C17 C16 N4 . . 114.0(3) ?
    C17 C16 H16A . . 108.8 ?
    N4 C16 H16A . . 108.8 ?
    C17 C16 H16B . . 108.8 ?
    N4 C16 H16B . . 108.8 ?
    H16A C16 H16B . . 107.6 ?
    C16 C17 N5 . . 111.8(3) ?
    C16 C17 H17A . . 109.3 ?
    N5 C17 H17A . . 109.3 ?
    C16 C17 H17B . . 109.3 ?
    N5 C17 H17B . . 109.3 ?
    H17A C17 H17B . . 107.9 ?
    C19 C18 C23 . . 119.3(3) ?
    C19 C18 N5 . . 122.0(3) ?
    C23 C18 N5 . . 118.7(3) ?
    C18 C19 C20 . . 121.0(4) ?
    C18 C19 H19 . . 119.5 ?
    C20 C19 H19 . . 119.5 ?
    C21 C20 C19 . . 120.9(4) ?
    C21 C20 H20 . . 119.5 ?
    C19 C20 H20 . . 119.5 ?
    C20 C21 C22 . . 120.0(4) ?
    C20 C21 H21 . . 120.0 ?
    C22 C21 H21 . . 120.0 ?
    C24 C22 C23 . . 117.9(3) ?
    C24 C22 C21 . . 123.0(3) ?
    C23 C22 C21 . . 119.1(3) ?
    N6 C23 C22 . . 121.3(3) ?
    N6 C23 C18 . . 119.0(3) ?
    C22 C23 C18 . . 119.6(3) ?
    C25 C24 C22 . . 119.8(4) ?
    C25 C24 H24 . . 120.1 ?
    C22 C24 H24 . . 120.1 ?
    C24 C25 C26 . . 119.1(4) ?
    C24 C25 H25 . . 120.5 ?
    C26 C25 H25 . . 120.5 ?
    N6 C26 C25 . . 123.9(4) ?
    N6 C26 H26 . . 118.1 ?
    C25 C26 H26 . . 118.1 ?
    C28 C27 H27A . . 109.5 ?
    C28 C27 H27B . . 109.5 ?
    H27A C27 H27B . . 109.5 ?
    C28 C27 H27C . . 109.5 ?
    H27A C27 H27C . . 109.5 ?
    H27B C27 H27C . . 109.5 ?
    O1 C28 C27 . . 113.4(5) ?
    O1 C28 H28A . . 108.9 ?
    C27 C28 H28A . . 108.9 ?
    O1 C28 H28B . . 108.9 ?
    C27 C28 H28B . . 108.9 ?
    H28A C28 H28B . . 107.7 ?
    C3 N1 C1 . . 110.9(3) ?
    C3 N1 C2 . . 109.8(3) ?
    C1 N1 C2 . . 109.6(3) ?
    C3 N1 Cd1 . . 107.7(2) ?
    C1 N1 Cd1 . . 108.8(2) ?
    C2 N1 Cd1 . . 109.9(2) ?
    C5 N2 C4 . . 113.1(3) ?
    C5 N2 Cd1 . . 112.9(2) ?
    C4 N2 Cd1 . . 105.4(2) ?
    C5 N2 H2 . . 108.4 ?
    C4 N2 H2 . . 108.4 ?
    Cd1 N2 H2 . . 108.4 ?
    C13 N3 C10 . . 118.7(3) ?
    C13 N3 Cd1 . . 123.4(2) ?
    C10 N3 Cd1 . . 117.7(2) ?
    C15 N4 C14 . . 108.8(4) ?
    C15 N4 C16 . . 113.4(4) ?
    C14 N4 C16 . . 107.8(3) ?
    C15 N4 Cd2 . . 111.6(3) ?
    C14 N4 Cd2 . . 110.3(2) ?
    C16 N4 Cd2 . . 104.7(2) ?
    C18 N5 C17 . . 114.2(3) ?
    C18 N5 Cd2 . . 113.0(2) ?
    C17 N5 Cd2 . . 105.5(2) ?
    C18 N5 H5 . . 108.0 ?
    C17 N5 H5 . . 108.0 ?
    Cd2 N5 H5 . . 108.0 ?
    C26 N6 C23 . . 118.0(3) ?
    C26 N6 Cd2 . . 124.7(2) ?
    C23 N6 Cd2 . . 116.1(2) ?
    N3 Cd1 N2 . . 71.48(9) ?
    N3 Cd1 N1 . . 94.32(10) ?
    N2 Cd1 N1 . . 74.16(10) ?
    N3 Cd1 Cl1 . . 101.11(7) ?
    N2 Cd1 Cl1 . . 162.14(7) ?
    N1 Cd1 Cl1 . . 90.61(8) ?
    N3 Cd1 Cl2 . . 151.53(7) ?
    N2 Cd1 Cl2 . . 85.18(7) ?
    N1 Cd1 Cl2 . . 94.71(7) ?
    Cl1 Cd1 Cl2 . . 105.73(3) ?
    N3 Cd1 Cl3 . . 82.05(7) ?
    N2 Cd1 Cl3 . . 98.52(7) ?
    N1 Cd1 Cl3 . . 172.59(7) ?
    Cl1 Cd1 Cl3 . . 96.41(3) ?
    Cl2 Cd1 Cl3 . . 85.67(3) ?
    N6 Cd2 N5 . . 71.04(9) ?
    N6 Cd2 N4 . . 90.64(10) ?
    N5 Cd2 N4 . . 76.30(10) ?
    N6 Cd2 Cl3 . . 97.45(7) ?
    N5 Cd2 Cl3 . . 163.54(7) ?
    N4 Cd2 Cl3 . . 92.51(8) ?
    N6 Cd2 Cl4 . . 160.78(7) ?
    N5 Cd2 Cl4 . . 93.15(7) ?
    N4 Cd2 Cl4 . . 96.26(8) ?
    Cl3 Cd2 Cl4 . . 100.13(3) ?
    N6 Cd2 Cl2 . . 82.90(8) ?
    N5 Cd2 Cl2 . . 102.09(7) ?
    N4 Cd2 Cl2 . . 173.50(8) ?
    Cl3 Cd2 Cl2 . . 87.66(3) ?
    Cl4 Cd2 Cl2 . . 90.11(3) ?
    Cd1 Cl2 Cd2 . . 91.85(3) ?
    Cd2 Cl3 Cd1 . . 92.05(3) ?
    C28 O1 H1 . . 109.5 ?
loop_
    _geom_hbond_atom_site_label_D
    _geom_hbond_atom_site_label_H
    _geom_hbond_atom_site_label_A
    _geom_hbond_site_symmetry_A
    _geom_hbond_distance_DH
    _geom_hbond_distance_HA
    _geom_hbond_distance_DA
    _geom_hbond_angle_DHA
    _geom_hbond_publ_flag
    N2 H2 Cl4 . 0.98 2.53 3.492(3) 166 yes
    N5 H5 O1 . 0.98 1.94 2.874(4) 158 yes
    O1 H1 Cl4 . 0.82 2.33 3.136(3) 166 yes
_shelx_space_group_comment
;
The symmetry employed for this shelxl refinement is uniquely defined
by the following loop, which should always be used as a source of
symmetry information in preference to the above space-group names.
They are only intended as comments.
;
_shelx_estimated_absorpt_T_min     0.776
_shelx_estimated_absorpt_T_max     0.856
_shelx_hkl_file
;
   0   0   3 7.23787 21.3908   2
   0   0  -4 29451.8 429.975   2
   0   0   4 28120.5 418.278   2
   0   0  -4 28889.8 570.697   3
   0   0   5 269.666 61.9192   2
   0   0  -5 314.162 67.3306   2
   0   0  -5 602.573 121.880   3
   0   0   6 1200.19 137.773   1
   0   0  -6 683.528 89.5396   2
   0   0   6 601.858 81.6552   2
   0   0  -6 1471.17 169.535   3
   0   0   7 232.840 73.5926   1
   0   0  -7 173.996 57.0562   2
   0   0  -7 273.092 90.1936   3
   0   0   8 25216.5 706.781   1
   0   0  -8 24559.1 560.375   2
   0   0   9 708.066 154.602   1
   0   0  -9 124.907 80.7777   2
   0   0  10 79155.3 1401.37   1
   0   0 -10 75651.4 1110.97   2
   0   0  11 31.5272 53.9773   1
   0   0 -11 121.731 66.4737   2
   0   0  11 33.9612 33.8521   5
   0   0 -12 49800.2 1007.68   2
   0   0  12 54287.0 1291.79   1
   0   0  12 50900.6 746.187   5
   0   0  12 49221.0 1375.58   3
   0   0 -13-48.8604 65.3246   2
   0   0  13-25.2940 55.5206   1
   0   0  13 54.3062 37.5608   5
   0   0  13 10.4457 99.3455   3
   0   0  14 2855.12 370.489   3
   0   0  14 3751.49 202.301   5
   0   0  15-15.6593 110.785   3
   0   0  15-35.2822 41.5049   5
   0   0  16 2567.28 385.550   3
   0   0  16 2553.15 156.545   5
   0   0 -17 28.2756 80.2200   2
   0   0  17-50.8378 115.212   3
   0   0  17-5.58184 25.7329   5
   0   0  17-2.44834 24.0902   5
   0   0 -18 2756.57 290.416   2
   0   0  18 2570.99 418.732   3
   0   0  19 148.585 115.015   3
   0   0 -19-72.1329 94.6653   2
   0   0 -20 1013.18 191.573   2
   0   0  20 326.028 152.747   3
   0   0 -21 74.2295 70.7329   2
   0   0  21-251.209 182.214   3
   0   0  22 203.145 200.614   3
   0  -1   3 298.161 50.2836   1
   0  -1  -3 211.991 39.3933   2
   0   1   3 424.357 61.3736   2
   0  -1  -3 248.810 58.8358   3
   0  -1   4 30809.9 553.575   1
   0   1  -4 31190.3 356.180   2
   0  -1  -4 31498.0 515.203   2
   0   1   4 30210.8 510.188   2
   0  -1  -4 31259.0 610.109   3
   0  -1   5 388.677 77.2798   1
   0   1  -5 315.353 44.3360   2
   0  -1  -5 461.255 76.8572   2
   0   1   5 248.215 54.6217   2
   0  -1  -5 235.330 63.0887   3
   0  -1   6 4093.69 246.654   1
   0  -1  -6 4132.08 219.464   2
   0   1  -6 4535.02 179.457   2
   0   1   6 4023.13 217.320   2
   0  -1  -6 4366.50 277.570   3
   0  -1   7 236.223 79.0090   1
   0   1   7 141.567 45.7830   2
   0   1  -7 279.107 61.0080   2
   0  -1  -7 178.901 64.3408   2
   0  -1  -7 230.931 70.3362   3
   0  -1   8 3211.36 255.428   1
   0  -1  -8 3262.68 227.657   2
   0   1  -8 3221.87 185.535   2
   0  -1  -8 3006.15 267.823   3
   0  -1   9 2045.68 214.285   1
   0   1  -9 1946.92 158.009   2
   0  -1  -9 2087.59 189.242   2
   0  -1  -9 1519.53 204.159   3
   0  -1  10 36.5707 61.5924   1
   0  -1 -10-33.3874 48.8383   2
   0   1 -10 119.693 60.7325   2
   0   1  10 51.3673 22.5573   5
   0  -1 -10-28.3811 66.0404   3
   0   1 -11 546.761 98.2374   2
   0  -1 -11 522.645 109.183   2
   0  -1  11 784.332 156.186   1
   0   1  11 583.973 136.932   1
   0   1  11 742.420 69.7095   5
   0  -1  11 702.966 105.679   5
   0  -1 -11 640.698 146.776   3
   0   1 -12 9276.67 403.922   2
   0  -1  12 9606.42 561.023   1
   0   1  12 10191.1 569.100   1
   0   1  12 9355.15 225.410   5
   0  -1  12 9281.33 375.304   5
   0   1  12 9228.68 231.649   5
   0  -1  12 8428.97 574.438   3
   0  -1 -12 9414.92 576.373   3
   0   1  12 8769.56 595.427   3
   0   1  13 2453.23 331.391   3
   0   1 -13 2310.00 214.762   2
   0   1  13 2753.56 308.444   1
   0  -1  13 3207.86 333.627   1
   0  -1  13 2471.01 203.369   5
   0   1  13 2465.79 115.616   5
   0   1  13 2347.52 109.912   5
   0  -1  13 2507.85 330.226   3
   0   1 -14 16397.8 583.413   2
   0   1  14 15046.7 252.903   5
   0  -1  14 16460.7 510.184   5
   0   1  14 15435.2 258.386   5
   0   1  14 17164.4 895.246   3
   0  -1  14 14626.8 823.721   3
   0   1  15 1578.92 310.113   3
   0  -1 -15 1418.65 207.191   2
   0  -1  15 1476.18 155.504   5
   0  -1  15 1540.57 284.440   3
   0  -1 -16 9431.90 533.728   2
   0  -1  16 8819.46 372.257   5
   0   1  16 9895.85 749.891   3
   0  -1  16 8434.52 686.803   3
   0   1  17 147.776 138.899   3
   0  -1 -17-104.630 101.453   2
   0  -1  17 167.777 156.046   3
   0  -1  17-15.6932 52.4043   5
   0   1  18 2488.90 427.220   3
   0  -1  18 2338.62 399.022   3
   0  -1 -18 1993.18 265.391   2
   0   1 -18 2226.91 245.704   2
   0   1 -19 331.250 107.758   2
   0  -1 -19 530.529 145.632   2
   0  -1  19 411.257 180.783   3
   0  -1  20 879.244 239.870   3
   0  -1 -20 1138.19 223.752   2
   0   1 -20 1263.01 202.426   2
   0   1  20 1300.23 326.057   3
   0   1  21 142.690 174.005   3
   0  -1  21 314.389 215.064   3
   0  -1 -21 243.743 128.966   2
   0   1  22 91.4208 174.635   3
   0  -1  22 178.127 169.373   3
   0  -2   2 82191.5 746.642   1
   0  -2  -2 83981.5 594.802   5
   0   2  -2 82274.6 520.301   4
   0  -2   2 81307.9 522.226   4
   0  -2   3 2235.96 142.064   1
   0   2   3 2241.57 146.302   2
   0  -2   3 2457.34 105.428   4
   0  -2   4 54079.9 765.221   1
   0  -2  -4 54156.6 757.067   2
   0   2   4 53573.2 757.299   2
   0  -2  -4 55246.6 885.853   3
   0  -2   5 3674.22 218.854   1
   0  -2  -5 3699.77 216.546   2
   0   2   5 3495.01 206.000   2
   0   2  -5 3748.06 111.153   2
   0  -2  -5 3614.23 246.371   3
   0  -2   6 24239.7 609.512   1
   0   2  -6 25263.9 347.785   2
   0  -2  -6 24730.1 587.310   2
   0   2   6 23780.4 578.100   2
   0  -2  -6 25065.6 696.141   3
   0  -2   7 3381.49 247.971   1
   0   2  -7 3259.49 147.783   2
   0  -2  -7 3213.69 231.683   2
   0   2   7 3535.74 235.025   2
   0  -2  -7 3285.65 279.133   3
   0  -2   8 31364.1 798.073   1
   0   2  -8 30381.3 486.026   2
   0   2   8 28823.6 705.989   2
   0  -2  -8 30134.0 724.877   2
   0  -2  -8 30206.6 871.650   3
   0  -2   9 940.840 147.538   1
   0  -2  -9 859.571 130.978   2
   0   2  -9 994.893 101.248   2
   0  -2  -9 987.013 171.968   3
   0  -2  10 13358.5 585.446   1
   0   2 -10 13740.5 390.192   2
   0  -2 -10 12938.4 520.060   2
   0  -2 -10 13038.8 632.160   3
   0  -2  11-12.2337 72.2973   1
   0   2 -11-12.2484 36.1222   2
   0  -2 -11-52.2158 88.6569   3
   0   2 -12 6530.22 305.325   2
   0  -2  12 6560.86 454.007   1
   0  -2  12 6403.78 351.535   5
   0  -2  12 6012.52 476.721   3
   0  -2 -12 6668.13 493.951   3
   0   2  12 6101.24 496.427   3
   0  -2  13 10.5938 71.6016   1
   0   2 -13 116.127 45.5300   2
   0   2  13-45.8841 97.5304   3
   0  -2  13-123.055 128.210   3
   0  -2  13 72.7749 60.7652   5
   0  -2 -14 1862.49 243.009   2
   0   2 -14 2214.89 197.338   2
   0   2  14 1603.33 299.027   3
   0  -2  14 1980.34 203.401   5
   0  -2  14 2103.03 323.172   3
   0  -2 -15 1145.68 187.912   2
   0   2  15 1846.03 335.493   3
   0   2 -15 1170.72 151.600   2
   0  -2  15 1239.38 163.600   5
   0  -2  15 1520.20 297.734   3
   0   2 -16 406.392 96.3649   2
   0  -2 -16 309.020 118.163   2
   0   2  16 120.691 128.669   3
   0  -2  16 265.437 78.3464   5
   0  -2  16 11.7505 99.0497   3
   0  -2 -17 7.11779 72.7539   2
   0   2  17 35.6121 130.770   3
   0  -2  17 39.9386 59.2626   5
   0  -2  17-48.4526 166.279   3
   0  -2 -18-49.4298 92.4083   2
   0   2  18-30.1506 102.463   3
   0  -2  18-55.4127 148.136   3
   0  -2 -19-20.2619 71.2984   2
   0   2  19-115.203 179.725   3
   0  -2  19 165.802 146.831   3
   0  -2 -20 195.316 109.007   2
   0   2  20 79.2180 122.750   3
   0  -2  21 204.274 138.517   3
   0  -2 -21 291.830 110.334   2
   0  -2  22 1283.47 331.859   3
   0  -2 -22 1184.46 243.542   2
   0   3   0 1458.97 132.804   2
   0  -3   0 1274.06 130.276   2
   0   3   1 3519.18 174.761   2
   0  -3   1 3790.98 136.330   2
   0  -3  -1 3810.62 178.509   2
   0   3  -1 3576.67 134.953   2
   0  -3   2 13818.5 214.100   2
   0   3   2 13088.6 363.705   2
   0   3  -2 13395.9 213.396   2
   0  -3   2 13650.5 353.512   1
   0  -3  -2 13741.9 319.289   5
   0   3  -2 13603.0 258.427   4
   0   3   3 7988.40 304.813   2
   0  -3   3 7551.73 283.217   1
   0  -3  -3 7821.40 223.104   5
   0   3  -3 7772.72 197.684   4
   0  -3   3 7986.89 200.397   4
   0   3   4 846.232 109.720   2
   0  -3   4 741.548 98.9989   1
   0  -3  -4 821.379 69.1121   5
   0  -3   4 905.074 75.8220   4
   0   3   5 407.560 80.2302   2
   0  -3  -5 442.888 90.0716   2
   0  -3  -5 405.708 94.9543   3
   0  -3   5 412.271 76.3148   1
   0  -3  -5 514.326 47.3611   5
   0  -3   5 504.629 65.2228   4
   0  -3   6 53075.6 929.891   1
   0  -3  -6 50095.3 898.249   2
   0   3   6 49113.1 896.577   2
   0  -3  -6 52229.5 1066.71   3
   0  -3   7 1267.66 161.901   1
   0  -3  -7 909.592 151.147   3
   0  -3  -7 713.884 119.637   2
   0   3  -7 1066.41 64.4027   2
   0   3   7 695.722 115.377   2
   0  -3   8 95984.3 1433.95   1
   0   3   8 96527.8 1374.92   2
   0  -3  -8 97355.9 1383.66   2
   0   3  -8 94651.3 678.312   2
   0  -3  -8 97648.5 1626.43   3
   0  -3   9 5190.31 354.968   1
   0  -3  -9 4127.43 299.708   2
   0   3  -9 4777.71 174.462   2
   0  -3  -9 4427.27 366.726   3
   0  -3  10 58509.1 1235.38   1
   0   3 -10 58557.3 672.494   2
   0  -3 -10 57295.9 1372.85   3
   0  -3  11 31.9544 61.4932   1
   0   3 -11 107.161 48.5762   2
   0  -3 -11 18.0684 68.7028   3
   0   3 -12 44681.2 690.985   2
   0  -3 -12 41942.7 1070.41   2
   0  -3  12 44812.6 1193.43   1
   0  -3  12 42448.2 979.150   5
   0  -3  12 42365.6 1256.69   3
   0  -3 -12 44774.5 1314.28   3
   0  -3  13 1031.70 197.645   1
   0  -3 -13 1223.48 193.003   2
   0   3 -13 1360.66 131.688   2
   0  -3  13 1373.51 246.290   3
   0  -3 -13 961.028 206.259   3
   0  -3  13 1181.40 167.746   5
   0   3 -14 25442.1 585.883   2
   0  -3 -14 23893.5 865.355   2
   0  -3  14 23731.2 763.835   5
   0  -3  14 23442.6 1032.14   3
   0   3 -15 1039.53 129.139   2
   0  -3 -15 876.887 180.212   2
   0  -3  15 1015.62 161.405   5
   0  -3  15 1016.66 243.925   3
   0   3 -16 8564.93 366.346   2
   0  -3 -16 7224.24 513.422   2
   0  -3  16 7625.96 441.720   5
   0  -3  16 6992.19 621.431   3
   0   3 -17 6.79319 35.6226   2
   0  -3 -17-145.842 118.178   2
   0  -3  17 48.4506 72.4333   5
   0  -3  17-71.2588 104.775   3
   0  -3 -18 11615.3 690.602   2
   0   3 -18 12633.0 473.164   2
   0  -3  18 11587.7 869.627   3
   0  -3 -19 28.6186 74.7083   2
   0   3 -19 180.507 76.9278   2
   0  -3 -20 12427.2 750.245   2
   0  -3  20 14316.7 1033.58   3
   0  -3 -21-21.2455 90.4815   2
   0  -3  21 182.617 161.427   3
   0  -3 -22 4663.38 485.879   2
   0  -3  22 4263.10 619.908   3
   0   4   0 205.957 48.5491   2
   0  -4   0 194.896 55.2468   2
   0  -4   1 1616.80 109.366   2
   0  -4  -1 1578.36 131.619   2
   0   4  -1 1501.58 105.640   2
   0   4   1 1711.11 140.107   2
   0  -4  -1 1682.22 145.587   5
   0  -4   2 2994.38 129.363   2
   0   4   2 3122.45 196.436   2
   0   4  -2 3488.78 142.069   2
   0  -4  -2 3042.10 179.779   5
   0  -4   3 447.154 86.2399   1
   0  -4   3 618.120 52.2128   2
   0   4   3 582.812 96.6084   2
   0   4  -3 576.264 62.9180   4
   0  -4  -3 607.391 76.8940   5
   0   4   4 4463.92 264.485   2
   0  -4   4 3999.07 239.916   1
   0  -4  -4 4389.15 191.988   5
   0  -4   4 4157.84 166.079   4
   0   4   5 510.302 101.091   2
   0  -4   5 381.303 93.8580   1
   0  -4  -5 537.728 68.4115   5
   0  -4   5 591.339 72.5913   4
   0  -4  -6 214.616 86.6089   3
   0   4   6 253.248 74.3364   2
   0  -4   6 182.573 64.3893   1
   0  -4  -6 300.840 47.4942   5
   0  -4   6 257.782 53.6142   4
   0   4   7 233.869 61.1431   2
   0  -4  -7 71.2287 56.2417   3
   0  -4   7 168.444 69.0190   1
   0  -4  -7 215.354 35.1999   5
   0  -4   7 194.895 53.3089   4
   0  -4   8 767.923 136.950   1
   0   4   8 727.320 133.748   2
   0  -4  -8 808.354 158.882   3
   0  -4   9 2285.91 241.430   1
   0   4   9 2229.02 233.678   2
   0  -4  -9 2466.05 288.350   3
   0  -4  10 626.828 150.366   1
   0   4 -10 669.450 51.9470   2
   0  -4 -10 631.949 153.265   3
   0   4 -11 359.505 124.995   1
   0  -4  11 306.386 106.252   1
   0   4 -11 430.260 49.0282   2
   0  -4 -11 337.388 97.6503   2
   0  -4  11 260.908 80.1789   5
   0  -4 -11 459.217 142.656   3
   0  -4  12 701.793 161.808   1
   0   4 -12 686.525 68.2846   2
   0  -4 -12 547.279 149.390   2
   0  -4 -12 568.240 153.834   3
   0  -4  12 731.713 148.119   5
   0  -4  12 749.334 171.504   3
   0   4 -13 944.709 86.6252   2
   0  -4 -13 850.719 175.980   2
   0  -4  13 942.264 163.727   5
   0  -4  13 570.914 158.994   3
   0   4 -14 215.144 47.6513   2
   0  -4 -14 392.002 145.489   2
   0  -4  14 398.952 116.271   5
   0  -4  14 300.333 136.141   3
   0  -4 -15 1682.31 254.798   2
   0   4 -15 1657.92 128.469   2
   0  -4  15 1742.64 234.712   5
   0  -4  15 1646.41 287.366   3
   0  -4 -16 71.3887 93.0726   2
   0   4 -16-2.00895 30.8112   2
   0  -4  16-125.055 140.485   3
   0  -4  16-13.9172 71.3940   5
   0  -4 -17 715.038 175.249   2
   0   4 -17 620.528 85.7427   2
   0  -4  17 669.366 154.719   5
   0  -4  17 576.207 192.395   3
   0   4 -18 34.7108 42.8991   2
   0  -4 -18 241.410 139.259   2
   0  -4  18 230.443 180.726   3
   0  -4 -19-52.2090 116.402   2
   0  -4  19-67.9554 123.452   3
   0  -4 -20 143.288 113.077   2
   0  -4  20 221.307 202.950   3
   0  -4 -21 782.743 212.539   2
   0  -4  21 1072.77 308.016   3
   0  -4 -22 18.9839 83.9910   2
   0  -4  22 40.2822 151.834   3
   0  -4 -23 151.283 131.453   2
   0  -5   0 623.019 142.275   2
   0   5   0 234.715 73.3326   2
   0   5   1 696.672 105.688   2
   0   5  -1 511.218 76.8294   2
   0  -5  -1 828.624 110.699   2
   0  -5   1 531.569 74.7053   2
   0  -5  -1 615.816 104.197   5
   0  -5  -2 3454.55 225.586   2
   0   5  -2 3968.95 177.323   2
   0  -5   2 3665.15 168.638   2
   0   5   2 3510.08 229.230   2
   0  -5  -2 3844.57 233.533   5
   0  -5   3 2510.39 124.503   2
   0   5   3 2514.92 199.736   2
   0  -5  -3 2495.37 179.441   5
   0   5  -3 2778.94 151.157   4
   0  -5   4 2467.60 100.009   2
   0   5   4 2202.07 203.172   2
   0  -5   4 2433.69 201.803   1
   0  -5  -4 2506.77 173.288   5
   0   5  -4 2444.22 138.164   4
   0   5   5 340.027 93.7379   2
   0  -5   5 275.318 82.6678   1
   0  -5  -5 287.691 59.1178   5
   0  -5   5 424.053 65.6403   4
   0   5   6 38678.6 906.952   2
   0  -5   6 37545.0 859.391   1
   0  -5  -6 36574.7 584.680   5
   0  -5   6 37448.1 581.013   4
   0   5   7 4615.98 326.305   2
   0  -5   7 4333.18 306.489   1
   0  -5  -7 3992.12 178.559   5
   0  -5  -7 4570.97 371.488   3
   0  -5   7 4330.85 209.312   4
   0   5   8 43913.1 1037.33   2
   0  -5   8 43285.1 1016.32   1
   0  -5  -8 41792.9 510.428   5
   0  -5   8 42915.7 720.524   4
   0  -5  -8 44714.0 1205.72   3
   0   5   9 3199.90 293.016   2
   0  -5   9 3401.08 299.406   1
   0  -5  -9 3481.88 120.524   5
   0  -5  -9 4213.77 386.187   3
   0  -5   9 3552.07 221.578   4
   0  -5  10 79887.3 1496.72   1
   0  -5 -10 76766.7 1465.71   2
   0  -5  10 77034.5 1105.66   4
   0  -5 -10 81511.7 1751.17   3
   0  -5 -11 2371.62 275.332   2
   0   5 -11 2552.65 290.392   1
   0  -5  11 2457.96 279.506   1
   0  -5  11 2496.25 274.951   5
   0  -5 -11 2499.61 326.412   3
   0  -5  11 2218.67 204.674   4
   0  -5 -12 26946.7 929.955   2
   0   5 -12 27102.8 967.639   1
   0  -5  12 27699.0 964.548   1
   0  -5  12 26496.6 883.891   5
   0  -5 -12 27986.5 1110.38   3
   0   5 -13 722.131 170.528   1
   0  -5 -13 706.132 167.802   2
   0  -5  13 826.969 200.937   3
   0  -5  13 954.191 179.390   5
   0  -5 -14 19149.3 831.582   2
   0  -5  14 18094.6 761.508   5
   0  -5  14 18204.1 918.758   3
   0  -5 -15 953.389 204.283   2
   0  -5  15 1061.32 235.295   3
   0  -5  15 1132.57 194.246   5
   0  -5 -16 5124.47 460.143   2
   0  -5  16 5861.51 448.559   5
   0  -5  16 5679.42 559.524   3
   0  -5  17-77.4108 97.4882   5
   0  -5  17-92.2135 140.580   3
   0  -5 -18 8545.59 632.554   2
   0  -5  18 9018.47 770.876   3
   0  -5 -19 4.58558 92.6220   2
   0  -5  19 192.187 169.302   3
   0  -5 -20 9176.14 689.085   2
   0  -5  20 10798.3 644.129   4
   0  -5  20 11497.3 931.656   3
   0  -5 -21 16.8572 104.710   2
   0  -5  21 86.1042 139.787   3
   0  -5 -22 3612.50 457.369   2
   0  -5 -23-527.749 199.614   2
   0   6   0 130724. 1332.61   2
   0  -6   0 135195. 1328.35   2
   0   6   1 240.851 73.9764   2
   0   6  -1 201.081 75.6191   2
   0  -6   1 166.759 57.1600   2
   0  -6  -1 256.307 85.3934   2
   0  -6  -1 163.247 71.9788   5
   0   6   2 68044.6 1063.56   2
   0  -6  -2 67184.4 1042.10   2
   0  -6   2 67074.9 813.532   2
   0   6  -2 65931.3 819.382   2
   0  -6  -2 67291.8 1075.73   5
   0  -6   3 38.2074 29.9263   2
   0   6   3 118.248 67.8004   2
   0  -6  -3 54.0699 52.0980   5
   0   6  -3 71.8329 39.0968   4
   0  -6   4 72145.7 676.085   2
   0   6   4 72330.5 1208.99   2
   0  -6  -4 69055.6 1022.74   5
   0   6  -4 68987.8 816.994   4
   0  -6   5 61.7452 28.4697   2
   0   6   5-27.8259 57.1690   2
   0  -6   5 97.2670 70.0508   1
   0  -6  -5-3.83643 42.7999   5
   0   6  -5 49.0833 34.1746   4
   0   6   6 71744.7 1298.09   2
   0  -6   6 74455.8 1260.80   1
   0  -6  -6 69464.9 937.795   5
   0   6   7-35.8027 71.6472   2
   0  -6   7 31.7250 58.0211   1
   0  -6  -7-17.1995 28.9630   5
   0  -6   7-17.7272 36.5780   4
   0   6   8 21608.9 767.736   2
   0  -6   8 20729.9 725.214   1
   0  -6  -8 20323.4 441.999   5
   0  -6   8 20877.8 495.216   4
   0  -6  -8 21931.6 890.843   3
   0  -6  -9 253.619 112.572   2
   0  -6  -9 348.752 122.363   3
   0  -6   9 155.562 56.7651   1
   0  -6  -9 319.771 53.7656   5
   0  -6   9 217.075 58.7894   4
   0  -6 -10 13102.3 631.451   2
   0   6 -10 12703.6 628.523   1
   0  -6  10 14405.4 655.996   1
   0  -6 -10 13547.5 265.043   5
   0  -6  10 13315.6 445.522   4
   0  -6  10 13543.8 645.551   5
   0  -6 -10 14194.4 760.438   3
   0  -6  11 30.2775 58.7785   1
   0   6 -11 39.0945 71.4386   1
   0  -6 -11 173.932 96.4399   2
   0  -6 -11-3.38281 68.7092   3
   0  -6  11 10.9385 46.2180   4
   0  -6  11-1.48999 78.9247   5
   0  -6 -12 7286.39 505.181   2
   0   6 -12 6949.66 501.245   1
   0  -6  12 7144.40 493.924   5
   0  -6  12 7602.76 380.578   4
   0   6 -13 321.997 129.689   1
   0  -6 -13 510.615 156.799   2
   0  -6  13 518.262 141.659   5
   0  -6  13 694.495 127.666   4
   0  -6 -14 3953.36 404.990   2
   0   6 -14 3503.41 378.877   1
   0  -6  14 3983.82 382.381   5
   0  -6  14 3892.38 302.006   4
   0  -6  14 4284.60 461.726   3
   0  -6 -15 1184.76 231.439   2
   0  -6  15 988.142 230.781   3
   0  -6  15 1001.91 166.054   4
   0  -6  15 1173.01 216.424   5
   0  -6 -16 841.766 195.894   2
   0  -6  16 1251.03 285.930   3
   0  -6  16 1018.34 180.038   4
   0  -6  16 1260.02 224.350   5
   0  -6 -17-87.9530 133.307   2
   0  -6  17 226.752 97.1889   4
   0  -6  17 40.5737 101.048   5
   0  -6 -18-159.158 142.223   2
   0  -6  18-30.3366 76.4227   4
   0  -6 -19-85.3238 140.975   2
   0  -6  19-7.88079 80.0004   4
   0  -6  19-57.6508 214.944   3
   0  -6 -20 352.697 150.141   2
   0  -6  20 468.085 222.603   3
   0  -6 -21 121.230 112.680   2
   0  -6  21 279.279 212.670   3
   0  -6 -22 1281.10 294.695   2
   0  -6 -23-68.5193 118.407   2
   0   7   0 62.9535 51.7420   2
   0  -7   0 171.894 77.3641   2
   0  -7   0 115.936 69.2809   5
   0   7  -1 546.311 95.8580   2
   0  -7  -1 637.979 111.543   2
   0  -7   1 675.396 103.146   2
   0   7   1 544.003 100.055   2
   0  -7   1 552.090 122.194   5
   0  -7  -1 573.451 117.528   5
   0   7  -2 110.943 42.4657   2
   0  -7   2 119.405 47.6569   2
   0  -7  -2 200.706 76.7299   2
   0   7   2 186.985 62.9811   2
   0  -7  -2 361.348 95.8609   5
   0   7   3 541.595 114.780   2
   0  -7   3 530.794 74.2003   2
   0  -7  -3 428.901 89.4518   2
   0  -7  -3 331.598 88.7137   5
   0   7  -3 478.133 79.9913   4
   0   7   4 4041.00 300.404   2
   0  -7   4 4247.85 191.361   2
   0  -7  -4 3923.26 271.469   5
   0   7  -4 3857.62 210.770   4
   0  -7   5 414.032 53.1588   2
   0   7   5 328.947 93.0062   2
   0  -7  -5 307.701 81.8652   5
   0   7  -5 351.629 63.0897   4
   0  -7   6 904.201 58.7093   2
   0   7   6 1134.95 174.237   2
   0  -7  -6 980.961 126.940   5
   0  -7   6 844.227 147.556   1
   0   7   7 7205.14 448.487   2
   0  -7   7 6352.68 405.491   1
   0  -7  -7 6706.41 312.785   5
   0   7   8 418.303 118.574   2
   0  -7   8 702.983 149.605   1
   0  -7  -8 667.664 93.1523   5
   0  -7   8 656.249 92.6829   4
   0  -7  -9 111.415 86.6955   2
   0  -7  -9-8.38461 110.207   3
   0   7  -9 50.0495 87.6052   1
   0  -7   9 80.9717 45.1483   1
   0  -7  -9 154.830 42.8419   5
   0  -7   9-6.00726 39.7015   4
   0  -7   9 137.252 56.5699   5
   0  -7 -10 170.188 107.490   2
   0  -7 -10 288.768 137.788   3
   0  -7  10 60.4859 80.0258   1
   0   7 -10-78.0286 103.411   1
   0  -7 -10 185.260 48.8325   5
   0  -7  10 37.5675 60.0747   5
   0  -7  10 203.131 54.1680   4
   0  -7 -11 167.036 112.379   2
   0  -7 -11 249.491 152.359   3
   0   7 -11 83.9604 102.348   1
   0  -7 -11 210.014 39.3548   5
   0  -7  11 176.789 59.0144   4
   0  -7  11 305.885 122.070   5
   0   7 -12 1377.96 230.760   1
   0  -7 -12 928.696 190.558   2
   0  -7  12 1326.24 224.767   5
   0  -7  12 1610.15 171.334   4
   0   7 -13 1591.56 262.056   1
   0  -7 -13 1587.66 259.951   2
   0  -7  13 1453.01 237.924   5
   0  -7  13 1683.15 185.077   4
   0  -7 -14 2783.97 352.267   2
   0   7 -14 3160.58 376.148   1
   0  -7  14 3035.01 355.622   5
   0  -7  14 3299.00 265.332   4
   0   7 -15 92.5647 100.972   1
   0  -7 -15 20.7020 102.023   2
   0  -7  15 418.801 110.263   4
   0  -7  15 277.258 112.217   5
   0  -7  15 507.342 191.178   3
   0  -7 -16 1971.05 311.624   2
   0  -7  16 2275.80 245.484   4
   0  -7  16 2052.50 362.059   3
   0  -7  16 1994.00 300.792   5
   0  -7 -17-109.726 130.181   2
   0  -7  17-64.8764 71.4226   4
   0  -7  17-48.7138 108.403   3
   0  -7 -18 807.215 228.704   2
   0  -7  18 638.421 230.828   3
   0  -7  18 622.358 148.217   4
   0  -7 -19 211.043 140.436   2
   0  -7  19 582.728 242.542   3
   0  -7 -20 341.906 147.993   2
   0  -7  20 518.905 226.247   3
   0  -7 -21 118.849 91.5453   2
   0  -7  21 106.699 152.734   3
   0  -7 -22 128.331 139.648   2
   0  -7 -23-154.534 148.816   2
   0   8   0 342198. 2498.30   2
   0  -8   0 339878. 2463.36   2
   0  -8   0 329541. 2917.71   5
   0  -8   1 8612.28 373.307   2
   0  -8  -1 9098.91 419.994   2
   0   8  -1 9115.07 388.597   2
   0   8   1 9015.25 427.947   2
   0  -8  -1 8319.81 458.895   5
   0  -8   1 8842.92 486.052   5
   0  -8   2 140482. 1420.52   2
   0   8   2 140405. 1743.72   2
   0  -8  -2 140610. 1702.69   2
   0  -8  -2 137179. 1809.79   5
   0  -8   2 139504. 1955.38   5
   0  -8  -3 2361.14 256.429   2
   0  -8   3 1945.76 162.499   2
   0   8   3 2160.43 230.941   2
   0  -8  -3 1625.64 198.532   5
   0  -8   3 2092.44 251.770   5
   0   8   4 54423.1 1173.70   2
   0  -8   4 52601.4 755.409   2
   0  -8  -4 54604.4 1087.53   5
   0   8  -4 52789.6 850.812   4
   0  -8   5 10621.1 301.531   2
   0   8   5 10566.5 535.860   2
   0  -8  -5 10608.6 469.012   5
   0   8  -5 9873.22 355.596   4
   0  -8   6 11677.8 269.309   2
   0   8   6 11309.0 568.425   2
   0  -8  -6 11645.1 475.781   5
   0   8  -6 11177.0 370.116   4
   0   8   7 13036.8 627.206   2
   0  -8   7 12773.8 608.184   1
   0  -8  -7 13122.9 485.849   5
   0  -8   7 12086.1 635.899   5
   0   8  -8 23182.6 850.023   1
   0  -8   8 23866.9 838.149   1
   0  -8  -8 22170.5 604.843   5
   0  -8   8 22326.7 876.057   5
   0  -8  -9 120.624 84.2755   2
   0   8  -9 176.885 90.5134   1
   0  -8   9 201.082 103.008   1
   0  -8  -9 68.1583 34.0657   5
   0  -8   9-70.1798 98.0464   5
   0  -8 -10 28239.2 1000.19   2
   0   8 -10 27191.6 976.397   1
   0  -8  10 29143.0 996.715   1
   0  -8  10 25890.0 983.801   5
   0  -8 -10 26949.0 578.975   5
   0  -8 -10 27514.2 1150.90   3
   0  -8 -11 538.260 157.224   2
   0   8 -11 848.229 185.506   1
   0  -8 -11 679.786 81.2792   5
   0  -8  11 671.002 171.600   5
   0  -8  11 604.774 104.397   4
   0  -8 -12 8615.29 593.395   2
   0   8 -12 9360.56 616.539   1
   0  -8 -12 9688.32 237.035   5
   0  -8  12 10062.1 636.495   5
   0  -8  12 10296.2 413.530   4
   0   8 -13 487.117 159.918   1
   0  -8 -13 921.331 221.079   2
   0  -8  13 786.447 186.904   5
   0  -8  13 719.809 118.248   4
   0   8 -14 5412.28 507.505   1
   0  -8 -14 3854.47 424.075   2
   0  -8  14 4760.44 308.158   4
   0   8 -15 61.5363 99.0737   1
   0  -8 -15-74.2677 81.4690   2
   0  -8  15-60.0094 71.2975   4
   0   8 -16 476.794 182.984   1
   0  -8 -16 484.624 144.525   2
   0  -8  16 758.546 230.924   3
   0  -8  16 788.440 138.935   4
   0  -8 -17 604.763 197.717   2
   0  -8  17 584.104 214.576   3
   0  -8  17 348.017 103.551   4
   0  -8 -18 1580.95 313.751   2
   0  -8  18 1607.98 354.479   3
   0  -8 -19-97.5399 122.270   2
   0  -8  19-150.838 141.642   3
   0  -8 -20 992.306 255.577   2
   0  -8  20 1341.37 319.763   3
   0  -8 -21-166.718 173.718   2
   0  -8 -22 307.714 180.750   2
   0  -9   0-42.4653 58.8242   2
   0  -9   0-9.87037 74.4912   5
   0  -9  -1 37.6357 63.1069   2
   0  -9   1-118.911 76.0434   2
   0   9   1-10.8533 52.6700   2
   0  -9  -1-20.3459 72.9912   5
   0  -9   1-46.4278 64.3311   5
   0  -9   2 2972.59 225.918   2
   0   9   2 2777.80 262.864   2
   0  -9  -2 3084.14 274.688   2
   0  -9   2 2884.08 298.076   5
   0  -9  -2 2723.32 273.682   5
   0  -9  -3-3.46334 80.7219   2
   0  -9   3-24.7518 48.7217   2
   0   9   3-31.3964 51.9373   2
   0  -9   3 33.7330 59.1054   5
   0  -9  -3-88.4980 86.9008   5
   0   9   4 5389.96 391.876   2
   0  -9  -4 5756.19 395.246   2
   0  -9   4 5926.28 281.413   2
   0  -9  -4 5480.72 370.052   5
   0  -9   4 5399.68 424.430   5
   0   9  -4 5753.99 302.503   4
   0  -9   5 711.507 91.9018   2
   0  -9  -5 982.200 172.948   2
   0   9   5 785.540 154.121   2
   0  -9  -5 764.758 148.725   5
   0  -9   5 758.650 169.619   5
   0   9  -5 1007.93 124.765   4
   0  -9   6 1818.28 124.069   2
   0  -9  -6 1741.12 237.895   2
   0   9   6 1881.75 246.924   2
   0   9  -6 1593.94 224.173   1
   0  -9  -6 1609.04 191.383   5
   0   9  -6 1626.70 153.933   4
   0  -9   6 1798.12 259.608   5
   0  -9  -7-62.1325 90.5912   2
   0   9  -7-54.3275 100.078   1
   0  -9   7 14.2573 18.2805   2
   0  -9  -7 43.3553 41.1299   5
   0  -9   7-41.2076 79.6875   5
   0  -9  -8 2106.70 275.646   2
   0   9  -8 2297.50 290.288   1
   0  -9  -8 2111.60 208.831   5
   0  -9   8 2099.52 285.042   5
   0  -9  -9-34.1160 90.4972   2
   0   9  -9-18.7115 72.8135   1
   0  -9  -9 14.0545 35.8287   5
   0  -9   9 37.6069 70.1459   5
   0  -9 -10 2168.78 300.313   2
   0   9 -10 2214.69 307.881   1
   0  -9 -10 2472.55 199.837   5
   0  -9  10 2191.70 305.587   5
   0  -9 -11 5180.95 464.703   2
   0  -9 -11 6090.65 286.391   5
   0   9 -11 6524.25 514.113   1
   0  -9 -12 19704.4 924.282   2
   0  -9 -12 20816.6 458.619   5
   0   9 -12 21039.6 952.928   1
   0   9 -13 674.871 182.767   1
   0  -9 -13 622.672 180.233   2
   0   9 -14 14063.6 829.382   1
   0  -9 -14 14253.6 834.447   2
   0  -9  14 15143.1 531.322   4
   0   9 -15-48.0885 127.277   1
   0  -9 -15 292.579 145.111   2
   0  -9  15 108.193 70.4729   4
   0   9 -16 5580.54 557.813   1
   0  -9 -16 5343.81 537.921   2
   0  -9  16 5237.99 336.907   4
   0   9 -17 202.063 138.589   1
   0  -9 -17 63.4075 105.021   2
   0  -9  17-117.265 164.681   3
   0  -9 -18 1037.01 262.671   2
   0  -9  18 1133.20 305.020   3
   0  -9 -19-212.968 140.667   2
   0  -9  19-119.525 152.786   3
   0  -9 -20 478.693 176.841   2
   0  -9 -21 15.8862 147.463   2
   0 -10   0 10596.4 486.968   2
   0 -10   0 10505.8 580.976   5
   0 -10   1 1661.51 188.953   2
   0 -10  -1 1691.01 207.477   2
   0 -10  -1 2100.03 255.223   5
   0 -10   1 2023.49 259.760   5
   0 -10   2 13204.5 499.838   2
   0 -10  -2 12145.7 564.345   2
   0 -10   2 12740.4 661.926   5
   0 -10  -2 13029.9 629.057   5
   0 -10   3-1.33753 56.7966   2
   0 -10  -3 53.4760 70.4882   2
   0 -10   3 28.1356 73.0803   5
   0 -10  -3-27.0245 79.7367   5
   0 -10   4 11687.5 429.983   2
   0 -10  -4 11321.5 578.222   2
   0  10  -4 10222.0 570.000   1
   0 -10   4 11777.2 659.979   5
   0 -10  -4 10899.1 556.935   5
   0  10  -4 10765.8 442.712   4
   0 -10  -5 113.287 75.6574   2
   0 -10   5 54.0095 41.7912   2
   0  10  -5 288.852 123.066   1
   0 -10  -5 99.0713 60.8702   5
   0 -10   5-34.6738 123.062   5
   0  10  -5 158.512 67.6956   4
   0 -10   6 5749.08 244.941   2
   0 -10  -6 6069.40 452.911   2
   0  10  -6 6287.11 458.170   1
   0 -10   6 5873.72 478.893   5
   0 -10  -6 6374.08 409.998   5
   0  10  -6 5445.70 289.007   4
   0 -10  -7 190.310 103.289   2
   0  10  -7 203.528 112.400   1
   0 -10   7 171.171 42.6756   2
   0 -10  -7 45.0194 58.4784   5
   0  10  -7 215.859 61.5864   4
   0 -10   7 245.297 104.289   5
   0 -10  -8 6206.84 482.012   2
   0 -10  -8 6040.24 379.865   5
   0  10  -8 5709.87 468.407   1
   0 -10  -9 748.682 181.338   2
   0 -10  -9 645.790 121.397   5
   0  10  -9 436.369 140.203   1
   0 -10 -10 3684.35 403.051   2
   0 -10 -10 3893.56 280.336   5
   0  10 -10 4045.16 410.158   1
   0 -10 -11 2191.08 320.627   2
   0 -10 -11 1662.63 173.714   5
   0  10 -11 1953.13 293.396   1
   0 -10 -12 229.657 105.802   2
   0 -10 -12 442.748 83.9795   5
   0  10 -12 355.288 147.981   1
   0 -10 -13 312.665 140.220   2
   0 -10 -13 196.511 42.9266   5
   0  10 -13 135.613 117.844   1
   0  10 -14 12.8088 103.853   1
   0 -10 -14 225.658 138.879   2
   0  10 -15 846.671 229.767   1
   0 -10 -15 638.700 195.312   2
   0  10 -16 17.9317 108.682   1
   0 -10 -16 2.62322 91.7555   2
   0  10 -17 6.63676 132.267   1
   0 -10 -17 257.584 144.903   2
   0 -10 -18 194.516 158.777   2
   0 -10  18 314.689 201.996   3
   0 -10 -19-438.535 189.820   2
   0 -10  19 143.639 173.486   3
   0 -10 -20-198.491 155.292   2
   0 -11   0-28.5018 68.4448   2
   0 -11   0 46.8419 94.3033   5
   0 -11  -1 577.519 132.038   2
   0 -11   1 648.796 133.544   2
   0 -11  -1 445.763 137.516   5
   0 -11   1 676.898 157.256   5
   0  11  -2 85.5778 69.7239   1
   0 -11   2 54.4133 53.8060   2
   0 -11  -2 103.795 71.9416   2
   0 -11  -2 108.372 66.9151   5
   0 -11   2 70.1515 85.4923   5
   0 -11   3 1959.92 199.285   2
   0 -11  -3 1920.95 250.972   2
   0  11  -3 1920.26 273.561   1
   0 -11  -3 1982.42 258.096   5
   0 -11   3 1924.87 271.929   5
   0 -11   4 1671.45 176.560   2
   0 -11  -4 1880.43 254.877   2
   0  11  -4 1921.03 258.386   1
   0 -11  -4 1880.11 246.369   5
   0  11  -4 1797.93 195.155   4
   0 -11   4 1825.17 267.811   5
   0 -11  -5-1.04563 114.059   2
   0 -11   5 38.3041 50.7307   2
   0  11  -5 121.539 90.7844   1
   0 -11  -5 12.5423 56.2180   5
   0  11  -5 23.2108 45.1421   4
   0 -11  -6 10515.9 613.193   2
   0 -11   6 11680.7 386.673   2
   0  11  -6 11787.8 661.628   1
   0 -11  -6 11855.5 597.938   5
   0  11  -6 11238.9 441.693   4
   0 -11  -7 725.983 174.503   2
   0 -11   7 701.654 87.1792   2
   0  11  -7 709.555 171.477   1
   0 -11  -7 816.638 158.388   5
   0  11  -7 587.237 105.918   4
   0 -11  -8 19351.9 876.901   2
   0 -11  -8 18162.7 704.217   5
   0  11  -8 18833.7 867.897   1
   0 -11  -9 1156.48 231.762   2
   0 -11  -9 1228.94 183.060   5
   0  11  -9 1064.22 224.028   1
   0 -11 -10 28299.9 1115.96   2
   0 -11 -10 26590.4 791.777   5
   0  11 -10 26370.6 1076.95   1
   0 -11 -11 429.661 193.883   2
   0 -11 -11 315.827 93.7755   5
   0  11 -11 258.315 135.964   1
   0 -11 -12 23513.9 1074.81   2
   0 -11 -12 22527.6 635.034   5
   0  11 -12 22842.6 1058.75   1
   0  11 -13 341.633 162.669   1
   0 -11 -13 319.292 150.807   2
   0  11 -14 10622.9 765.913   1
   0 -11 -14 10721.9 764.236   2
   0  11 -15 1259.87 280.552   1
   0 -11 -15 1306.07 297.281   2
   0  11 -16 5448.55 581.014   1
   0 -11 -16 6399.27 619.174   2
   0  11 -17-40.9264 115.976   1
   0 -11 -17 37.9791 117.606   2
   0  11 -18 3435.74 486.989   1
   0 -11 -18 4005.01 515.892   2
   0 -11  18 4279.20 586.082   3
   0 -11 -19-205.909 169.584   2
   0 -12   0 2672.76 281.459   2
   0 -12   0 2752.45 336.423   5
   0 -12  -1 84.8049 74.1704   2
   0 -12   1 206.214 80.9256   2
   0 -12   1 91.2470 92.0803   5
   0 -12  -1 24.5911 70.3435   5
   0 -12   2 3634.24 299.641   2
   0 -12  -2 3602.13 337.612   2
   0 -12  -2 3681.81 370.810   5
   0  12  -2 3456.33 364.120   1
   0 -12   3 170.115 55.1842   2
   0 -12  -3 213.226 85.4159   2
   0  12  -3 119.339 83.3312   1
   0 -12  -3 246.278 86.1595   5
   0 -12  -4 6052.96 461.353   2
   0 -12   4 6129.62 352.622   2
   0  12  -4 6080.68 478.354   1
   0 -12  -4 6231.07 472.108   5
   0  12  -4 5730.81 360.173   4
   0 -12  -5 1123.93 201.462   2
   0 -12   5 1043.89 143.251   2
   0  12  -5 968.959 199.632   1
   0 -12  -5 1368.29 217.186   5
   0  12  -5 1276.70 168.120   4
   0 -12  -6 3363.96 359.996   2
   0 -12   6 2872.31 207.338   2
   0  12  -6 3336.74 376.680   1
   0 -12  -6 3421.75 343.475   5
   0  12  -6 2817.70 235.354   4
   0  12  -7 14.7991 119.026   1
   0 -12   7 54.3353 35.4415   2
   0 -12  -7 80.1439 92.7586   5
   0  12  -7 86.9648 50.9902   4
   0 -12  -8 1759.52 282.215   2
   0 -12   8 1627.02 108.526   2
   0 -12  -8 2020.40 253.688   5
   0  12  -8 1655.17 271.212   1
   0 -12  -9 564.137 187.210   2
   0 -12  -9 401.116 123.930   5
   0  12  -9 305.572 156.024   1
   0 -12 -10 459.850 174.775   2
   0 -12 -10 353.428 103.496   5
   0  12 -10 198.681 108.579   1
   0 -12 -11 33.1450 120.473   2
   0 -12 -11 11.8196 58.0131   5
   0  12 -11-226.609 176.100   1
   0 -12 -12 426.970 177.354   2
   0  12 -12 255.945 153.566   1
   0 -12 -13 134.299 114.380   2
   0  12 -13-77.9242 159.715   1
   0 -12 -14 158.794 126.818   2
   0  12 -14 210.058 139.951   1
   0 -12 -15 665.462 222.013   2
   0  12 -15 512.664 199.845   1
   0 -12 -16 233.788 144.292   2
   0  12 -16-33.0908 155.241   1
   0 -12 -17-61.8268 120.305   2
   0  12 -17 93.8260 95.8230   1
   0 -12 -18-42.1484 133.843   2
   0  12 -18 6.64532 147.205   1
   0 -13   0-64.9854 100.544   2
   0 -13  -1 712.371 156.149   2
   0 -13   1 928.180 172.847   2
   0 -13   2 169.836 75.9081   2
   0 -13  -2 195.559 108.539   2
   0  13  -2 440.797 142.907   1
   0 -13  -3 180.342 85.2022   2
   0 -13   3 158.174 80.6550   2
   0  13  -3 72.8620 111.094   1
   0 -13  -3 18.8878 82.2105   5
   0 -13  -4 1319.41 226.095   2
   0 -13   4 1709.19 197.790   2
   0  13  -4 1847.39 283.219   1
   0 -13  -4 1708.40 264.911   5
   0  13  -4 1302.38 178.839   4
   0 -13   5 108.590 65.6269   2
   0 -13  -5-18.4601 110.741   2
   0  13  -5 20.9317 133.767   1
   0 -13  -5-61.2987 76.6559   5
   0  13  -5 74.5976 59.6634   4
   0 -13   6 15854.5 520.540   2
   0 -13  -6 14637.2 782.149   2
   0  13  -6 15763.8 836.574   1
   0 -13  -6 14847.8 747.175   5
   0  13  -6 13943.8 550.250   4
   0 -13  -7 454.848 154.432   2
   0  13  -7 146.565 124.896   1
   0 -13   7 250.098 71.3001   2
   0 -13  -7 274.347 127.997   5
   0  13  -7 266.321 83.0195   4
   0 -13   8 8575.83 282.522   2
   0 -13  -8 9684.04 671.969   2
   0 -13  -8 8608.65 550.257   5
   0  13  -8 8603.05 637.420   1
   0 -13  -9 1079.82 252.918   2
   0 -13  -9 1169.05 203.262   5
   0  13  -9 1154.49 243.059   1
   0 -13 -10 12832.0 811.340   2
   0 -13 -10 11849.4 605.472   5
   0  13 -10 13412.1 821.070   1
   0  13 -11 267.727 132.916   1
   0 -13 -11 667.395 204.956   2
   0  13 -12 5320.40 543.999   1
   0 -13 -12 5190.16 550.518   2
   0  13 -13-186.207 169.401   1
   0 -13 -13 20.8221 106.734   2
   0  13 -14 3507.03 470.744   1
   0 -13 -14 3943.93 491.660   2
   0  13 -15 578.937 239.256   1
   0 -13 -15 887.417 262.955   2
   0  13 -16 2268.59 404.714   1
   0 -13 -16 3427.26 489.345   2
   0  13 -17 132.257 161.015   1
   0 -13 -17 306.420 171.473   2
   0 -14   0 29612.1 991.773   2
   0 -14   1 1569.21 234.747   2
   0 -14  -1 1659.05 260.079   2
   0  14  -2 30153.4 1153.46   1
   0 -14  -2 31247.2 1077.37   2
   0 -14   2 30211.7 932.878   2
   0  14  -3 925.044 210.937   1
   0 -14  -3 656.675 181.909   2
   0 -14   3 578.236 132.626   2
   0  14  -4 12712.1 767.807   1
   0 -14  -4 11704.3 698.300   2
   0 -14   4 12837.6 563.543   2
   0  14  -4 12246.8 580.453   4
   0 -14   5 234.272 88.8788   2
   0 -14  -5 196.806 124.586   2
   0  14  -5 54.7003 62.3716   4
   0 -14   6 11410.5 464.943   2
   0 -14  -6 11073.9 707.782   2
   0  14  -6 10572.2 710.084   1
   0 -14  -6 10368.8 657.400   5
   0  14  -6 10166.1 488.367   4
   0 -14  -7 34.4337 106.085   2
   0 -14   7 163.083 72.6155   2
   0  14  -7-50.1925 119.751   1
   0 -14  -7 225.422 122.908   5
   0  14  -7 226.725 82.9385   4
   0 -14   8 6893.03 278.053   2
   0 -14  -8 7711.38 623.449   2
   0  14  -8 6615.68 589.349   1
   0 -14  -8 6097.22 489.601   5
   0  14  -8 6683.45 366.396   4
   0 -14  -9 537.502 190.076   2
   0 -14  -9 497.134 149.339   5
   0  14  -9 372.515 182.827   1
   0  14 -10 4036.57 471.911   1
   0 -14 -10 4432.54 499.457   2
   0  14 -11 568.753 172.228   1
   0 -14 -11 733.378 226.433   2
   0  14 -12 2425.06 379.434   1
   0 -14 -12 2069.81 366.915   2
   0  14 -13 192.134 129.351   1
   0 -14 -13 498.267 202.116   2
   0  14 -14 2223.15 387.850   1
   0 -14 -14 2467.55 402.517   2
   0  14 -15-260.365 199.333   1
   0 -14 -15 138.176 121.318   2
   0  14 -16 436.873 195.783   1
   0 -15   0-81.8440 103.098   2
   0 -15   1 53.4742 94.7315   2
   0 -15  -1 135.185 79.4037   2
   0  15  -2 180.420 121.437   1
   0 -15   2 5.87867 96.7053   2
   0 -15  -2 130.020 104.547   2
   0  15  -3 129.165 101.777   1
   0 -15  -3 107.403 82.5110   2
   0 -15   3 203.153 82.4091   2
   0  15  -3 203.651 95.8797   4
   0  15  -4-33.5859 115.501   1
   0 -15   4 2.07912 62.5745   2
   0 -15  -4 110.020 104.594   2
   0  15  -4 155.223 74.6250   4
   0  15  -5-129.800 145.182   1
   0 -15   5 80.4143 69.4497   2
   0 -15  -5-86.0499 101.620   2
   0  15  -5 107.385 65.3582   4
   0  15  -6 434.114 168.559   1
   0 -15   6 402.289 102.435   2
   0 -15  -6 474.816 179.180   2
   0  15  -6 399.002 109.514   4
   0  15  -7 581.919 199.271   1
   0 -15   7 823.609 126.368   2
   0 -15  -7 975.335 231.886   2
   0  15  -8-77.0168 130.817   1
   0 -15  -8-24.6908 89.3728   2
   0  15  -9 379.934 155.663   1
   0 -15  -9 184.211 159.529   2
   0  15 -10 115.289 107.551   1
   0 -15 -10 240.132 147.461   2
   0  15 -11-12.3022 128.382   1
   0 -15 -11-262.274 205.022   2
   0  15 -12 107.444 124.173   1
   0 -15 -12 346.761 211.373   2
   0  15 -13 1008.26 304.361   1
   0 -15 -13 600.375 214.700   2
   0  15 -14-154.533 160.305   1
   0 -15 -14-108.260 124.570   2
   0 -16   0 27699.6 1032.36   2
   0  16  -1 807.005 233.024   1
   0 -16  -1 1068.71 227.596   2
   0 -16   1 936.241 203.909   2
   0  16  -2 22132.3 1076.97   1
   0 -16  -2 21146.4 959.861   2
   0 -16   2 21771.4 865.044   2
   0  16  -3-78.3197 144.121   1
   0 -16  -3 47.0894 80.7934   2
   0 -16   3-4.91507 82.6821   2
   0  16  -3-3.27624 74.7415   4
   0 -16  -4 6512.22 562.799   2
   0 -16   4 6728.38 445.355   2
   0  16  -4 6738.23 602.639   1
   0 -16  -5 3927.34 456.531   2
   0 -16   5 3439.11 301.770   2
   0  16  -5 3855.19 470.061   1
   0 -16   6 2110.67 225.284   2
   0 -16  -6 2714.64 383.787   2
   0  16  -6 1922.29 331.932   1
   0 -16  -7 4344.19 494.219   2
   0  16  -7 3800.34 495.973   1
   0 -16  -8 3874.95 478.842   2
   0  16  -8 3270.76 433.605   1
   0 -16  -9 339.011 147.013   2
   0  16  -9 47.2546 122.381   1
   0 -16 -10 4172.98 517.769   2
   0  16 -10 4005.76 512.573   1
   0 -16 -11-8.02968 128.809   2
   0  16 -11-34.4400 90.5194   1
   0 -16 -12 1923.58 371.896   2
   0  16 -12 1859.67 366.915   1
   0 -16 -13-64.4412 172.752   2
   0  16 -13 105.663 123.724   1
   0 -17   0-212.752 154.451   2
   0 -17   1 98.6397 80.1451   2
   0 -17  -1-134.668 127.602   2
   0  17  -1 80.6135 103.667   1
   0 -17   2 124.945 86.6519   2
   0 -17  -2 486.735 163.176   2
   0  17  -2 415.975 166.422   1
   0 -17  -3 132.338 89.8161   2
   0 -17   3 271.612 113.391   2
   0  17  -3 109.142 128.935   1
   0 -17  -4 199.034 133.901   2
   0 -17   4 225.428 99.3566   2
   0  17  -4 526.152 189.134   1
   0 -17   5-48.5004 54.0452   2
   0  17  -5 49.2918 130.536   1
   0 -17  -6 341.517 141.937   2
   0  17  -6 1011.45 269.521   1
   0 -17  -7 235.355 126.818   2
   0  17  -7 122.747 90.5245   1
   0 -17  -8 997.603 269.423   2
   0  17  -8 1202.34 299.575   1
   0 -17  -9 814.916 237.002   2
   0  17  -9 932.482 242.673   1
   0 -17 -10 2611.20 430.037   2
   0  17 -10 3251.91 484.005   1
   0 -17 -11 871.774 272.643   2
   0  17 -11 590.679 197.139   1
   0 -18   0 1320.41 245.404   2
   0  18   0 1528.09 316.573   1
   0 -18  -1 160.817 95.5656   2
   0 -18   1-182.587 139.117   2
   0  18  -1-136.234 99.8112   1
   0 -18   2 692.370 167.267   2
   0 -18  -2 488.791 180.138   2
   0  18  -2 651.470 226.683   1
   0 -18   3-7.95003 69.3648   2
   0 -18  -3-113.330 149.646   2
   0  18  -3-46.2433 116.509   1
   0 -18   4 455.971 132.885   2
   0 -18  -4 351.523 140.360   2
   0  18  -4 612.661 215.399   1
   0 -18  -5 69.3160 124.436   2
   0  18  -5 115.506 90.6664   1
   0 -18  -6 109.506 119.995   2
   0  18  -6 329.157 169.878   1
   0 -18  -7 62.9373 106.158   2
   0  18  -7 183.793 130.639   1
   0 -18  -8 93.8833 90.0927   2
   0  18  -8 108.633 118.849   1
   0 -18  -9 71.5238 109.050   2
   0  18  -9 127.298 115.207   1
   0 -19   0 42.0930 83.3016   2
   0  19   0-11.3280 116.646   1
   0 -19  -1 456.609 156.333   2
   0 -19   1 527.569 153.904   2
   0  19  -1 767.186 258.012   1
   0 -19  -2-159.572 145.471   2
   0 -19   2-100.847 85.1619   2
   0  19  -2-415.963 195.572   1
   0 -19  -3 948.568 241.889   2
   0  19  -3 971.000 288.352   1
   0 -19  -4 61.4937 107.959   2
   0  19  -4 162.788 143.710   1
   0 -19  -5 173.439 103.217   2
   0  19  -5 112.895 118.200   1
   0 -19  -6 1396.67 320.190   2
   0  19  -6 1305.19 322.616   1
   0 -19  -7-147.478 177.992   2
   0 -19  -8 3764.62 521.527   2
   0 -20   0 1415.88 278.799   2
   0 -20  -1 9.93537 92.9381   2
   0 -20   1-15.4860 95.4268   2
   0 -20  -2 872.581 240.335   2
   0 -20  -3-114.830 134.483   2
   0 -20  -4 1209.32 278.906   2
   0 -20  -5 63.3871 114.968   2
   0 -20  -6 1049.71 294.461   2
   0 -21  -1 355.191 172.255   2
   0 -21  -2-94.3636 130.223   2
   0 -21  -3 212.173 154.662   2
   0 -21  -4-186.431 181.578   2
  -1   0  22 66.2842 176.353   3
  -1   0  21-96.6166 152.245   3
   1   0 -21 139.501 98.7438   2
   1   0 -20 5.15216 77.0593   2
  -1   0  20 56.0453 158.524   3
  -1   0  19 156.095 151.923   3
   1   0 -19 101.897 79.0004   2
  -1   0  18 632.082 242.490   3
   1   0 -18 489.344 128.611   2
   1   0 -17 105.431 82.4904   2
  -1   0  17-104.476 146.697   3
  -1   0  16 375.326 183.477   3
  -1   0  16 215.621 33.8948   5
  -1   0  15-120.742 105.759   3
  -1   0  15 28.7429 31.1473   5
  -1   0  14 3681.71 176.225   5
  -1   0  14 3593.45 410.420   3
   1   0 -13 1.64186 53.0638   2
  -1   0  13-113.947 112.350   1
  -1   0  13-21.8287 29.9573   5
  -1   0  13-75.5216 131.259   3
   1   0 -12 4000.61 283.048   2
  -1   0  12 4099.88 282.868   2
  -1   0  12 3846.11 182.548   5
  -1   0  12 4006.62 346.662   1
   1   0 -11-8.52150 47.3386   2
  -1   0  11-11.5268 37.9029   2
  -1   0  11 11.6006 23.0988   5
  -1   0  11-50.7920 71.8461   1
  -1   0  10 247.033 62.3427   2
   1   0 -10 270.035 71.6989   2
  -1   0  10 324.410 55.6435   5
  -1   0  10 427.755 102.876   1
  -1   0   9-39.0542 59.4874   2
   1   0  -9 2.67006 41.9266   2
  -1   0   9 23.9230 59.0179   1
  -1   0   9-6.83614 26.6323   5
   1   0  -8 823.909 109.786   2
  -1   0   8 817.121 105.857   2
  -1   0   8 897.482 139.700   1
  -1   0   8 900.251 81.4584   5
   1   0  -8 950.185 151.629   3
   1   0  -7-73.6005 60.5522   2
  -1   0   7-116.110 60.5201   2
  -1   0   7-40.1571 31.9201   5
   1   0  -7 49.4788 56.4747   3
   1   0  -6 4661.75 211.337   2
  -1   0   6 4735.23 216.322   2
  -1   0   6 4272.94 154.678   5
   1   0  -6 4752.12 286.690   3
   1   0  -5 67.8619 37.6381   2
  -1   0   5 26.5790 31.0862   2
  -1   0   5 6.68510 21.9237   5
   1   0  -5 16.8435 32.8696   3
  -1   0   4 2009.23 120.079   2
   1   0  -4 2144.90 122.715   2
  -1   0   4 2024.35 93.4861   5
   1   0  -4 2150.16 99.8559   5
   1   0  -4 2229.92 165.705   3
   1   0  -3 5.38218 20.1868   2
   1   0  -3 13.9627 16.9792   5
  -1   0   3 7.27825 16.7580   5
   1   0  -3-19.8011 27.7340   3
   1   0   3 1.56921 24.8504   1
   1   0   3-7.31484 32.7655   3
  -1   0  -3-14.4680 24.2392   3
   1   0   4 8.37167 28.0751   1
   1   0   4-22.6322 46.2028   3
  -1   0  -4 5.52945 26.5873   3
   1   0   5-72.2653 57.7084   1
  -1   0  -5-19.2938 36.8820   3
   1   0   5-9.83422 51.1778   3
   1   0   6 156.082 73.4740   1
  -1   0  -6 261.336 67.2148   2
   1   0   6 86.6845 88.2655   3
   1   0   7-19.4545 61.3478   1
  -1   0  -7 14.7295 40.5709   2
   1   0   7-72.5678 111.917   3
   1   0   8 336.836 89.7483   1
  -1   0  -8 304.356 68.5431   2
   1   0   8 188.027 68.2914   3
   1   0   9-2.85274 54.4024   1
  -1   0  -9 36.2908 47.6197   2
   1   0  10 2317.11 248.762   1
  -1   0 -10 2189.30 192.174   2
   1   0  11 5.34072 65.1611   1
  -1   0 -11 41.0100 66.5553   2
   1   0  11 26.1175 94.9657   3
   1   0  12 2319.55 272.755   1
  -1   0 -12 1776.19 194.828   2
   1   0  12 1897.66 282.438   3
   1   0  13-24.3900 72.0899   1
   1   0  13-156.019 165.243   3
   1   0  14 445.744 167.027   3
   1   0  15-50.9509 143.798   3
   1   0  15 81.0170 54.6133   5
   1   0  15 14.9432 37.3538   5
  -1   0 -16-86.2864 88.3441   2
   1   0  16-12.8058 144.108   3
   1   0  16-19.1938 41.9530   5
   1   0  16-19.3586 44.5407   5
   1   0  17-6.93721 33.3538   5
   1   0  17-5.14002 40.0600   5
  -1   0 -18 186.020 98.9211   2
   1   0  18 42.2406 116.727   3
  -1   0 -19-118.418 74.6499   2
   1   0  19-85.8889 149.505   3
  -1   0 -20 100.492 82.2768   2
   1   0  20 263.590 190.649   3
   1   0  21-293.397 190.598   3
  -1   0 -21 32.3197 67.2640   2
   1   0  22-207.709 165.880   3
  -1  -1  22-100.317 160.764   3
  -1   1  22-61.3447 187.803   3
   1  -1 -21 4711.45 426.728   2
  -1   1  21 5763.96 696.165   3
  -1  -1  21 5371.73 667.705   3
   1   1 -20-52.3515 55.1111   2
  -1   1  20-92.4864 148.977   3
   1  -1 -20 67.9930 93.0078   2
  -1  -1  20 116.574 119.243   3
   1  -1 -19 13585.2 690.940   2
   1   1 -19 14006.8 617.432   2
  -1   1  19 13154.8 968.068   3
  -1  -1  19 12746.4 938.528   3
  -1   1  18 379.081 228.439   3
   1  -1 -18 170.221 95.4787   2
  -1  -1  18 194.376 129.732   3
   1   1 -18 195.182 85.8096   2
   1  -1 -17 16954.5 729.906   2
  -1  -1  17 16515.9 452.159   5
  -1   1  17 17934.9 1038.16   3
  -1  -1  17 17355.7 1015.88   3
   1  -1 -16 168.081 89.8887   2
  -1   1  16 26.0451 126.967   3
  -1  -1  16 131.320 43.4006   5
  -1  -1  16 360.836 191.611   3
   1  -1 -15 12540.5 591.268   2
  -1  -1  15 12582.7 416.371   5
  -1  -1  15 11992.9 783.762   3
  -1   1  15 11859.2 796.126   3
  -1   1  14 604.947 197.064   3
   1   1 -14 447.197 99.5583   2
  -1  -1  14 458.229 83.5143   5
  -1  -1  14 233.639 105.454   3
   1   1 -13 5194.54 309.411   2
  -1   1  13 5296.21 422.617   1
  -1  -1  13 4928.50 405.553   1
  -1  -1  13 5633.65 275.677   5
  -1   1  13 4883.89 461.782   3
  -1  -1  13 5196.94 471.310   3
  -1   1  12 384.539 101.535   2
   1   1 -12 413.365 88.4648   2
  -1   1  12 533.089 136.574   1
  -1  -1  12 404.486 113.904   1
  -1  -1  12 342.260 67.6178   5
   1  -1 -12 215.723 79.6016   3
   1   1 -11 3058.32 216.255   2
   1  -1 -11 3049.70 251.278   2
  -1   1  11 2817.52 240.343   2
  -1  -1  11 3131.77 217.182   2
  -1  -1  11 3184.40 292.888   1
  -1  -1  11 2748.14 190.825   5
   1  -1 -11 3280.64 329.204   3
   1   1 -10 82.5309 41.1127   2
   1  -1 -10 27.2437 69.2214   2
  -1   1  10-7.48816 42.1605   2
  -1  -1  10 77.7312 41.9193   2
  -1  -1  10 151.505 78.1097   1
  -1  -1  10 53.4991 28.6923   5
   1  -1 -10 69.4894 66.8422   3
   1  -1  -9 175.659 73.7438   2
  -1  -1   9 141.235 52.2498   2
  -1   1   9 357.139 92.8547   2
   1   1  -9 170.262 58.9337   2
  -1  -1   9 60.2083 51.1310   1
  -1  -1   9 86.2310 45.4367   5
   1  -1  -9 134.339 66.4636   3
  -1   1   8 30.7405 39.2613   2
   1   1  -8 15.5414 31.3912   2
   1  -1  -8 73.6135 47.4431   2
  -1  -1   8-31.7396 36.6642   2
  -1  -1   8-46.3522 55.9368   1
  -1  -1   8-2.56733 26.4923   5
   1  -1  -8 5.04159 57.4517   3
   1  -1  -7 9735.65 363.805   2
  -1  -1   7 8450.12 279.919   2
  -1   1   7 9346.68 358.428   2
   1   1  -7 8875.38 277.010   2
  -1  -1   7 9447.88 391.159   1
  -1  -1   7 8799.01 294.866   5
   1  -1  -7 9200.00 443.960   3
  -1   1   6 67.9681 42.0343   2
  -1  -1   6 50.8225 25.6204   2
   1   1  -6 71.0187 30.4874   2
   1  -1  -6 73.8870 47.8335   2
  -1  -1   6 54.9022 42.8037   1
  -1  -1   6 85.9079 37.0228   5
   1  -1  -6 51.1289 45.9365   3
   1  -1  -5 7064.05 270.225   2
  -1  -1   5 6565.53 204.610   2
  -1   1   5 6234.85 258.299   2
   1   1  -5 7354.44 209.318   2
  -1  -1   5 6842.57 278.972   1
  -1  -1   5 6674.25 229.059   5
   1  -1  -5 7152.66 331.740   3
  -1  -1   4 2969.86 124.523   2
   1   1  -4 3167.76 123.539   2
  -1   1   4 2947.99 164.013   2
   1  -1  -4 3099.85 165.471   2
   1   1  -4 2598.35 169.477   1
  -1  -1   4 2966.25 166.290   1
  -1  -1   4 2877.26 144.499   5
   1   1  -4 3123.58 154.887   5
   1  -1  -4 3157.65 201.414   3
  -1  -1   3 40447.7 398.088   2
   1  -1  -3 42700.7 556.404   2
  -1   1   3 40675.0 553.981   2
   1   1  -3 41925.0 401.479   2
   1   1  -3 43141.0 534.682   1
  -1  -1   3 40677.3 525.419   1
   1   1  -3 42133.9 526.707   5
  -1  -1   3 40516.1 507.608   5
   1  -1  -3 41533.4 642.425   3
   1  -1   3 293763. 1556.33   1
  -1  -1  -3 288194. 1193.43   5
   1   1   3 292478. 1193.05   5
   1   1   3 291464. 1629.98   3
  -1  -1  -3 287617. 1608.19   3
   1  -1   4 15308.3 407.023   1
   1   1   4 15674.7 286.882   5
   1   1   4 15455.5 427.750   3
  -1  -1  -4 15448.7 420.562   3
  -1  -1  -5 44333.0 697.614   2
   1  -1   5 45606.3 768.625   1
   1   1   5 46087.8 516.322   5
   1   1   5 45027.7 824.538   3
  -1  -1  -5 43995.1 790.414   3
   1  -1   5 44073.0 795.892   3
   1   1   6 229.019 94.8066   3
  -1  -1  -6 110.522 57.2697   2
   1  -1   6 300.097 80.0206   1
   1   1   6 76.6783 34.9515   5
   1  -1   6 67.4930 65.1347   3
  -1  -1  -6 104.643 50.8772   3
  -1   1  -7 100113. 993.140   2
  -1  -1  -7 99831.6 1183.77   2
   1  -1   7 100239. 1361.01   1
   1   1   7 101242. 842.791   5
   1   1   7 102008. 1460.72   3
  -1  -1  -7 96149.1 1381.32   3
   1  -1   7 100383. 1420.53   3
  -1   1  -8 1538.88 134.525   2
  -1  -1  -8 1650.69 164.740   2
   1  -1   8 1742.34 195.083   1
   1   1   8 1923.57 122.864   5
  -1  -1  -8 1312.65 175.727   3
   1   1   8 2033.70 240.178   3
  -1  -1  -9 48521.6 924.501   2
  -1   1  -9 48647.6 799.650   2
   1  -1   9 51275.9 1097.22   1
   1   1   9 49167.3 632.981   5
  -1  -1  -9 50215.1 1130.95   3
  -1  -1 -10 1771.74 186.049   2
  -1   1 -10 2096.17 175.635   2
   1  -1  10 2113.29 238.822   1
   1   1  10 2142.26 139.042   5
  -1  -1 -10 2159.55 247.850   3
  -1   1 -11 82821.3 1166.47   2
  -1  -1 -11 82942.7 1326.76   2
   1  -1  11 88548.7 1599.67   1
   1   1  11 86872.2 1603.17   1
   1   1  11 84817.4 891.887   5
  -1  -1 -11 87436.0 1653.57   3
   1   1  11 80058.2 1681.16   3
   1  -1  11 84181.0 1697.20   3
  -1   1 -12 1518.65 169.169   2
   1   1  12 1445.17 270.054   3
   1  -1  12 1796.73 243.619   1
   1   1  12 1370.64 217.303   1
   1   1  12 1303.20 116.518   5
   1  -1  12 1574.59 253.472   3
  -1   1 -13 68942.9 1167.04   2
   1  -1  13 68114.9 1557.77   1
   1   1  13 69864.6 1567.49   1
   1   1  13 67320.8 800.391   5
   1   1  13 66627.2 1685.74   3
   1  -1  13 66707.3 1662.82   3
  -1   1 -14 473.593 110.422   2
   1   1  14 414.400 177.190   3
   1   1  14 486.425 71.9276   5
   1  -1  14 194.627 106.812   3
  -1  -1 -15 25564.4 857.943   2
   1   1  15 26821.6 510.718   5
   1   1  15 25064.5 459.474   5
   1  -1  15 25382.7 700.263   5
   1  -1  15 25950.2 1134.63   3
   1   1  15 26435.1 1163.33   3
   1   1  16 483.259 190.426   3
  -1  -1 -16 171.183 103.164   2
   1   1  16 236.031 52.3696   5
   1   1  16 242.665 47.1235   5
   1  -1  16 143.947 117.876   3
   1  -1  16 247.839 73.2089   5
  -1  -1 -17 5675.22 433.684   2
   1  -1  17 6141.31 342.210   5
   1   1  17 4966.78 157.529   5
   1   1  17 4888.27 150.968   5
   1   1  17 5259.40 569.021   3
   1  -1  17 5734.68 585.331   3
   1  -1  18-126.357 165.921   3
  -1   1 -18-21.4755 82.7209   2
  -1  -1 -18-35.4102 78.2323   2
   1   1  18 46.9377 127.611   3
   1  -1  18 29.7581 34.3732   5
  -1   1 -19 2893.54 291.268   2
  -1  -1 -19 3040.93 336.865   2
   1  -1  19 3193.17 470.987   3
   1   1  19 2987.89 467.231   3
  -1   1 -20 151.751 89.7034   2
  -1  -1 -20 86.7342 76.5054   2
   1   1  20 330.350 164.207   3
   1  -1  20 344.146 209.834   3
   1   1  21 1507.09 362.787   3
  -1  -1 -21 1751.94 277.089   2
   1  -1  21 1516.63 374.955   3
   1  -1  22 357.225 210.829   3
   1   1  22 591.992 250.333   3
   1  -2 -22-18.7388 93.4100   2
  -1  -2  22 22.5786 110.276   3
  -1  -2  21 656.518 235.211   3
   1  -2 -21 451.335 144.156   2
  -1  -2  20 108.164 114.446   3
   1  -2 -20-131.525 75.9978   2
  -1   2  20-25.2028 139.870   3
  -1   2  19 195.787 135.367   3
   1  -2 -19 125.946 89.3638   2
  -1  -2  19 37.4015 172.099   3
  -1   2  18 29.1333 113.251   3
   1  -2 -18-66.9707 104.640   2
  -1  -2  18 182.206 158.796   3
   1   2 -17 3187.98 256.995   2
   1  -2 -17 3231.22 340.101   2
  -1   2  17 2525.16 399.296   3
  -1  -2  17 2721.45 228.430   5
  -1  -2  17 3193.61 436.779   3
  -1   2  16 265.873 160.140   3
   1   2 -16 169.252 68.8657   2
   1  -2 -16 322.050 118.181   2
  -1  -2  16 136.756 61.5770   5
  -1  -2  16 133.433 129.107   3
   1  -2 -15 8076.83 500.165   2
   1   2 -15 8694.47 395.023   2
  -1  -2  15 8319.78 394.903   5
  -1   2  15 8469.86 673.119   3
  -1  -2  15 7746.33 621.421   3
   1  -2 -14 537.800 125.910   2
   1   2 -14 739.630 116.441   2
  -1   2  14 522.228 194.323   3
  -1  -2  14 552.772 101.019   5
  -1  -2  14 426.748 160.906   3
  -1   2  13 22055.6 762.312   2
   1   2 -13 23074.9 586.008   2
  -1  -2  13 22516.1 869.045   1
  -1  -2  13 21856.5 624.672   5
  -1  -2  13 22190.5 965.430   3
   1  -2 -13 21040.4 917.606   3
  -1   2  13 21562.1 983.406   3
  -1   2  12 93.2845 72.3553   2
   1   2 -12 65.9750 37.8187   2
  -1   2  12 71.5356 116.920   3
  -1  -2  12 5.62076 54.7517   1
  -1  -2  12 41.0865 39.9330   5
   1  -2 -12-64.4476 72.8847   3
  -1   2  11 56291.1 1128.82   2
   1   2 -11 56687.1 821.959   2
  -1  -2  11 58607.6 1261.64   1
  -1  -2  11 56263.1 965.517   5
   1  -2 -11 56059.1 1372.35   3
  -1  -2  10 3161.09 187.003   2
   1   2 -10 3350.33 191.987   2
   1  -2 -10 3155.45 259.813   2
  -1   2  10 3055.87 256.293   2
  -1  -2  10 3288.78 288.671   1
  -1  -2  10 3079.64 224.015   5
   1  -2 -10 3343.01 325.170   3
  -1  -2   9 85652.8 908.317   2
   1   2  -9 88550.5 904.930   2
   1  -2  -9 88923.7 1305.46   2
  -1   2   9 86692.6 1301.71   2
  -1  -2   9 90396.6 1405.71   1
  -1  -2   9 86172.3 1131.32   5
   1  -2  -9 91219.2 1603.01   3
  -1  -2   8 251.794 93.3601   1
  -1  -2   8 279.779 51.9693   2
   1  -2  -8 411.493 105.292   2
  -1   2   8 230.469 67.9645   2
   1   2  -8 251.994 52.5297   2
  -1  -2   8 270.528 73.1343   5
   1  -2  -8 88.2601 61.0790   3
  -1   2   7 39533.5 793.652   2
   1  -2  -7 40454.5 792.356   2
   1   2  -7 40424.0 508.915   2
  -1  -2   7 37612.1 510.655   2
  -1  -2   7 39121.2 814.105   1
   1   2  -7 40085.4 827.806   1
  -1  -2   7 38025.4 714.478   5
   1  -2  -7 38619.5 947.797   3
   1   2  -6-6.91108 22.2594   2
   1   2  -6-2.67458 46.2167   1
  -1  -2   6-15.4733 31.7478   1
   1  -2  -6 71.1000 63.6494   2
  -1   2   6-52.4325 48.9334   2
  -1  -2   6 7.58518 16.5321   2
   1  -2  -6 93.7016 60.6824   3
  -1  -2   6 16.2156 33.5433   5
  -1  -2   5 53376.0 484.293   2
   1  -2  -5 54566.1 828.271   2
  -1   2   5 54550.3 830.968   2
   1   2  -5 55938.7 481.496   2
   1   2  -5 54746.8 818.948   1
  -1  -2   5 53365.5 800.906   1
  -1  -2   5 52733.7 774.067   5
   1  -2  -5 54606.4 975.157   3
  -1  -2   4 1305.29 68.0853   2
  -1   2   4 1302.02 122.241   2
   1  -2  -4 1176.72 115.743   2
  -1  -2   4 1213.06 112.730   1
   1   2  -4 1335.01 120.934   1
  -1  -2   4 1199.70 113.668   5
   1  -2  -4 1492.37 151.436   3
  -1  -2   4 1418.97 116.543   4
  -1   2   3 23933.8 476.684   2
  -1  -2   3 24344.7 440.853   1
   1   2  -3 25086.1 444.546   1
  -1  -2   3 23025.4 466.302   5
   1   2  -3 25850.2 497.961   5
  -1  -2   3 24341.5 438.958   4
  -1   2   2 1693.94 118.740   2
   1   2  -2 1760.41 107.611   1
  -1  -2   2 1767.24 104.401   1
  -1  -2   2 1610.56 118.842   5
  -1  -2   2 1694.41 110.327   4
   1   2  -2 1779.75 111.272   4
   1  -2   1 93571.3 777.115   1
  -1  -2  -1 89145.8 769.657   5
   1  -2   2 6564.96 230.257   1
  -1   2  -2 6740.20 164.484   2
   1   2   2 6838.85 203.217   5
  -1  -2  -2 6693.57 204.223   5
   1  -2   3 21232.6 453.954   1
   1   2   3 22069.0 356.146   5
  -1  -2  -3 21102.5 357.019   5
  -1  -2  -4 12665.5 380.815   2
   1  -2   4 12165.9 377.687   1
  -1  -2  -4 12040.3 266.694   5
   1   2   4 12644.4 268.247   5
  -1  -2  -4 12481.6 411.822   3
  -1  -2  -5 382.406 81.0782   2
   1  -2   5 235.311 78.6738   1
  -1  -2  -5 341.029 50.3592   5
   1   2   5 310.129 43.2771   5
  -1  -2  -5 443.891 96.0225   3
  -1  -2  -6 33017.2 693.775   2
   1  -2   6 31546.8 721.214   1
   1   2   6 33217.4 437.449   5
  -1  -2  -6 32115.2 775.415   3
   1   2   6 31489.9 786.818   3
  -1   2  -7 505.977 70.3753   2
  -1  -2  -7 345.645 82.7098   2
   1   2   7 568.852 137.746   3
   1  -2   7 543.721 114.478   1
   1   2   7 510.698 56.7759   5
  -1  -2  -7 451.709 105.574   3
  -1   2  -8 2049.93 139.016   2
  -1  -2  -8 1870.09 186.351   2
   1  -2   8 2150.69 212.787   1
   1   2   8 2182.17 116.148   5
   1   2   8 2084.04 241.208   3
  -1  -2  -8 1821.27 208.614   3
  -1  -2  -9 916.542 141.309   2
  -1   2  -9 994.297 107.190   2
   1  -2   9 1127.72 168.042   1
   1   2   9 980.462 81.0460   5
  -1  -2  -9 651.287 140.618   3
  -1   2 -10 13928.3 417.270   2
   1  -2  10 14384.3 617.415   1
   1   2  10 13774.2 295.662   5
  -1  -2 -10 14863.0 665.453   3
  -1   2 -11 2358.63 184.340   2
   1   2  11 1643.79 249.947   3
   1  -2  11 2166.58 255.367   1
   1   2  11 2261.53 120.267   5
   1  -2  11 2160.44 279.764   3
  -1  -2 -11 2128.84 264.606   3
   1   2  12 1716.78 271.131   3
  -1   2 -12 1914.47 174.057   2
   1  -2  12 1906.37 248.612   1
   1   2  12 1786.47 104.593   5
  -1  -2 -12 2154.09 280.661   3
   1  -2  12 1727.94 251.902   3
  -1   2 -13 7452.40 358.095   2
  -1  -2 -13 6917.42 438.157   2
   1  -2  13 6753.48 483.714   1
   1   2  13 6982.71 195.885   5
   1   2  13 6540.70 545.263   3
   1  -2  13 6907.66 536.409   3
  -1  -2 -13 6721.02 511.484   3
   1   2  14 2538.41 357.822   3
  -1   2 -14 2711.10 227.560   2
  -1  -2 -14 2259.21 261.489   2
   1   2  14 2530.58 111.339   5
   1   2  14 2502.05 103.348   5
   1  -2  14 2713.44 355.316   3
  -1  -2 -15 6999.41 476.009   2
  -1   2 -15 7698.36 395.458   2
   1   2  15 6940.31 611.587   3
   1  -2  15 6910.49 597.319   3
   1   2  16 452.133 187.540   3
  -1   2 -16 521.575 111.223   2
  -1  -2 -16 446.761 145.069   2
   1  -2  16 504.717 116.493   5
   1  -2  16 565.625 189.867   3
  -1  -2 -17 8619.18 557.328   2
   1  -2  17 7968.14 439.130   5
   1   2  17 8805.00 742.414   3
   1  -2  17 7982.06 689.790   3
   1   2  18 750.137 254.197   3
  -1  -2 -18 716.267 176.071   2
   1  -2  18 658.098 240.245   3
  -1  -2 -19 4736.32 443.922   2
   1   2  19 4436.07 580.180   3
   1  -2  19 4206.52 552.874   3
  -1  -2 -20 279.981 126.196   2
   1  -2  20 158.332 155.013   3
   1  -2  21 2131.00 428.748   3
  -1  -2 -21 2548.01 345.209   2
  -1  -2 -22-78.7545 130.563   2
   1  -2  22 32.0135 111.749   3
   1  -3 -22 113.403 116.602   2
  -1  -3  22 154.306 160.000   3
   1  -3 -21 786.798 197.910   2
  -1  -3  21 894.389 289.714   3
   1  -3 -20 285.382 125.535   2
  -1  -3  20 464.143 240.664   3
   1   3 -19 198.568 71.4142   2
   1  -3 -19-2.62768 94.2270   2
  -1  -3  19-22.4810 132.877   3
   1   3 -18-4.34597 40.6940   2
   1  -3 -18-10.5614 87.2046   2
  -1  -3  18-90.9371 120.799   3
   1  -3 -17 82.2535 73.2313   2
   1   3 -17 104.054 61.1957   2
  -1  -3  17-0.37196 49.3496   5
   1   3 -16 1345.43 146.487   2
   1  -3 -16 1700.44 255.234   2
  -1  -3  16 1545.58 197.221   5
  -1  -3  16 1256.78 273.391   3
   1   3 -15 1461.53 148.810   2
   1  -3 -15 1751.15 244.099   2
  -1  -3  15 1485.74 191.857   5
  -1  -3  15 1427.54 268.730   3
   1  -3 -14 734.375 157.474   2
   1   3 -14 865.052 110.587   2
  -1  -3  14 638.525 125.700   5
  -1  -3  14 768.631 191.746   3
  -1   3  13 2423.18 273.628   2
   1   3 -13 2384.47 170.320   2
   1  -3 -13 2872.83 298.450   2
  -1  -3  13 2457.88 297.288   1
  -1  -3  13 2537.60 239.254   5
   1  -3 -13 1986.81 291.129   3
  -1  -3  13 2307.25 312.087   3
  -1   3  12 401.803 114.495   2
   1  -3 -12 168.248 68.6852   2
   1   3 -12 115.764 37.5168   2
  -1  -3  12 385.522 120.298   1
  -1  -3  12 72.8675 54.8322   5
   1  -3 -12 259.150 107.618   3
  -1  -3  12 346.385 155.679   3
  -1   3  11 4569.12 343.673   2
   1   3 -11 4350.36 201.470   2
  -1  -3  11 4365.56 355.328   1
  -1  -3  11 3948.61 285.827   5
   1  -3 -11 4408.25 402.113   3
   1   3 -10 1642.98 113.126   2
  -1   3  10 1913.86 212.549   2
  -1  -3  10 1999.64 227.374   1
  -1  -3  10 1790.24 191.372   5
   1  -3 -10 1835.35 243.269   3
   1   3  -9 1718.60 108.603   2
  -1   3   9 1726.56 204.530   2
  -1  -3   9 1462.73 188.782   1
  -1  -3   9 1577.25 178.051   5
   1  -3  -9 2108.93 260.309   3
  -1  -3   8 435.516 94.3190   1
   1   3  -8 615.111 59.0266   2
  -1   3   8 341.780 88.0254   2
  -1  -3   8 510.429 56.4611   2
   1  -3  -8 422.645 110.096   2
   1  -3  -8 503.576 104.082   3
  -1  -3   8 691.280 117.228   5
  -1  -3   7 2004.42 94.4380   2
  -1   3   7 2014.72 197.052   2
   1  -3  -7 2350.31 219.323   2
   1   3  -7 2211.45 98.2892   2
  -1  -3   7 2249.17 206.309   1
   1   3  -7 2438.78 219.388   1
  -1  -3   7 2185.10 201.788   5
   1  -3  -7 2174.27 240.041   3
  -1  -3   6 26.8359 45.1553   1
   1   3  -6 116.593 66.5207   1
   1  -3  -6 205.967 87.4703   3
  -1   3   6 48.8723 47.3455   2
   1  -3  -6-20.2388 61.2522   2
  -1  -3   6 86.7585 21.3842   2
  -1  -3   6 61.1691 47.7537   4
  -1  -3   6 96.0973 42.6516   5
  -1   3   5 20238.5 552.618   2
   1  -3  -5 21048.4 558.748   2
  -1  -3   5 20501.4 524.942   1
   1   3  -5 20947.4 534.001   1
  -1  -3   5 19994.4 545.451   5
   1  -3  -5 20713.1 646.661   3
  -1  -3   5 20533.4 471.559   4
  -1  -3   4 754.770 93.9842   1
   1   3  -4 681.221 100.532   1
  -1   3   4 863.086 114.900   2
  -1  -3   4 816.678 109.857   5
  -1  -3   4 586.309 77.9166   4
  -1   3   3 8686.26 317.605   2
   1   3  -3 8541.36 291.402   1
  -1  -3   3 8224.62 283.754   1
  -1  -3   3 8040.51 318.705   5
  -1  -3   3 8321.53 265.119   4
   1   3  -3 8080.78 266.253   4
  -1   3   2 3042.26 177.831   2
   1   3  -2 3137.48 168.440   1
  -1  -3   2 2627.99 175.392   5
   1   3  -2 3066.79 160.706   4
  -1  -3   2 3231.20 165.362   4
   1  -3  -1 1921.07 132.034   2
  -1   3   1 1922.81 128.164   2
  -1  -3   1 1590.06 130.211   5
   1  -3   0 2983.65 147.473   2
  -1   3   0 3106.39 151.868   2
  -1  -3   0 3136.17 174.931   5
   1  -3   1 14588.1 293.410   2
  -1   3  -1 13891.0 289.387   2
  -1  -3  -1 14211.3 357.234   5
   1   3   1 14394.1 364.100   5
  -1   3  -2 140.082 34.4499   2
  -1  -3  -2 158.574 42.5709   5
   1   3   2 225.756 51.7669   5
   1  -3   2 231.291 45.7003   2
   1  -3   2 289.871 69.4740   1
  -1   3  -3 13652.3 236.450   2
  -1  -3  -3 13501.6 327.437   5
   1   3   3 13543.3 326.928   5
   1  -3   3 13412.2 388.608   1
  -1   3  -4 5016.15 139.574   2
   1  -3   4 5109.02 260.410   1
  -1  -3  -4 5381.84 201.653   5
   1   3   4 4967.35 191.465   5
  -1  -3  -5 18514.3 532.512   2
   1  -3   5 18426.5 528.417   1
  -1  -3  -5 18010.4 358.820   5
   1   3   5 18469.7 359.872   5
  -1  -3  -5 19026.0 592.974   3
  -1  -3  -6 344.477 87.7540   2
  -1  -3  -6 518.804 112.057   3
   1  -3   6 518.144 103.390   1
  -1  -3  -6 420.206 56.6599   5
   1   3   6 418.735 60.6847   5
  -1  -3  -7 21056.3 622.451   2
   1  -3   7 21931.8 655.336   1
   1   3   7 22127.5 374.239   5
  -1  -3  -7 21592.5 718.221   3
  -1  -3  -8 10.9310 60.0863   2
  -1   3  -8 46.3724 28.3097   2
   1  -3   8-29.3081 47.0784   1
   1   3   8 43.1614 29.9735   5
  -1  -3  -8-15.0266 51.4694   3
  -1   3  -9 12978.9 327.680   2
   1  -3   9 12977.5 562.999   1
   1   3   9 12222.0 263.867   5
  -1  -3  -9 13590.4 628.373   3
  -1   3 -10 2858.80 170.122   2
   1  -3  10 2618.02 266.512   1
   1   3  10 2754.78 120.083   5
   1  -3  10 2511.68 281.177   3
  -1  -3 -10 2678.00 293.421   3
  -1   3 -11 2313.76 159.881   2
   1  -3  11 2056.72 249.427   1
   1   3  11 2136.10 97.8418   5
  -1  -3 -11 2269.53 290.976   3
   1  -3  11 1700.91 247.885   3
   1  -3  12 1940.91 255.410   1
  -1   3 -12 1541.64 140.690   2
  -1  -3 -12 1609.11 217.210   2
  -1  -3 -12 1638.67 250.331   3
   1  -3  12 1466.59 244.113   3
  -1  -3 -13 2885.49 294.267   2
  -1   3 -13 3291.79 215.686   2
   1  -3  13 2918.62 349.120   3
  -1  -3 -13 3032.31 357.939   3
  -1  -3 -14 19.9629 101.833   2
  -1   3 -14 366.745 76.6007   2
   1  -3  14 340.406 146.889   3
  -1  -3 -15 1407.00 223.598   2
  -1   3 -15 1255.78 147.822   2
   1  -3  15 1120.76 259.943   3
  -1  -3 -16 696.963 168.018   2
  -1   3 -16 647.475 110.224   2
   1  -3  16 736.366 146.612   5
   1  -3  16 517.013 174.380   3
  -1  -3 -17 618.441 170.907   2
  -1   3 -17 566.437 110.844   2
   1  -3  17 427.154 188.248   3
   1  -3  17 569.922 135.428   5
  -1   3 -18 1307.01 161.321   2
  -1  -3 -18 1285.19 241.680   2
   1  -3  18 1316.51 296.803   3
  -1  -3 -19 941.466 221.091   2
   1  -3  19 806.606 257.013   3
  -1  -3 -20 207.869 116.277   2
   1  -3  20 447.767 196.878   3
  -1  -3 -21 184.871 120.254   2
   1  -3  21 705.400 284.035   3
  -1  -3 -22 430.511 130.964   2
   1  -3  22 656.096 265.025   3
   1  -4 -23-195.584 134.094   2
   1  -4 -22-57.7459 81.0048   2
  -1  -4  22 317.718 206.671   3
   1  -4 -21 3393.36 415.912   2
  -1  -4  21 3603.90 550.502   3
   1  -4 -20-27.4920 84.6997   2
  -1  -4  20 196.541 203.950   3
   1  -4 -19 4442.17 454.591   2
  -1  -4  19 5340.14 621.566   3
   1   4 -18 226.172 53.5421   2
   1  -4 -18 198.521 119.215   2
  -1  -4  18 21.9173 117.337   3
   1   4 -17 9000.48 318.357   2
   1  -4 -17 7905.20 568.953   2
  -1  -4  17 8475.75 496.983   5
  -1  -4  17 8248.38 707.675   3
   1  -4 -16-91.5559 121.778   2
   1   4 -16 84.8733 36.7718   2
  -1  -4  16 104.042 64.9943   5
  -1  -4  16 102.978 135.829   3
   1  -4 -15 6544.99 493.893   2
   1   4 -15 6100.47 243.614   2
  -1  -4  15 5949.36 408.979   5
  -1  -4  15 5829.76 542.224   3
   1  -4 -14 161.563 105.248   2
   1   4 -14 91.5697 38.7907   2
  -1  -4  14 0.42022 46.5974   5
  -1  -4  14 196.172 119.185   3
  -1   4  13 18042.9 759.299   2
   1  -4 -13 18855.6 769.997   2
   1   4 -13 18813.0 382.237   2
  -1  -4  13 17279.1 768.320   1
  -1  -4  13 17311.5 672.156   5
  -1  -4  13 19115.3 888.029   3
  -1   4  12 115.299 65.4426   2
   1  -4 -12 408.634 132.011   2
   1   4 -12 256.857 46.5068   2
  -1  -4  12 220.914 100.784   1
  -1  -4  12 294.326 92.3759   5
   1  -4 -12 181.418 96.7608   3
  -1  -4  12 315.044 127.377   3
  -1   4  11 98937.2 1657.73   2
   1  -4 -11 98804.2 1641.01   2
   1   4 -11 95795.7 1663.22   1
   1   4 -11 99197.5 744.853   2
  -1  -4  11 103725. 1723.59   1
  -1  -4  11 97728.0 1535.30   5
   1  -4 -11 104299. 2005.73   3
  -1   4  10 2389.55 253.983   2
  -1  -4  10 2296.30 256.826   1
   1   4 -10 2027.55 249.061   1
  -1  -4  10 2067.61 226.331   5
   1  -4 -10 2027.66 279.109   3
  -1   4   9 198262. 2189.01   2
  -1  -4   9 198237. 2170.07   1
  -1  -4   9 190549. 2069.95   5
  -1  -4   9 195753. 1845.05   4
   1  -4  -9 200965. 2559.77   3
  -1   4   8 3246.79 274.205   2
  -1  -4   8 3473.38 275.904   1
  -1  -4   8 3267.73 269.278   5
  -1  -4   8 3186.92 225.161   4
   1  -4  -8 3194.22 319.303   3
  -1   4   7 216779. 2111.66   2
  -1  -4   7 213934. 2015.01   1
   1   4  -7 215733. 2043.83   1
   1  -4  -7 214909. 932.044   5
  -1  -4   7 212283. 2042.09   5
   1  -4  -7 225062. 2507.36   3
  -1  -4   7 215481. 1735.07   4
   1   4  -6-49.9449 84.6979   1
  -1  -4   6-9.88441 52.3836   1
  -1   4   6 77.3955 52.7988   2
   1  -4  -6-38.6213 91.6022   3
  -1  -4   6 0.37649 37.8454   4
   1  -4  -6 5.12549 22.3823   5
  -1  -4   6 128.520 75.1067   5
  -1   4   5 66607.9 1071.30   2
  -1  -4   5 66074.0 985.814   1
   1   4  -5 67626.5 1008.67   1
  -1  -4   5 66956.0 1086.49   5
  -1  -4   5 66435.5 853.240   4
  -1   4   4 3957.19 248.895   2
  -1  -4   4 3865.42 228.275   1
   1   4  -4 3686.54 228.351   1
  -1  -4   4 3856.11 256.699   5
  -1  -4   4 3740.31 195.083   4
   1   4  -4 3782.36 197.942   4
  -1   4   3 2735.29 195.690   2
   1   4  -3 3144.92 200.384   1
  -1  -4   3 2965.13 186.078   1
  -1  -4   3 2772.48 213.955   5
   1   4  -3 3059.30 175.111   4
  -1  -4   3 2643.08 163.183   4
  -1   4   2 4527.82 234.047   2
   1  -4  -2 4317.94 233.112   2
   1   4  -2 4725.44 230.472   1
  -1  -4   2 4467.25 258.300   5
   1   4  -2 4715.19 218.776   4
   1  -4  -1 52.1613 38.0049   2
  -1   4   1 63.1762 32.3806   2
  -1  -4   1 57.1470 45.2574   5
   1  -4   0 3021.92 169.140   2
  -1   4   0 3124.22 171.806   2
   1   4   0 2774.70 190.494   5
  -1  -4   0 2666.21 186.712   5
  -1   4  -1 115485. 959.511   2
   1  -4   1 118566. 953.011   2
  -1  -4  -1 115064. 1131.05   2
  -1  -4  -1 117850. 1180.41   5
   1   4   1 120929. 1208.93   5
  -1   4  -2 12201.3 284.592   2
   1  -4   2 12770.7 286.018   2
  -1  -4  -2 12885.3 377.720   5
   1   4   2 12743.3 381.164   5
  -1   4  -3 168156. 949.454   2
   1  -4   3 171635. 949.468   2
  -1  -4  -3 169926. 1338.05   5
   1   4   3 173964. 1355.83   5
   1  -4   3 170565. 1532.09   1
  -1   4  -4 5405.46 152.355   2
   1  -4   4 5617.81 287.900   1
  -1  -4  -4 4878.82 221.101   5
   1   4   4 5455.69 233.816   5
  -1   4  -5 60334.9 460.232   2
   1  -4   5 58696.4 995.969   1
   1   4   5 62500.2 761.135   5
  -1  -4  -5 59544.1 752.516   5
   1  -4   5 61370.9 491.703   4
  -1   4  -6 2899.24 97.1204   2
   1  -4   6 3025.26 238.100   1
   1   4   6 3198.04 167.962   5
  -1  -4  -6 2738.04 152.824   5
  -1  -4  -6 2944.37 268.863   3
   1  -4   6 2835.81 129.814   4
  -1  -4  -7 260.189 108.738   3
   1  -4   7 331.423 109.814   1
  -1   4  -7 127.145 27.9046   2
   1   4   7 90.7759 37.3202   5
  -1  -4  -7 158.944 43.5012   5
  -1   4  -8 1770.90 87.9490   2
   1  -4   8 1470.66 182.418   1
  -1  -4  -8 1594.54 108.037   5
   1   4   8 1545.02 109.043   5
  -1  -4  -8 1716.51 228.487   3
  -1   4  -9 27041.1 382.134   2
   1  -4   9 28319.1 849.527   1
   1   4   9 26898.9 424.955   5
  -1  -4  -9 27607.1 935.105   3
  -1   4 -10 3.54232 22.2609   2
   1  -4  10 68.7315 71.9269   1
   1   4  10 21.4288 21.3157   5
  -1  -4 -10 35.0681 70.0791   3
   1  -4  11 9850.84 552.414   1
  -1   4 -11 9607.04 269.633   2
  -1  -4 -11 9146.86 508.994   2
  -1  -4 -11 10190.8 616.413   3
   1  -4  11 9451.04 574.884   3
   1  -4  12 317.015 113.892   1
  -1   4 -12 191.826 45.6691   2
  -1  -4 -12 153.008 93.0738   2
  -1  -4 -12 49.8907 89.5905   3
   1  -4  12-34.0199 99.3554   3
  -1   4 -13 1930.30 136.966   2
  -1  -4 -13 1529.04 224.775   2
   1  -4  13 1922.89 289.189   3
  -1   4 -14 3197.59 185.597   2
  -1  -4 -14 2829.21 315.814   2
   1  -4  14 3168.98 390.377   3
  -1   4 -15 30.4381 30.7967   2
  -1  -4 -15 36.1482 75.1007   2
   1  -4  15 37.0818 102.373   3
  -1   4 -16 0.58147 35.9156   2
  -1  -4 -16 2.44149 76.6689   2
   1  -4  16-50.0346 139.278   3
   1  -4  16 84.4018 137.271   5
  -1  -4 -17 12034.5 709.091   2
  -1   4 -17 12714.8 408.616   2
   1  -4  17 10764.5 589.701   5
   1  -4  17 11605.0 832.260   3
  -1  -4 -18-92.7328 96.9768   2
  -1   4 -18 66.8597 39.1197   2
   1  -4  18 17.0205 133.309   3
  -1  -4 -19 11800.5 742.565   2
   1  -4  19 13415.5 974.919   3
  -1  -4 -20-5.35725 83.7137   2
   1  -4  20 160.127 184.516   3
  -1  -4 -21 10144.5 727.922   2
   1  -4  21 11188.4 956.978   3
  -1  -4 -22-16.8607 94.2173   2
   1  -4  22 200.685 213.326   3
  -1  -4 -23 3402.55 451.575   2
   1  -5 -23 1708.87 336.442   2
   1  -5 -22-17.4315 112.112   2
   1  -5 -21 1758.32 317.827   2
  -1  -5  21 2208.15 437.536   3
  -1  -5  21 1762.13 285.175   4
   1  -5 -20 261.765 154.481   2
  -1  -5  20 855.132 259.686   3
  -1  -5  20 773.737 182.683   4
   1  -5 -19 2586.02 365.653   2
  -1  -5  19 2381.74 428.441   3
  -1  -5  19 2338.33 303.476   4
   1  -5 -18 330.742 148.238   2
  -1  -5  18 419.937 191.856   3
  -1  -5  18 320.022 119.471   4
   1  -5 -17 2003.18 299.936   2
  -1  -5  17 1894.53 256.296   5
  -1  -5  17 1719.02 248.685   4
  -1  -5  17 2463.33 387.707   3
   1  -5 -16 237.258 107.963   2
  -1  -5  16 736.319 163.103   5
  -1  -5  16 818.579 168.458   4
  -1  -5  16 608.993 206.486   3
   1  -5 -15 340.327 122.366   2
  -1  -5  15 396.521 117.206   5
  -1  -5  15 550.185 175.970   3
  -1  -5  15 292.527 111.471   4
   1  -5 -14 552.786 155.898   2
  -1  -5  14 410.688 118.094   5
  -1  -5  14 704.548 199.159   3
  -1  -5  14 785.793 150.604   4
   1  -5 -13 3477.29 352.213   2
  -1   5  13 3683.68 360.030   2
  -1  -5  13 3691.53 334.401   5
  -1  -5  13 3985.80 314.363   4
  -1  -5  13 4181.96 426.053   3
  -1  -5  12 1988.67 258.799   1
   1   5 -12 1893.91 257.364   1
   1  -5 -12 1668.10 238.064   2
  -1   5  12 1830.85 250.539   2
  -1  -5  12 1516.62 215.777   5
  -1  -5  12 1514.64 188.569   4
   1  -5 -12 1947.71 295.520   3
   1  -5 -11 6176.16 442.703   2
  -1   5  11 6505.24 449.052   2
   1   5 -11 6004.23 429.421   1
  -1  -5  11 6149.46 435.280   1
  -1  -5  11 5993.02 411.065   5
   1  -5 -11 6673.84 528.686   3
  -1  -5  11 6314.31 364.615   4
  -1  -5  10-2.54068 73.0425   1
   1   5 -10 66.3184 75.0105   1
  -1   5  10 5.77696 64.9274   2
   1  -5 -10-150.547 130.640   3
   1  -5 -10 39.8053 70.4673   2
  -1  -5  10 22.0557 57.9560   4
  -1  -5  10-27.8181 80.4573   5
  -1  -5   9 792.422 141.392   1
  -1   5   9 1254.45 192.873   2
   1  -5  -9 1009.12 189.483   3
  -1  -5   9 720.071 115.856   4
  -1  -5   9 1040.76 173.087   5
  -1   5   8 464.339 115.352   2
   1  -5  -8 362.786 104.250   3
  -1  -5   8 534.379 106.443   1
   1  -5  -8 449.778 52.8994   5
  -1  -5   8 387.445 88.1649   4
  -1  -5   8 425.897 98.2042   5
  -1   5   7 2437.60 241.704   2
  -1  -5   7 2563.79 233.764   1
   1  -5  -7 2113.99 131.041   5
  -1  -5   7 2436.59 245.320   5
   1  -5  -7 2146.64 269.980   3
  -1  -5   7 2329.96 182.063   4
  -1  -5   6-74.8201 73.4285   1
   1   5  -6 23.8359 53.8745   1
  -1   5   6 50.1887 58.1096   2
   1  -5  -6 12.6346 34.8952   5
  -1  -5   6 73.9625 68.3075   5
  -1  -5   6 42.2756 42.3065   4
  -1   5   5 8236.18 403.896   2
  -1  -5   5 7573.73 163.822   2
   1   5  -5 7955.68 376.787   1
  -1  -5   5 7940.87 369.213   1
  -1  -5   5 7386.80 401.483   5
  -1  -5   5 7659.72 302.364   4
   1   5  -5 7286.55 301.718   4
  -1  -5   4 203.565 70.1365   1
   1   5  -4 106.078 52.5659   1
  -1  -5   4 145.917 36.7320   2
  -1   5   4 135.390 58.8007   2
  -1  -5   4 173.381 88.3762   5
   1   5  -4 94.1217 42.6365   4
  -1   5   3 19049.0 560.375   2
  -1  -5   3 19596.2 372.420   2
   1   5  -3 19425.8 540.636   1
  -1  -5   3 19464.7 607.477   5
   1   5  -3 19181.4 475.696   4
   1   5  -2 15.1498 51.4942   1
  -1   5   2-22.4681 33.2689   2
   1  -5  -2 37.1394 52.1908   2
  -1  -5   2-9.98173 27.9480   2
  -1  -5   2 11.0026 43.0895   5
   1   5  -2-16.1114 31.9469   4
  -1  -5   1 19762.8 446.377   2
  -1   5   1 19787.9 502.429   2
   1  -5  -1 20678.0 518.483   2
  -1  -5   1 18823.6 568.356   5
  -1   5   0 1189.29 119.689   2
  -1  -5   0 1072.42 113.682   2
   1  -5   0 1263.08 125.159   2
  -1  -5   0 1172.15 140.912   5
   1  -5   1 21251.5 458.536   2
  -1  -5  -1 20652.2 525.646   2
  -1   5  -1 20741.0 457.193   2
   1   5   1 21562.2 578.926   5
  -1  -5  -1 20678.9 563.038   5
  -1   5  -2 8930.99 278.396   2
  -1  -5  -2 9548.41 381.534   2
   1  -5   2 8584.53 267.159   2
  -1  -5  -2 8581.56 350.687   5
   1   5   2 9032.25 363.902   5
  -1   5  -3 29117.9 456.650   2
   1  -5   3 29606.2 450.747   2
   1   5   3 30168.3 642.597   5
  -1  -5  -3 29290.1 626.728   5
  -1   5  -3 29168.7 378.130   4
  -1   5  -4 1458.56 93.7056   2
  -1  -5  -4 1511.35 142.227   5
   1   5   4 1358.24 134.890   5
   1  -5   4 1438.49 92.2645   2
   1  -5   4 1428.24 160.976   1
  -1   5  -5 65676.9 538.294   2
   1  -5   5 67140.9 1117.33   1
   1   5   5 65591.1 900.742   5
  -1  -5  -5 65372.7 877.127   5
   1  -5   6 288.169 82.2554   1
  -1  -5  -6 305.838 60.2722   5
   1   5   6 355.376 76.8318   5
   1  -5   6 302.677 40.2754   4
   1  -5   7 34693.7 881.485   1
  -1  -5  -7 33458.8 579.315   5
   1   5   7 34501.7 609.341   5
  -1  -5  -7 35089.6 1022.55   3
   1  -5   7 34079.2 476.586   4
  -1  -5  -8 193.368 87.8302   3
   1  -5   8 193.551 83.4665   1
  -1  -5  -8 95.7207 34.1307   5
   1   5   8 156.754 49.2819   5
   1  -5   8 238.719 50.0083   4
  -1  -5  -9 12195.7 577.762   2
   1  -5   9 14423.6 623.681   1
   1   5   9 12945.9 345.183   5
  -1  -5  -9 12602.6 322.524   5
  -1  -5  -9 13685.7 686.980   3
   1  -5   9 13034.1 372.643   4
   1  -5  10 2883.64 292.127   1
  -1  -5 -10 2442.97 264.231   2
  -1  -5 -10 2917.49 335.781   3
   1  -5  11 5932.84 438.196   1
  -1   5 -11 4961.06 404.503   1
  -1  -5 -11 5449.27 409.912   2
  -1  -5 -11 5569.67 475.379   3
  -1   5 -12 505.922 131.930   1
  -1  -5 -12 443.696 133.255   2
  -1  -5 -12 771.326 190.311   3
  -1   5 -13 2484.21 304.552   1
  -1   5 -13 2260.14 94.0344   2
  -1  -5 -13 2119.68 280.508   2
   1  -5  13 2189.59 310.555   3
  -1  -5 -14 354.300 137.447   2
  -1   5 -14 735.758 57.8527   2
   1  -5  14 685.691 199.231   3
  -1   5 -15 3348.84 129.242   2
  -1  -5 -15 2783.55 338.515   2
   1  -5  15 3300.95 340.040   5
   1  -5  15 3469.82 425.121   3
  -1   5 -16 120.243 23.4709   2
  -1  -5 -16 50.9587 92.8539   2
   1  -5  16 242.686 128.387   5
   1  -5  16-49.5397 138.667   3
  -1  -5 -17 6582.19 546.404   2
  -1   5 -17 6924.61 181.224   2
   1  -5  17 7494.84 522.815   5
   1  -5  17 8090.64 702.743   3
  -1  -5 -18 325.505 152.092   2
   1  -5  18-8.10128 121.828   3
  -1  -5 -19 2801.56 380.859   2
   1  -5  19 3082.09 484.641   3
  -1  -5 -20 486.202 190.501   2
   1  -5  20 268.446 178.273   3
  -1  -5 -21 263.520 150.312   2
   1  -5  21 113.076 131.135   3
  -1  -5 -22 46.8005 102.758   2
  -1  -5 -23 130.447 151.702   2
   1  -6 -23 232.929 152.305   2
   1  -6 -22-87.2713 124.479   2
   1  -6 -21 241.324 146.125   2
  -1  -6  21 229.528 169.470   3
   1  -6 -20 74.4908 98.6503   2
  -1  -6  20 65.9206 118.958   3
  -1  -6  20-124.598 105.848   4
   1  -6 -19 202.316 147.096   2
  -1  -6  19-43.3227 132.451   3
  -1  -6  19-6.37039 70.4625   4
   1  -6 -18 1295.58 257.637   2
  -1  -6  18 1830.79 367.795   3
  -1  -6  18 1383.36 234.927   4
   1  -6 -17 1268.73 249.753   2
  -1  -6  17 1433.10 250.841   5
  -1  -6  17 1223.70 206.980   4
   1  -6 -16-198.001 169.546   2
  -1  -6  16 97.5509 95.8754   5
  -1  -6  16 25.3125 117.477   3
  -1  -6  16 31.9245 77.3294   4
   1  -6 -15 5894.19 498.793   2
  -1  -6  15 5964.80 465.417   5
  -1  -6  15 6120.91 417.249   4
  -1  -6  15 6929.77 602.289   3
   1  -6 -14 1310.54 233.744   2
   1   6 -14 999.051 212.667   1
  -1  -6  14 1276.74 213.859   5
  -1  -6  14 1180.99 182.126   4
  -1  -6  14 1243.23 262.319   3
   1  -6 -13 12449.4 678.230   2
   1   6 -13 12419.3 688.700   1
  -1  -6  13 13225.7 667.405   5
  -1  -6  13 13384.3 570.976   4
  -1  -6  12 253.856 116.956   1
   1   6 -12 137.470 88.0840   1
   1  -6 -12 8.02979 74.4769   2
  -1   6  12 12.6594 71.7094   2
  -1  -6  12 23.9575 58.0121   5
  -1  -6  12 152.824 75.3913   4
   1  -6 -11 15437.1 708.589   2
  -1   6  11 16337.2 737.350   2
  -1  -6  11 16891.4 732.544   1
   1   6 -11 17336.8 746.672   1
  -1  -6  11 16136.7 715.258   5
  -1  -6  11 15845.1 566.560   4
   1  -6 -11 16021.4 846.618   3
  -1  -6  10-26.4532 73.5802   1
   1   6 -10-56.4901 95.4942   1
   1  -6 -10-119.540 135.445   3
   1  -6 -10-100.101 80.6712   2
  -1   6  10-15.5364 74.1068   2
  -1  -6  10 55.2905 55.1800   4
  -1  -6  10-32.4466 92.9186   5
  -1   6   9 24015.3 832.801   2
   1  -6  -9 22300.7 795.344   2
  -1  -6   9 23774.6 795.963   1
   1   6  -9 22375.2 782.556   1
   1  -6  -9 22623.5 389.426   5
  -1  -6   9 24119.2 836.009   5
   1  -6  -9 24749.8 984.364   3
  -1  -6   9 23293.0 619.369   4
  -1   6   8 3208.63 295.572   2
  -1  -6   8 3807.94 302.546   1
   1  -6  -8 3285.46 175.899   5
  -1  -6   8 3181.23 293.435   5
  -1  -6   8 3311.87 224.166   4
   1  -6  -8 3294.04 346.623   3
  -1   6   7 61725.9 1255.57   2
  -1  -6   7 61980.8 1177.49   1
   1  -6  -7 60443.8 829.539   5
  -1  -6   7 61466.8 1281.62   5
  -1  -6   7 62059.7 939.276   4
  -1  -6   6 87.7002 57.6100   1
  -1   6   6-25.8715 79.3747   2
  -1  -6   6 22.2245 55.2261   4
   1  -6  -6-24.1952 45.4773   5
  -1  -6   6 107.980 74.4409   5
  -1   6   5 45321.7 1002.25   2
  -1  -6   5 45191.9 490.955   2
   1   6  -5 47735.9 967.222   1
  -1  -6   5 46552.6 946.536   1
  -1  -6   5 46450.8 1068.39   5
   1   6  -5 44729.9 775.062   4
   1   6  -4 49.5878 82.3666   1
  -1   6   4 97.7789 77.1376   2
  -1  -6   4 22.1823 34.9897   2
   1   6  -4 7.65251 36.3078   4
  -1  -6   4 12.4944 62.3248   5
  -1   6   3 36744.6 829.528   2
  -1  -6   3 38390.9 584.816   2
   1   6  -3 39598.8 832.930   1
  -1  -6   3 37081.4 914.517   5
   1   6  -3 38155.8 729.056   4
  -1  -6   2 3588.47 198.533   2
  -1   6   2 3779.68 256.801   2
   1  -6  -2 3502.14 247.745   2
  -1  -6   2 3889.26 291.365   5
  -1  -6   1 58524.6 849.311   2
   1  -6  -1 60657.9 950.727   2
  -1   6   1 59459.3 956.782   2
  -1  -6   1 57790.3 1090.50   5
  -1   6   0 12.6016 41.1921   2
   1  -6   0 16.2650 51.3531   2
  -1  -6   0 271.218 96.5837   2
  -1  -6   0 213.483 91.7363   5
   1  -6   1 12227.3 382.790   2
  -1   6  -1 11692.7 379.173   2
  -1  -6  -1 12112.5 434.011   2
  -1  -6  -1 11689.8 464.541   5
  -1   6  -2 118.761 47.2715   2
   1  -6   2 124.541 51.2532   2
  -1  -6  -2 150.690 77.8468   2
  -1  -6  -2 181.243 66.0545   5
   1  -6   3 1014.41 97.5779   2
  -1   6  -3 837.414 90.7904   2
  -1  -6  -3 845.718 123.422   5
  -1   6  -4 1363.28 104.553   2
   1  -6   4 1449.24 106.663   2
  -1  -6  -4 1425.71 148.650   5
  -1   6  -4 1544.14 95.5088   4
  -1   6  -5 5510.33 182.782   2
  -1  -6  -5 5621.74 286.603   5
   1  -6   5 5746.73 184.476   2
   1  -6   5 5494.75 342.620   1
  -1   6  -6 363.203 40.0919   2
   1  -6   6 400.510 103.428   1
  -1  -6  -6 374.367 76.1372   5
   1  -6   7 1795.81 211.943   1
  -1  -6  -7 1687.64 148.664   5
  -1  -6  -8 14.0780 68.3568   3
   1  -6   8-51.6368 76.5188   1
  -1  -6  -8 30.2537 34.7112   5
   1  -6   8 12.2838 24.4028   4
  -1  -6  -9 237.782 109.824   3
  -1  -6  -9 216.921 94.2243   2
   1  -6   9 229.185 89.3025   1
  -1  -6  -9 224.162 56.6169   5
   1  -6   9 331.836 60.4452   4
  -1  -6 -10 67.6702 71.4491   2
  -1  -6 -10-75.6710 102.362   3
   1  -6  10 41.6828 63.2294   1
  -1   6 -10-65.7677 100.584   1
  -1  -6 -10-3.26936 25.2235   5
   1  -6  10 53.2572 36.6015   4
  -1   6 -11 116.436 85.6976   1
   1  -6  11-94.3472 85.8376   1
  -1  -6 -11 2.57657 87.6013   2
   1  -6  11 35.4391 44.9350   4
  -1  -6 -11-39.9573 78.4588   3
  -1   6 -12 2077.22 281.426   1
  -1  -6 -12 2195.41 282.447   2
   1  -6  12 2354.51 191.947   4
  -1   6 -13 368.442 122.849   1
  -1  -6 -13 601.529 169.217   2
   1  -6  13 566.270 107.645   4
  -1   6 -14 542.523 136.755   1
  -1  -6 -14 349.991 140.508   2
   1  -6  14 498.393 104.644   4
   1  -6  14 634.676 193.001   3
  -1  -6 -15 662.857 189.697   2
   1  -6  15 773.225 137.346   4
   1  -6  15 495.875 147.315   5
   1  -6  15 701.166 232.065   3
  -1  -6 -16 153.993 106.021   2
   1  -6  16 464.734 169.951   3
   1  -6  16 394.125 139.272   5
   1  -6  16 635.255 127.902   4
  -1  -6 -17 5788.29 527.780   2
   1  -6  17 5880.70 391.339   4
   1  -6  17 6315.95 622.226   3
  -1  -6 -18 117.775 110.497   2
   1  -6  18 245.739 99.4591   4
   1  -6  18 211.102 156.505   3
  -1  -6 -19 3210.38 423.423   2
   1  -6  19 3305.64 507.056   3
  -1  -6 -20 33.7892 94.4678   2
   1  -6  20 401.332 211.548   3
  -1  -6 -21 2001.21 352.029   2
   1  -6  21 2137.38 437.147   3
  -1  -6 -22-26.7536 133.275   2
  -1  -6 -23 809.289 228.771   2
   1  -7 -23 3231.04 475.556   2
   1  -7 -22 147.416 151.976   2
   1  -7 -21 4015.25 497.364   2
  -1  -7  21 5196.14 678.080   3
   1  -7 -20-150.911 137.312   2
  -1  -7  20 466.343 217.857   3
   1  -7 -19 9841.37 740.973   2
  -1  -7  19 10515.3 883.553   3
  -1  -7  19 9757.00 580.615   4
   1  -7 -18 341.057 131.938   2
  -1  -7  18 23.0705 106.746   3
  -1  -7  18 232.601 104.952   4
   1  -7 -17 10622.9 728.948   2
  -1  -7  17 12747.3 898.353   3
  -1  -7  17 12121.5 609.875   4
   1  -7 -16 196.868 111.093   2
  -1  -7  16 138.376 90.1368   5
  -1  -7  16 414.370 199.113   3
  -1  -7  16 291.705 117.005   4
   1  -7 -15 7640.18 586.179   2
   1   7 -15 7319.43 587.359   1
  -1  -7  15 7068.79 538.116   5
  -1  -7  15 9343.25 713.951   3
  -1  -7  15 8565.36 480.007   4
   1  -7 -14-151.790 146.816   2
   1   7 -14-174.907 135.366   1
  -1  -7  14 85.4329 87.2616   5
  -1  -7  14 24.5538 64.7035   4
   1  -7 -13 6833.80 522.672   2
   1   7 -13 6742.71 514.611   1
  -1  -7  13 6598.04 500.931   5
  -1  -7  13 6931.73 406.254   4
   1  -7 -12 3438.38 360.393   2
   1   7 -12 2931.05 336.570   1
  -1  -7  12 3268.84 345.326   5
  -1  -7  12 3369.07 272.687   4
   1   7 -11-77.1678 96.7525   1
  -1  -7  11 14.4344 81.0527   1
  -1   7  11 1.12087 68.3171   2
   1  -7 -11 14.6042 89.3530   2
  -1  -7  11-16.9439 75.8045   5
  -1  -7  11 5.14734 44.4801   4
  -1   7  10 374.917 127.621   2
   1  -7 -10 401.660 140.983   2
   1  -7 -10 198.470 92.6290   3
   1   7 -10 56.1399 80.6529   1
  -1  -7  10 161.482 74.0582   1
   1  -7 -10 324.202 54.2322   5
  -1  -7  10 317.162 96.9873   5
  -1  -7  10 166.146 68.4128   4
   1  -7  -9-78.3699 120.171   3
  -1   7   9 93.0913 65.8000   2
   1  -7  -9 154.470 109.265   2
  -1  -7   9-44.3281 63.2067   1
   1   7  -9-40.4202 100.484   1
   1  -7  -9 72.2526 36.8942   5
  -1  -7   9 80.8328 44.8773   4
  -1  -7   9 32.3272 74.7161   5
  -1   7   8 76.0143 56.2790   2
  -1  -7   8 13.9659 62.3315   1
   1   7  -8 24.5862 76.9207   1
   1  -7  -8 42.4233 28.6096   5
  -1  -7   8 35.3481 52.6562   4
  -1  -7   8 31.4389 56.0230   5
  -1   7   7 469.397 127.345   2
  -1  -7   7 395.322 102.805   1
   1  -7  -7 459.577 91.2618   5
  -1  -7   7 340.320 108.112   5
  -1   7   6 3427.42 300.361   2
  -1  -7   6 3337.78 130.568   2
  -1  -7   6 3589.40 291.089   1
   1  -7  -6 3604.47 242.686   5
  -1  -7   6 3458.33 316.716   5
   1   7  -6 3109.17 216.667   4
  -1  -7   5 7275.77 229.971   2
  -1   7   5 6538.42 400.775   2
  -1  -7   5 7255.24 448.518   5
   1  -7  -5 6187.27 332.032   5
   1   7  -5 6937.26 323.307   4
  -1   7   4 233.776 86.3769   2
  -1  -7   4 379.684 63.0941   2
  -1  -7   4 250.624 86.2780   5
   1   7  -4 337.805 73.5821   4
  -1   7   3 16894.1 595.905   2
  -1  -7   3 17190.7 431.501   2
   1  -7  -3 16359.9 579.490   2
   1   7  -3 17218.1 593.208   1
  -1  -7   3 16940.6 655.541   5
   1   7  -3 16463.6 518.868   4
  -1   7   2 18363.3 598.458   2
   1  -7  -2 18767.6 592.030   2
  -1  -7   2 18360.2 482.562   2
  -1  -7   2 18335.4 668.100   5
   1  -7  -1 116198. 1414.77   2
  -1  -7   1 114436. 1275.62   2
  -1   7   1 111818. 1405.53   2
  -1  -7   1 110597. 1624.06   5
  -1   7   0 2401.58 208.540   2
   1  -7   0 2280.05 198.327   2
  -1  -7   0 2450.93 202.739   2
  -1  -7   0 2411.48 236.732   5
  -1  -7  -1 100596. 1318.26   2
  -1   7  -1 94985.0 1179.99   2
   1  -7   1 100476. 1197.15   2
  -1  -7  -1 95324.2 1452.22   5
   1  -7   2 11060.8 374.478   2
  -1  -7  -2 11214.1 473.578   2
  -1   7  -2 11123.4 384.008   2
  -1  -7  -2 10566.4 468.667   5
  -1   7  -3 146533. 1295.59   2
   1  -7   3 148066. 1277.73   2
  -1  -7  -3 147522. 1714.64   5
  -1   7  -4 4349.46 209.773   2
   1  -7   4 4217.76 200.100   2
  -1  -7  -4 4489.78 296.929   5
  -1   7  -4 4228.98 181.133   4
  -1   7  -5 61297.6 698.570   2
   1  -7   5 62126.2 677.404   2
  -1  -7  -5 62346.0 1050.05   5
  -1   7  -5 59966.3 629.031   4
  -1   7  -6 14636.3 292.557   2
   1  -7   6 15267.3 612.387   1
  -1  -7  -6 14562.3 493.289   5
   1  -7   7 27215.8 843.822   1
  -1  -7  -7 24121.9 615.171   5
   1  -7   8-55.9249 76.4463   1
  -1  -7  -8-19.5169 33.9470   5
  -1  -7  -9 33211.1 1025.94   2
   1  -7   9 33639.4 1015.03   1
  -1  -7  -9 32385.1 651.853   5
  -1  -7  -9 33528.0 1172.61   3
  -1  -7 -10 205.384 112.694   2
  -1  -7 -10 246.327 129.048   3
   1  -7  10 156.375 81.7777   1
  -1   7 -10 217.072 115.144   1
  -1  -7 -10 312.274 64.4282   5
   1  -7  10 326.062 60.9180   4
  -1  -7 -11 57571.0 1435.55   2
  -1   7 -11 59088.0 1467.64   1
  -1  -7 -11 56609.7 746.596   5
   1  -7  11 58318.5 816.191   4
  -1  -7 -11 61256.9 1675.88   3
  -1   7 -12-74.8157 108.248   1
  -1  -7 -12 64.2384 99.6464   2
   1  -7  12 63.2072 48.4618   4
  -1   7 -13 53139.9 1493.09   1
  -1  -7 -13 52347.3 1454.62   2
   1  -7  13 55313.0 914.357   4
  -1   7 -14 305.044 114.815   1
  -1  -7 -14 333.373 132.125   2
   1  -7  14 275.934 80.3225   4
  -1  -7 -15 22327.1 1003.80   2
  -1   7 -15 22064.2 1030.28   1
   1  -7  15 19783.6 912.749   5
   1  -7  15 21473.0 1093.82   3
   1  -7  15 22313.4 647.959   4
  -1  -7 -16 321.294 130.052   2
   1  -7  16 381.638 101.701   4
   1  -7  16 78.8043 113.102   3
  -1  -7 -17 7850.34 632.284   2
   1  -7  17 7782.14 711.191   3
   1  -7  17 8798.27 446.039   4
  -1  -7 -18 91.0732 129.170   2
   1  -7  18 102.846 114.260   3
  -1  -7 -19 1471.11 297.814   2
   1  -7  19 2134.11 415.400   3
  -1  -7 -20 89.0211 102.255   2
   1  -7  20-27.0289 101.705   3
  -1  -7 -21 887.516 246.082   2
  -1  -7 -22-40.4444 98.0052   2
  -1  -7 -23-330.765 188.191   2
   1  -8 -22-88.4103 154.996   2
   1  -8 -21-50.7228 130.136   2
   1  -8 -20 97.7676 121.714   2
  -1  -8  20 97.7701 152.913   3
   1  -8 -19 116.580 89.3797   2
  -1  -8  19 32.5921 146.541   3
   1  -8 -18-43.8546 126.510   2
  -1  -8  18-177.486 184.091   3
   1  -8 -17 152.845 97.9984   2
  -1  -8  17 306.168 191.837   3
  -1  -8  17 4.08053 71.8482   4
   1   8 -16 52.5344 122.351   1
   1  -8 -16-61.1838 117.648   2
  -1  -8  16-13.1528 78.9461   4
  -1  -8  16 236.876 186.312   3
   1   8 -15 924.057 230.227   1
   1  -8 -15 1287.14 263.075   2
  -1  -8  15 1248.94 184.128   4
   1   8 -14 2571.20 347.930   1
   1  -8 -14 2873.74 361.259   2
  -1  -8  14 3176.65 280.408   4
   1   8 -13 52.9627 102.210   1
   1  -8 -13-5.22484 116.152   2
  -1  -8  13 44.3175 47.7809   4
  -1  -8  13 186.327 117.686   5
   1  -8 -12 1911.86 269.981   2
   1   8 -12 2545.40 321.777   1
  -1  -8  12 2820.51 339.434   5
  -1  -8  12 2450.95 230.140   4
   1  -8 -11 1060.68 206.242   2
   1   8 -11 1558.85 250.546   1
   1  -8 -11 1363.27 108.455   5
  -1  -8  11 1298.69 166.584   4
  -1  -8  11 1263.37 228.447   5
   1  -8 -10-39.4366 120.146   2
  -1   8  10 7.98034 59.8728   2
  -1  -8  10-49.1488 62.9447   1
   1   8 -10 125.706 106.341   1
   1  -8 -10 30.4108 32.4552   5
  -1  -8  10 117.721 79.9619   5
  -1  -8  10 16.3373 54.2170   4
  -1   8   9 3414.45 346.791   2
   1  -8  -9 3571.96 352.340   2
  -1  -8   9 3568.12 340.446   1
   1   8  -9 3370.44 338.974   1
  -1  -8   9 3590.08 367.585   5
   1  -8  -9 3298.44 222.009   5
  -1   8   8-21.7681 90.0440   2
  -1  -8   8 140.398 69.7103   1
   1   8  -8-84.3907 95.5063   1
   1  -8  -8 43.3921 38.8539   5
  -1  -8   8-8.08395 96.7858   5
  -1   8   7 630.253 138.184   2
  -1  -8   7 730.763 52.7075   2
   1   8  -7 652.315 141.534   1
   1  -8  -7 610.091 113.563   5
  -1  -8   7 754.010 161.560   5
   1   8  -6 224.725 107.703   1
  -1  -8   6 276.324 49.5416   2
  -1   8   6 172.713 54.7923   2
   1  -8  -6 353.373 83.1440   5
  -1  -8   6 241.043 85.3015   5
   1   8  -6 464.908 93.3122   4
  -1   8   5 2196.40 245.238   2
  -1  -8   5 2301.11 148.011   2
  -1  -8   5 2129.70 256.968   5
   1  -8  -5 2008.73 202.553   5
   1   8  -5 2187.68 190.451   4
  -1  -8   4-43.5938 38.5593   2
  -1   8   4-99.7419 87.8943   2
   1  -8  -4-98.4181 69.9769   5
   1   8  -4-44.1443 64.8203   4
  -1  -8   4-45.7533 77.2588   5
   1  -8  -3 1777.31 206.633   2
  -1  -8   3 1961.02 159.236   2
  -1   8   3 2432.26 242.558   2
  -1  -8   3 2068.77 248.908   5
   1   8  -3 1844.75 186.438   4
   1  -8  -2 387.032 108.567   2
  -1   8   2 388.326 78.6503   2
  -1  -8   2 394.993 77.9947   2
  -1  -8   2 457.850 123.747   5
  -1  -8   1 3194.47 228.944   2
   1  -8  -1 3092.36 250.148   2
  -1   8   1 3154.98 252.767   2
  -1  -8   1 2745.80 276.691   5
   1  -8   0 150.150 71.2617   2
  -1   8   0-3.74479 67.9605   2
  -1  -8   0-48.1462 93.7279   2
  -1  -8   0 55.5196 51.2527   5
   1  -8   1 1503.58 167.642   2
  -1   8  -1 1200.28 141.618   2
  -1  -8  -1 1259.42 156.302   2
  -1  -8  -1 1427.74 193.427   5
   1  -8   2 764.097 107.101   2
  -1   8  -2 661.689 103.931   2
  -1  -8  -2 785.521 127.907   2
  -1  -8  -2 941.419 154.929   5
   1  -8   3 497.141 90.1208   2
  -1  -8  -3 479.125 125.573   2
  -1   8  -3 499.364 88.7270   2
  -1  -8  -3 441.077 115.089   5
  -1   8  -4 597.113 88.0441   2
   1  -8   4 560.564 81.1552   2
  -1  -8  -4 659.641 120.484   5
  -1   8  -4 703.510 86.4383   4
  -1   8  -5 701.610 89.2733   2
   1  -8   5 515.566 74.0278   2
  -1  -8  -5 683.866 123.742   5
  -1   8  -5 606.812 75.6957   4
  -1   8  -6 9.76376 21.6804   2
  -1  -8  -6 31.7424 44.8532   5
   1  -8   6-10.5199 29.1669   2
  -1  -8  -7 205.765 67.5386   5
   1  -8   7 297.954 103.743   1
  -1  -8  -8 113.697 60.1102   2
  -1  -8  -8 152.043 63.9761   5
   1  -8   8 32.4104 58.3455   1
  -1  -8  -9 416.751 161.225   3
  -1  -8  -9 455.552 120.255   2
  -1  -8  -9 527.339 95.3387   5
   1  -8   9 329.280 123.214   1
  -1   8  -9 449.408 140.053   1
  -1  -8 -10 1816.65 294.116   3
  -1  -8 -10 1577.83 261.468   2
  -1  -8 -10 1416.99 146.425   5
  -1   8 -10 1403.44 235.637   1
  -1  -8 -11 858.296 209.877   2
  -1   8 -11 567.328 154.697   1
  -1  -8 -11 700.806 100.241   5
  -1  -8 -12 470.480 144.568   2
  -1   8 -12 450.283 146.839   1
  -1  -8 -12 530.400 75.0131   5
   1  -8  12 460.732 74.1419   4
  -1   8 -13 1790.22 300.142   1
  -1  -8 -13 1586.01 277.122   2
   1  -8  13 1729.82 159.027   4
  -1   8 -14 355.860 155.461   1
  -1  -8 -14 280.708 146.544   2
   1  -8  14 367.210 75.6344   4
  -1   8 -15 474.311 187.919   1
  -1  -8 -15 631.429 196.751   2
   1  -8  15 609.524 111.699   4
  -1   8 -16 138.043 148.022   1
  -1  -8 -16 109.666 108.924   2
   1  -8  16 14.0078 47.4492   4
   1  -8  16-1.89694 118.306   3
  -1  -8 -17-19.1302 81.3266   2
   1  -8  17-177.733 162.625   3
  -1  -8 -18 259.825 146.364   2
   1  -8  18 149.447 146.093   3
  -1  -8 -19 80.3476 107.878   2
   1  -8  19 243.571 180.789   3
  -1  -8 -20 238.697 146.916   2
   1  -8  20-102.246 127.205   3
  -1  -8 -21 411.707 169.736   2
  -1  -8 -22-277.533 174.727   2
   1  -9 -21 2459.07 417.941   2
   1  -9 -20-127.166 157.679   2
  -1  -9  20-24.5031 146.738   3
   1  -9 -19 3783.22 490.225   2
  -1  -9  19 4088.56 559.702   3
   1  -9 -18 248.237 134.121   2
  -1  -9  18 195.443 167.976   3
   1   9 -17 9749.05 741.831   1
   1  -9 -17 8472.43 688.430   2
  -1  -9  17 8990.21 500.242   4
  -1  -9  17 9706.04 821.140   3
   1   9 -16-144.190 93.1194   1
   1  -9 -16 30.3979 126.397   2
  -1  -9  16-13.7998 52.5322   4
   1   9 -15 7005.53 600.140   1
   1  -9 -15 6934.68 593.335   2
  -1  -9  15 7812.60 442.810   4
   1   9 -14 112.532 102.835   1
   1  -9 -14 160.615 119.062   2
  -1  -9  14 430.164 114.401   4
   1   9 -13 2346.25 327.692   1
   1  -9 -13 2147.18 319.117   2
  -1  -9  13 2590.96 240.687   4
   1  -9 -12 4011.08 420.763   2
   1   9 -12 4593.35 450.109   1
   1  -9 -12 4372.87 191.559   5
  -1  -9  12 4730.47 318.271   4
   1  -9 -11 632.939 166.017   2
   1   9 -11 379.109 144.583   1
   1  -9 -11 934.146 112.719   5
   1  -9 -10 57.7656 109.981   2
   1   9 -10 200.810 105.187   1
   1  -9 -10 132.742 46.3479   5
  -1  -9  10 174.205 103.179   5
   1  -9  -9 169.737 107.384   2
  -1  -9   9 306.293 116.490   1
   1   9  -9 151.776 97.1717   1
   1  -9  -9 329.995 86.6055   5
  -1  -9   9 218.399 94.7379   5
  -1   9   8 631.268 153.226   2
   1  -9  -8 612.471 157.473   2
   1   9  -8 382.852 129.410   1
   1  -9  -8 454.100 94.9188   5
  -1  -9   8 500.787 145.829   5
   1  -9  -7-102.104 79.7551   2
  -1   9   7-127.722 91.1205   2
  -1  -9   7 4.03242 19.3728   2
   1   9  -7 1.44938 76.9585   1
   1  -9  -7 45.3815 43.6698   5
   1   9  -7-15.7143 45.5568   4
  -1  -9   7-15.4556 73.6949   5
  -1  -9   6 4101.20 197.195   2
   1  -9  -6 4915.37 392.567   2
  -1   9   6 3965.04 358.331   2
   1   9  -6 4565.89 366.177   1
   1  -9  -6 4484.87 325.503   5
  -1  -9   6 4295.69 392.387   5
   1   9  -6 4080.84 272.499   4
   1   9  -5 34.0633 72.1314   1
  -1  -9   5 19.1218 30.3855   2
   1  -9  -5 3.07521 69.5186   2
  -1   9   5-33.1376 56.7649   2
   1   9  -5-36.0830 48.0711   4
  -1  -9   5-69.3189 94.8135   5
   1  -9  -5-41.3545 63.5296   5
   1   9  -4 928.246 175.224   1
  -1   9   4 1015.39 175.897   2
   1  -9  -4 1021.36 178.749   2
  -1  -9   4 900.805 114.391   2
   1   9  -4 996.875 144.140   4
   1  -9  -4 971.584 160.500   5
  -1  -9   4 842.631 171.066   5
  -1   9   3 10141.2 514.718   2
  -1  -9   3 10141.1 395.520   2
   1  -9  -3 9322.21 484.077   2
   1   9  -3 9996.11 514.579   1
  -1  -9   3 9880.94 561.927   5
   1  -9  -3 9372.07 496.059   5
   1   9  -3 9466.92 443.332   4
   1  -9  -2 1124.16 173.410   2
  -1   9   2 1245.91 179.563   2
  -1  -9   2 1307.31 155.007   2
  -1  -9   2 1024.06 184.475   5
   1  -9  -1 64191.9 1183.10   2
  -1  -9   1 63654.0 1093.51   2
  -1   9   1 66588.9 1233.57   2
  -1  -9   1 64075.6 1382.79   5
  -1   9   0 2669.91 242.091   2
   1  -9   0 2450.77 230.684   2
  -1  -9   0 2881.31 250.712   2
  -1  -9   0 2566.61 276.827   5
  -1  -9  -1 60928.5 1160.32   2
  -1   9  -1 60028.1 1083.27   2
   1  -9   1 62062.9 1077.71   2
  -1  -9  -1 61037.5 1314.12   5
   1  -9   2 1804.22 181.271   2
  -1  -9  -2 1990.77 233.082   2
  -1   9  -2 1975.30 189.103   2
  -1  -9  -2 1810.12 232.573   5
   1  -9   3 49418.0 867.881   2
  -1   9  -3 47956.1 880.814   2
  -1  -9  -3 48867.5 1120.93   2
  -1  -9  -3 49427.9 1143.57   5
  -1   9  -4 16.5055 32.0879   2
   1  -9   4-10.0159 35.4107   2
  -1  -9  -4-49.1777 55.5130   5
  -1   9  -4 17.1887 33.4566   4
  -1  -9  -5 12653.7 611.983   2
  -1   9  -5 11871.3 384.410   2
   1  -9   5 12678.7 386.143   2
  -1  -9  -5 12587.9 559.000   5
  -1   9  -5 12356.5 358.872   4
  -1  -9  -6 203.516 90.5990   2
   1  -9   6 272.723 57.7501   2
  -1  -9  -6 264.057 88.7290   5
  -1   9  -6 242.822 48.5149   4
  -1  -9  -7 17865.1 769.425   2
  -1  -9  -7 17072.5 616.029   5
  -1   9  -7 15670.2 724.301   1
  -1  -9  -8-16.2497 97.9669   2
  -1  -9  -8 94.9270 60.0049   5
  -1   9  -8-114.155 108.646   1
  -1  -9  -9 11674.9 661.050   2
  -1  -9  -9 11396.2 473.589   5
  -1   9  -9 11273.8 641.420   1
  -1  -9 -10 2351.17 314.366   2
  -1  -9 -10 2468.45 212.802   5
  -1   9 -10 2358.82 309.808   1
  -1  -9 -11 33394.3 1178.39   2
  -1  -9 -11 32217.8 713.892   5
  -1   9 -11 33524.1 1180.66   1
  -1  -9 -12 124.719 117.479   2
  -1  -9 -12 127.591 45.9650   5
  -1   9 -12 382.444 161.583   1
  -1   9 -13 27358.0 1137.72   1
  -1  -9 -13 28917.3 1157.47   2
  -1   9 -14-23.9060 109.002   1
  -1  -9 -14 92.7442 128.228   2
  -1   9 -15 8058.27 656.660   1
  -1  -9 -15 8411.57 659.240   2
  -1   9 -16 16.4745 104.163   1
  -1  -9 -16 102.920 148.476   2
  -1   9 -17 2644.54 395.598   1
  -1  -9 -17 2194.04 363.471   2
   1  -9  17 2478.11 416.355   3
  -1  -9 -18 266.691 168.363   2
   1  -9  18 88.3979 133.320   3
  -1  -9 -19 795.207 238.170   2
   1  -9  19 718.124 266.764   3
  -1  -9 -20 491.762 213.381   2
  -1  -9 -21 1485.48 325.584   2
   1 -10 -20-166.698 156.876   2
   1 -10 -19 799.461 221.553   2
  -1 -10  19 1286.06 330.345   3
   1 -10 -18-31.7012 132.849   2
  -1 -10  18-15.2535 129.121   3
   1 -10 -17 2355.70 377.780   2
   1  10 -17 2774.20 421.588   1
   1 -10 -16-136.561 171.752   2
   1  10 -16 163.810 94.7370   1
   1 -10 -15 7682.10 644.293   2
   1  10 -15 6922.87 614.758   1
   1 -10 -14 589.448 200.583   2
   1  10 -14 251.183 124.289   1
   1 -10 -13 9179.57 665.990   2
   1 -10 -13 8525.23 252.217   5
   1  10 -13 9459.00 676.014   1
   1 -10 -12 151.495 133.057   2
   1 -10 -12 319.828 71.3073   5
   1  10 -12 180.184 122.829   1
   1 -10 -11 16648.0 847.710   2
   1 -10 -11 16030.3 512.562   5
   1  10 -11 15907.1 823.498   1
   1 -10 -10 438.582 164.292   2
   1 -10 -10 242.773 74.2381   5
   1  10 -10 271.825 129.114   1
   1 -10  -9 38312.4 1219.19   2
   1 -10  -9 36271.6 889.116   5
   1  10  -9 36941.4 1190.82   1
   1 -10  -8 86.8233 97.9214   2
   1  10  -8-49.6810 91.2863   1
   1 -10  -8 37.8178 64.5886   5
  -1 -10   7 35335.3 542.730   2
  -1  10   7 35936.7 1146.69   2
   1 -10  -7 36050.4 1121.37   2
   1  10  -7 37700.3 1133.97   1
  -1 -10   7 36495.7 1223.18   5
   1 -10  -7 36444.4 955.445   5
   1  10  -7 35230.3 831.066   4
   1  10  -6 115.045 82.3638   1
   1 -10  -6 22.8344 77.2277   2
  -1  10   6 286.563 118.600   2
  -1 -10   6 105.934 50.5808   2
   1 -10  -6 3.30002 48.5706   5
  -1 -10   6-132.290 88.6974   5
   1  10  -6 54.4011 45.1467   4
  -1  10   5 39718.2 1142.51   2
  -1 -10   5 37995.6 727.210   2
   1 -10  -5 40783.7 1122.75   2
   1  10  -5 39860.8 1117.62   1
  -1 -10   5 39471.5 1218.43   5
   1 -10  -5 37055.3 1016.28   5
   1  10  -5 38111.3 892.737   4
   1  10  -4 155.510 102.073   1
   1 -10  -4 151.427 106.863   2
  -1 -10   4 85.6604 49.6336   2
  -1  10   4 97.7712 79.8017   2
  -1 -10   4 118.541 74.7515   5
   1 -10  -4 99.0623 55.4597   5
   1  10  -4 136.845 64.6776   4
  -1  10   3 40508.3 1079.91   2
   1 -10  -3 38218.5 1020.72   2
  -1 -10   3 36561.9 804.832   2
   1  10  -3 37448.5 1059.10   1
   1 -10  -3 37316.0 1050.48   5
  -1 -10   3 37754.9 1163.32   5
   1  10  -3 37512.7 929.195   4
  -1  10   2 199.172 88.3050   2
  -1 -10   2 105.962 64.3399   2
   1 -10  -2 179.871 108.266   2
  -1 -10   2 137.308 82.0012   5
   1 -10  -2 13.7485 67.7273   5
   1 -10  -1 27053.2 811.221   2
  -1 -10   1 27145.5 754.115   2
  -1  10   1 27720.9 846.814   2
  -1 -10   1 28765.0 981.184   5
  -1  10   0 574.728 125.035   2
  -1 -10   0 494.014 120.856   2
   1 -10   0 517.430 117.137   2
  -1 -10   0 702.548 153.268   5
  -1 -10  -1 19407.7 692.744   2
   1 -10   1 18933.5 631.810   2
  -1  10  -1 18740.9 645.457   2
  -1 -10  -1 20405.4 801.654   5
  -1 -10  -2 1078.46 175.283   2
  -1  10  -2 1021.96 148.225   2
   1 -10   2 728.047 127.918   2
  -1 -10  -2 1112.64 193.515   5
  -1  10  -3 12242.6 477.914   2
   1 -10   3 12634.1 475.354   2
  -1 -10  -3 11935.9 582.152   2
  -1 -10  -3 12003.0 600.133   5
  -1  10  -4 1677.79 167.713   2
  -1 -10  -4 1768.61 234.857   2
   1 -10   4 1571.22 161.930   2
  -1 -10  -4 1730.42 222.446   5
  -1  10  -4 1665.62 157.030   4
  -1 -10  -5 5923.28 437.420   2
   1 -10   5 6158.22 295.565   2
  -1  10  -5 6414.53 466.192   1
  -1 -10  -5 6004.93 412.633   5
  -1  10  -5 5687.98 266.870   4
  -1 -10  -6 768.109 160.051   2
   1 -10   6 833.404 100.735   2
  -1  10  -6 635.397 171.683   1
  -1 -10  -6 781.745 146.089   5
  -1  10  -6 815.424 97.8129   4
  -1 -10  -7 5649.90 457.958   2
  -1 -10  -7 5789.85 388.255   5
   1 -10   7 5672.83 222.397   2
  -1  10  -7 5537.88 447.160   1
  -1 -10  -8 128.728 84.9466   2
  -1 -10  -8 423.752 106.644   5
  -1  10  -8 129.609 102.727   1
  -1 -10  -9 780.534 182.848   2
  -1 -10  -9 638.520 125.991   5
  -1  10  -9 693.740 161.513   1
  -1 -10 -10 2471.63 324.943   2
  -1 -10 -10 2631.87 241.076   5
  -1  10 -10 2531.66 328.002   1
  -1 -10 -11 8336.92 616.713   2
  -1 -10 -11 7866.07 385.611   5
  -1  10 -11 7244.09 580.488   1
  -1 -10 -12-32.5976 105.993   2
  -1 -10 -12 32.4702 43.2916   5
  -1  10 -12-7.26792 113.951   1
  -1 -10 -13 7586.68 617.322   2
  -1 -10 -13 6878.26 301.371   5
  -1  10 -13 6113.69 558.784   1
  -1  10 -14 439.202 163.652   1
  -1 -10 -14 798.268 215.511   2
  -1  10 -15 6964.34 618.338   1
  -1 -10 -15 6633.35 601.655   2
  -1  10 -16-49.3264 145.811   1
  -1 -10 -16 17.7652 95.3519   2
  -1  10 -17 2106.83 381.330   1
  -1 -10 -17 1832.01 337.438   2
  -1  10 -18-120.991 146.161   1
  -1 -10 -18 155.114 142.606   2
   1 -10  18-55.7001 103.403   3
  -1 -10 -19 2802.11 435.746   2
   1 -10  19 2870.10 502.262   3
  -1 -10 -20 31.3384 128.571   2
   1 -11 -19 89.1683 127.065   2
   1  11 -18 38.3312 160.108   1
   1 -11 -18 98.3861 141.252   2
   1 -11 -17-118.999 148.611   2
   1  11 -17-7.85319 138.881   1
   1 -11 -16 866.153 234.386   2
   1  11 -16 708.560 233.362   1
   1 -11 -15 638.548 205.177   2
   1  11 -15 822.508 234.831   1
   1 -11 -14-11.6689 107.658   2
   1  11 -14-31.8564 144.058   1
   1 -11 -13 228.112 158.172   2
   1  11 -13 322.284 111.885   1
   1 -11 -12 98.5684 93.5570   2
   1 -11 -12 1.83523 34.7076   5
   1  11 -12-123.307 140.818   1
   1 -11 -11-5.00239 96.3055   2
   1 -11 -11 78.0894 61.1353   5
   1  11 -11-27.5722 116.270   1
   1 -11 -10 504.506 119.132   5
   1  11 -10 637.714 165.165   1
   1  11  -9 17.2683 103.760   1
   1 -11  -9 46.4534 51.5585   5
  -1 -11   8 252.496 40.3903   2
   1 -11  -8 192.693 141.528   2
   1  11  -8-26.1482 135.957   1
   1 -11  -8 152.157 76.5436   5
   1  11  -8 189.487 63.2575   4
   1 -11  -7 530.409 161.032   2
  -1 -11   7 594.049 81.9448   2
   1  11  -7 413.711 154.519   1
   1 -11  -7 587.580 140.483   5
   1  11  -7 557.409 115.101   4
   1  11  -6-187.629 122.129   1
   1 -11  -6-210.751 159.133   2
  -1 -11   6-20.3573 41.8216   2
   1  11  -6 57.5030 65.8569   4
   1 -11  -6-102.581 93.2496   5
   1  11  -5 526.897 158.875   1
  -1  11   5 249.877 109.871   2
  -1 -11   5 219.760 66.5896   2
   1 -11  -5-71.9605 125.457   2
   1 -11  -5 125.042 66.9128   5
   1  11  -5 274.548 89.6350   4
   1  11  -4 276.026 111.929   1
  -1 -11   4 381.064 96.1818   2
  -1  11   4 408.753 123.913   2
   1 -11  -4 244.253 81.8410   2
   1  11  -4 227.734 85.6170   4
   1 -11  -4 228.994 96.0161   5
  -1 -11   4 411.770 121.550   5
   1  11  -3 30.0810 70.3223   1
  -1  11   3 10.3895 56.9336   2
  -1 -11   3 163.054 66.6426   2
   1 -11  -3 48.0788 83.6270   2
   1 -11  -3 120.789 80.9682   5
  -1 -11   3 23.7682 89.2633   5
   1  11  -3 102.046 57.1980   4
  -1 -11   2 167.121 71.5362   2
   1 -11  -2 134.930 66.4343   2
  -1  11   2 216.805 92.0518   2
  -1 -11   2 70.2835 71.5971   5
   1 -11  -2 251.364 102.993   5
   1 -11  -1 69.8721 62.2800   2
  -1  11   1 18.0984 49.0718   2
  -1 -11   1 19.0882 51.3153   2
  -1 -11   1-24.7251 69.4252   5
   1 -11  -1-34.3245 65.7826   5
  -1 -11   0 5.91578 63.6635   2
  -1  11   0 185.091 81.4070   2
   1 -11   0 249.755 85.9677   2
  -1 -11   0 150.832 84.5377   5
  -1  11  -1 27.4943 47.9556   2
   1 -11   1 59.2802 60.3271   2
  -1 -11  -1 54.5612 63.2155   5
  -1 -11  -2 72.0289 68.3912   2
  -1  11  -2-41.6167 61.3612   2
   1 -11   2-62.9839 73.6037   2
  -1 -11  -2 122.864 85.4539   5
  -1  11  -2 90.6971 85.5102   1
  -1  11  -3 477.786 96.6025   2
  -1 -11  -3 581.492 148.631   2
   1 -11   3 464.018 110.898   2
  -1  11  -3 660.245 151.152   1
  -1 -11  -3 612.954 148.021   5
  -1 -11  -4 765.366 168.128   2
   1 -11   4 696.682 125.126   2
  -1  11  -4 466.262 154.840   1
  -1 -11  -4 585.938 146.282   5
  -1  11  -4 722.337 115.900   4
  -1 -11  -5 2701.39 311.898   2
   1 -11   5 3158.92 226.905   2
  -1  11  -5 3183.73 349.946   1
  -1 -11  -5 2748.44 305.272   5
  -1  11  -5 2624.20 196.611   4
  -1 -11  -6 979.208 194.256   2
   1 -11   6 1226.71 133.945   2
  -1  11  -6 1061.18 206.180   1
  -1 -11  -6 1244.25 198.920   5
  -1  11  -6 1309.87 131.189   4
  -1 -11  -7 887.214 180.427   2
  -1 -11  -7 1000.67 177.278   5
  -1  11  -7 1144.60 211.984   1
   1 -11   7 1174.21 111.408   2
  -1 -11  -8 679.167 157.458   2
  -1 -11  -8 574.625 132.030   5
  -1  11  -8 570.352 161.638   1
  -1 -11  -9 167.871 113.269   2
  -1 -11  -9 402.682 107.970   5
  -1  11  -9 205.695 96.0522   1
  -1 -11 -10 529.710 155.057   2
  -1 -11 -10 673.888 130.715   5
  -1  11 -10 565.271 171.871   1
  -1 -11 -11 27.2434 136.716   2
  -1 -11 -11 255.334 85.9484   5
  -1  11 -11 74.0678 94.8009   1
  -1 -11 -12 451.949 161.947   2
  -1 -11 -12 359.691 85.6599   5
  -1  11 -12 219.269 112.856   1
  -1  11 -13-16.4159 101.484   1
  -1 -11 -13 54.5019 95.7336   2
  -1  11 -14 33.8689 124.063   1
  -1 -11 -14 226.474 155.912   2
  -1  11 -15-52.0322 122.063   1
  -1 -11 -15 167.731 138.321   2
  -1  11 -16 162.844 116.009   1
  -1 -11 -16 68.8111 134.047   2
  -1  11 -17-10.1554 163.007   1
  -1 -11 -17-25.7447 100.931   2
  -1  11 -18 78.1738 125.463   1
  -1 -11 -18 400.631 186.818   2
   1 -11  18 38.6128 129.801   3
  -1 -11 -19 128.277 169.146   2
   1 -12 -18 77.9186 112.076   2
   1  12 -18 79.5995 132.585   1
   1 -12 -17 3275.59 469.142   2
   1  12 -17 2442.98 409.383   1
   1 -12 -16-112.092 189.996   2
   1  12 -16 29.5223 104.901   1
   1 -12 -15 3239.53 440.430   2
   1  12 -15 3098.34 433.378   1
   1 -12 -14 487.405 174.895   2
   1  12 -14 565.883 190.869   1
   1 -12 -13 5364.67 542.281   2
   1  12 -13 4873.03 526.034   1
   1 -12 -12 580.524 208.195   2
   1  12 -12 482.362 174.651   1
   1 -12 -11 21554.7 1039.32   2
   1 -12 -11 19593.2 686.490   5
   1  12 -11 21813.2 1036.53   1
   1 -12 -10 272.739 167.954   2
   1 -12 -10 6.28562 60.0148   5
   1  12 -10 231.645 155.566   1
   1 -12  -9 46840.9 1441.53   2
   1  12  -9 45997.5 1433.44   1
   1 -12  -9 44225.5 1135.03   5
  -1 -12   8 1525.71 115.721   2
   1  12  -8 1250.69 247.387   1
   1 -12  -8 1309.16 208.868   5
   1  12  -8 1302.67 175.912   4
   1 -12  -7 54705.9 1495.99   2
  -1 -12   7 54866.7 821.439   2
   1  12  -7 55284.6 1497.38   1
   1 -12  -7 51632.2 1288.92   5
   1  12  -6 852.654 201.977   1
  -1 -12   6 923.285 127.819   2
   1 -12  -6 1089.27 223.149   2
   1 -12  -6 915.148 180.364   5
   1  12  -6 919.783 154.963   4
   1 -12  -5 12865.7 685.740   2
  -1 -12   5 12558.7 484.927   2
   1  12  -5 13369.8 712.303   1
   1 -12  -5 12878.2 667.281   5
   1  12  -5 12214.8 557.627   4
   1 -12  -4 3516.81 356.882   2
  -1 -12   4 3782.43 278.802   2
  -1  12   4 4101.93 391.034   2
   1  12  -4 3804.38 381.381   1
   1 -12  -4 3340.55 347.859   5
   1  12  -4 3636.17 308.204   4
   1 -12  -3 9980.75 578.840   2
  -1 -12   3 10868.7 496.110   2
  -1  12   3 9941.62 590.199   2
   1  12  -3 10618.0 619.179   1
   1 -12  -3 9847.26 604.075   5
   1  12  -3 9887.57 526.797   4
   1 -12  -2 11197.0 603.697   2
  -1  12   2 11719.0 624.837   2
  -1 -12   2 11160.0 524.010   2
   1 -12  -2 11814.5 671.667   5
   1 -12  -1 8844.20 514.480   2
  -1  12   1 8873.33 529.091   2
  -1 -12   1 8243.01 472.917   2
   1 -12  -1 8221.49 577.349   5
  -1 -12   1 8730.26 597.924   5
  -1 -12   0 3618.42 328.705   2
  -1  12   0 4350.15 355.449   2
   1 -12   0 4222.25 350.015   2
  -1 -12   0 4075.39 407.627   5
   1 -12   0 3308.52 366.260   5
   1 -12   1 31438.4 902.586   2
  -1 -12  -1 30308.8 955.901   2
  -1  12  -1 31992.8 939.043   2
  -1 -12  -1 30400.1 1089.12   5
   1 -12   1 28949.4 1083.20   5
  -1  12  -2 92.7053 61.2968   2
   1 -12   2-33.2636 81.9695   2
  -1 -12  -2 231.847 130.770   2
  -1 -12  -2 19.5072 92.5125   5
  -1  12  -2 116.361 108.880   1
  -1 -12  -3 22262.5 869.639   2
   1 -12   3 21794.9 703.423   2
  -1  12  -3 21700.9 903.912   1
  -1 -12  -3 21152.2 885.733   5
   1 -12   4 10557.5 466.163   2
  -1 -12  -4 10351.2 616.815   2
  -1  12  -4 10154.0 631.890   1
  -1 -12  -4 10971.6 635.252   5
  -1  12  -4 10095.2 441.948   4
   1 -12   5 14760.1 518.297   2
  -1 -12  -5 14369.9 739.855   2
  -1  12  -5 14858.6 767.886   1
  -1 -12  -5 14500.3 722.534   5
  -1  12  -5 13017.2 466.782   4
   1 -12   6 2772.05 205.684   2
  -1 -12  -6 2736.47 341.289   2
  -1  12  -6 2606.98 334.030   1
  -1 -12  -6 2974.49 327.431   5
  -1  12  -6 2422.54 193.144   4
  -1 -12  -7 476.360 156.325   2
  -1  12  -7 293.216 119.659   1
   1 -12   7 560.786 88.4078   2
  -1 -12  -7 519.830 144.152   5
  -1  12  -7 719.682 99.1912   4
  -1 -12  -8 1827.16 294.790   2
  -1 -12  -8 1802.56 243.699   5
  -1  12  -8 1617.43 278.014   1
  -1 -12  -9 3001.91 385.076   2
  -1 -12  -9 2306.74 267.544   5
  -1  12  -9 2769.50 377.222   1
  -1 -12 -10 3220.07 391.700   2
  -1 -12 -10 2751.52 284.820   5
  -1  12 -10 2818.86 377.363   1
  -1 -12 -11 3165.16 412.954   2
  -1 -12 -11 2250.15 247.098   5
  -1  12 -11 3522.65 430.111   1
  -1 -12 -12-40.4993 110.813   2
  -1  12 -12-65.2238 102.174   1
  -1 -12 -13 1968.71 337.331   2
  -1  12 -13 1656.10 310.427   1
  -1 -12 -14 1238.80 289.790   2
  -1  12 -14 701.646 211.398   1
  -1 -12 -15 382.234 150.935   2
  -1  12 -15-8.69962 140.386   1
  -1 -12 -16 219.986 132.776   2
  -1  12 -16-42.8084 157.658   1
  -1 -12 -17 1960.82 367.424   2
  -1  12 -17 1671.14 350.054   1
  -1 -12 -18-92.0798 183.819   2
   1 -13 -17 632.271 235.675   2
   1  13 -17 316.530 182.878   1
   1 -13 -16-228.093 177.609   2
   1  13 -16 40.6694 107.173   1
   1 -13 -15-259.029 170.041   2
   1  13 -15-57.8501 123.743   1
   1 -13 -14-95.0117 152.448   2
   1  13 -14-72.0177 107.528   1
   1 -13 -13 407.825 161.049   2
   1  13 -13 635.105 202.893   1
   1 -13 -12 899.567 232.342   2
   1  13 -12 771.096 221.616   1
   1 -13 -11 2732.18 385.000   2
   1  13 -11 2653.47 376.641   1
   1 -13 -10 91.1263 104.982   2
   1 -13 -10 107.155 75.0452   5
   1  13 -10 45.1455 100.119   1
   1 -13  -9 2129.21 331.264   2
   1  13  -9 2117.06 332.390   1
   1 -13  -9 1386.88 221.767   5
  -1 -13   8-6.87930 34.5423   2
   1 -13  -8 26.1956 104.473   2
   1  13  -8-61.6569 124.201   1
   1 -13  -8 57.1674 64.1029   5
   1  13  -8 116.204 76.5201   4
  -1 -13   7 92.3780 53.8972   2
   1 -13  -7 287.469 141.789   2
   1  13  -7 52.6030 98.8751   1
   1 -13  -7 7.86629 69.3334   5
   1  13  -7 158.258 73.1970   4
  -1 -13   6 265.797 77.6868   2
   1 -13  -6 61.7276 102.826   2
   1  13  -6 131.937 90.0377   1
   1 -13  -6 362.424 123.901   5
   1  13  -6 340.495 105.839   4
   1 -13  -5 3120.17 355.616   2
  -1 -13   5 3440.15 268.500   2
   1  13  -5 3037.31 354.416   1
   1 -13  -5 3683.09 377.884   5
   1  13  -5 2868.99 282.128   4
   1  13  -4-66.4519 110.670   1
  -1 -13   4 73.5505 67.1824   2
   1 -13  -4-57.7158 118.905   2
   1 -13  -4-52.9421 62.8733   5
   1  13  -4 64.7591 69.6430   4
  -1 -13   3 5996.33 390.060   2
   1 -13  -3 5740.18 456.951   2
   1  13  -3 6142.00 498.516   1
   1 -13  -3 5688.04 478.973   5
   1  13  -3 6303.19 447.773   4
  -1  13   2 630.263 154.360   2
  -1 -13   2 520.206 135.489   2
   1 -13  -2 721.333 180.197   2
   1  13  -2 352.226 119.697   1
   1 -13  -1 5130.76 411.629   2
  -1  13   1 5641.92 440.587   2
  -1 -13   1 6260.27 426.902   2
  -1  13   0 1677.85 238.933   2
  -1 -13   0 1591.45 227.706   2
   1 -13   0 1503.72 222.318   2
  -1 -13  -1 7351.09 496.309   2
   1 -13   1 7674.68 469.606   2
  -1 -13  -2 1093.87 217.081   2
   1 -13   2 873.887 149.112   2
  -1  13  -2 791.189 187.814   1
  -1 -13  -3 12801.4 688.988   2
   1 -13   3 12499.6 557.423   2
  -1  13  -3 12120.0 712.989   1
  -1 -13  -3 12080.2 703.631   5
  -1 -13  -4 28.1550 108.527   2
   1 -13   4 238.047 99.7131   2
  -1  13  -4 105.162 139.228   1
  -1 -13  -4 231.385 109.818   5
  -1  13  -4 106.528 63.7221   4
   1 -13   5 19081.1 621.811   2
  -1 -13  -5 18043.0 864.161   2
  -1  13  -5 17436.4 870.066   1
  -1 -13  -5 18097.7 842.700   5
  -1  13  -5 16424.1 562.619   4
  -1 -13  -6 250.084 139.925   2
  -1  13  -6-15.7598 93.9598   1
   1 -13   6 27.8518 63.7573   2
  -1 -13  -6 75.3068 87.6951   5
  -1  13  -6-9.74137 44.8117   4
   1 -13   7 10463.9 386.308   2
  -1 -13  -7 10095.4 672.544   2
  -1  13  -7 10248.2 695.199   1
  -1 -13  -7 9980.85 609.151   5
  -1  13  -7 9611.76 371.891   4
  -1 -13  -8-55.5495 133.770   2
  -1 -13  -8-84.2298 66.0272   5
  -1  13  -8 112.942 124.768   1
  -1 -13  -9 7513.55 614.863   2
  -1 -13  -9 7108.51 492.242   5
  -1  13  -9 8398.25 648.361   1
  -1 -13 -10-94.0230 144.117   2
  -1 -13 -10-119.438 96.8998   5
  -1  13 -10-65.7737 121.885   1
  -1 -13 -11 4726.55 509.325   2
  -1  13 -11 4516.85 497.827   1
  -1 -13 -12 310.005 147.432   2
  -1  13 -12 372.743 169.870   1
  -1 -13 -13 3733.44 476.397   2
  -1  13 -13 3680.23 477.380   1
  -1 -13 -14 544.286 188.463   2
  -1  13 -14 719.887 233.044   1
  -1 -13 -15 4062.74 517.606   2
  -1  13 -15 3986.94 516.988   1
  -1 -13 -16-35.9963 104.375   2
  -1  13 -16-30.0671 153.098   1
   1  14 -16-24.3090 141.392   1
   1 -14 -15 433.505 196.204   2
   1  14 -15 802.279 249.960   1
   1 -14 -14 17.9702 129.035   2
   1  14 -14 108.818 133.840   1
   1 -14 -13 737.324 226.161   2
   1  14 -13 937.269 254.849   1
   1 -14 -12-83.9533 162.347   2
   1  14 -12-23.7186 140.516   1
   1 -14 -11 2104.26 349.655   2
   1  14 -11 2262.60 363.197   1
   1 -14 -10 185.929 122.823   2
   1  14 -10 338.172 161.547   1
   1 -14  -9 4922.69 510.088   2
   1  14  -9 5153.43 521.718   1
   1 -14  -9 4250.51 400.512   5
  -1 -14   8 1143.88 116.483   2
   1 -14  -8 1057.81 241.426   2
   1  14  -8 1071.90 239.640   1
   1 -14  -8 966.269 197.042   5
   1  14  -8 1066.04 168.148   4
   1 -14  -7 7733.91 606.289   2
  -1 -14   7 7563.49 350.442   2
   1  14  -7 7182.82 594.797   1
   1 -14  -7 6970.23 526.863   5
   1  14  -7 7190.85 440.815   4
  -1 -14   6 629.186 116.502   2
   1 -14  -6 597.086 174.912   2
   1  14  -6 418.027 154.686   1
   1 -14  -6 239.484 122.801   5
   1  14  -6 657.682 140.751   4
   1  14  -5 128.490 83.8276   1
  -1 -14   5 406.465 108.098   2
   1 -14  -5 362.017 141.276   2
   1  14  -5 433.598 115.190   4
   1  14  -4 210.450 133.356   1
  -1 -14   4-94.2562 90.5758   2
   1 -14  -4-5.04472 92.6522   2
   1  14  -4 58.6621 55.8051   4
   1  14  -3 3066.84 367.209   1
  -1 -14   3 3068.95 298.789   2
   1 -14  -3 2877.85 343.590   2
   1  14  -3 2721.47 303.811   4
   1  14  -2 109.462 107.888   1
  -1 -14   2-15.9817 65.5593   2
   1 -14  -2 86.1424 102.086   2
   1 -14  -1 4016.60 382.480   2
  -1 -14   1 4366.09 378.851   2
   1 -14   0 504.217 148.657   2
  -1 -14   0 558.811 158.081   2
   1 -14   1 7176.32 471.853   2
  -1 -14  -1 6569.50 485.065   2
  -1  14  -2 1570.36 272.611   1
  -1 -14  -2 1442.87 242.780   2
   1 -14   2 1421.72 202.726   2
  -1  14  -3 429.088 170.290   1
   1 -14   3 460.355 121.451   2
  -1 -14  -3 457.846 155.533   2
  -1  14  -4 7.08963 103.615   1
   1 -14   4 114.951 61.7556   2
  -1  14  -4 74.2104 57.0526   4
  -1  14  -5 191.076 119.538   1
   1 -14   5 53.9107 59.5913   2
  -1 -14  -5 51.7369 95.8372   2
  -1  14  -5 5.92477 38.9776   4
   1 -14   6 482.792 109.655   2
  -1  14  -6 385.654 171.436   1
  -1 -14  -6 182.928 105.242   2
  -1  14  -6 485.623 90.3461   4
  -1 -14  -7-60.6944 121.138   2
   1 -14   7 7.56244 36.7517   2
  -1  14  -7-126.249 172.617   1
  -1 -14  -7-46.0973 65.5399   5
  -1  14  -7 1.22659 30.7536   4
  -1 -14  -8-7.84684 105.024   2
  -1 -14  -8 52.4307 72.5050   5
  -1  14  -8-3.19115 126.669   1
  -1 -14  -9 25.4726 111.682   2
  -1 -14  -9 34.2513 84.7641   5
  -1  14  -9-90.3535 122.714   1
  -1  14 -10 264.835 121.642   1
  -1 -14 -10 148.568 122.581   2
  -1  14 -11 139.819 133.016   1
  -1 -14 -11-164.430 136.492   2
  -1  14 -12 787.155 249.242   1
  -1 -14 -12 110.923 115.359   2
  -1  14 -13 189.062 157.397   1
  -1 -14 -13-22.6176 118.673   2
  -1  14 -14 193.731 162.386   1
  -1 -14 -14 520.420 181.580   2
  -1  14 -15 52.1710 148.858   1
  -1 -14 -15 179.310 159.530   2
   1  15 -15 1791.18 385.425   1
   1  15 -14-351.276 209.593   1
   1 -15 -14-71.9683 148.301   2
   1  15 -13 1284.52 306.319   1
   1 -15 -13 1336.92 317.847   2
   1  15 -12 1366.13 309.923   1
   1 -15 -12 1045.39 263.186   2
   1  15 -11 119.654 132.476   1
   1 -15 -11-200.130 195.483   2
   1  15 -10 254.051 114.829   1
   1 -15 -10 236.930 131.820   2
   1  15  -9 85.1690 87.2793   1
   1 -15  -9 43.4641 108.264   2
   1  15  -8 97.9059 135.766   1
   1 -15  -8 120.667 126.767   2
   1  15  -7 347.617 158.091   1
  -1 -15   7 353.444 86.5733   2
   1 -15  -7 271.389 151.969   2
   1  15  -6 239.648 137.450   1
  -1 -15   6 14.8082 51.1837   2
   1 -15  -6 9.69442 111.898   2
   1  15  -6 269.461 107.479   4
   1  15  -5-19.9810 93.8957   1
  -1 -15   5-44.5824 69.2643   2
   1 -15  -5-80.5499 124.609   2
   1  15  -5 95.0620 56.8063   4
   1  15  -4 464.539 167.479   1
   1 -15  -4 378.893 134.971   2
  -1 -15   4 545.357 131.344   2
   1  15  -4 726.452 164.401   4
   1  15  -3 2611.30 363.040   1
   1 -15  -3 2703.16 343.706   2
  -1 -15   3 3283.60 313.349   2
   1  15  -3 3154.63 343.927   4
   1  15  -2-49.3430 117.745   1
  -1 -15   2-34.3621 79.4154   2
   1 -15  -2-58.5387 106.306   2
   1 -15  -1 10155.0 619.920   2
  -1 -15   1 10177.4 592.472   2
   1 -15   0 563.391 166.343   2
  -1 -15   0 961.218 201.292   2
   1 -15   1 20026.6 827.470   2
  -1 -15  -1 19030.8 866.228   2
  -1  15  -2 539.840 212.848   1
   1 -15   2 397.111 131.722   2
  -1 -15  -2 801.557 203.574   2
  -1  15  -3 19434.1 970.970   1
   1 -15   3 16635.4 699.359   2
  -1 -15  -3 17090.1 852.574   2
  -1  15  -4 1708.23 300.939   1
  -1 -15  -4 2041.90 316.531   2
   1 -15   4 1823.55 231.961   2
  -1  15  -4 1551.19 206.202   4
  -1  15  -5 21723.6 1051.81   1
   1 -15   5 20304.3 708.917   2
  -1 -15  -5 19798.1 974.259   2
  -1  15  -5 18359.8 652.070   4
  -1  15  -6 4014.76 466.301   1
   1 -15   6 4762.81 321.404   2
  -1 -15  -6 4827.21 497.599   2
  -1  15  -7 11871.2 801.977   1
   1 -15   7 10872.9 446.653   2
  -1 -15  -7 11845.4 788.444   2
  -1  15  -8 1698.02 319.663   1
  -1 -15  -8 1324.72 285.232   2
  -1  15  -9 10621.8 792.989   1
  -1 -15  -9 9502.91 738.340   2
  -1  15 -10 326.407 160.119   1
  -1 -15 -10 251.812 147.493   2
  -1  15 -11 13070.9 903.187   1
  -1 -15 -11 13819.1 924.865   2
  -1  15 -12 359.867 203.435   1
  -1 -15 -12 62.2055 131.592   2
  -1  15 -13 12711.3 938.845   1
  -1 -15 -13 12939.5 930.862   2
  -1  15 -14-55.9078 132.506   1
  -1 -15 -14-49.1382 135.864   2
   1  16 -13 1864.82 387.445   1
   1 -16 -13 1676.74 359.925   2
   1  16 -12 626.382 205.810   1
   1 -16 -12 435.932 177.499   2
   1  16 -11 2500.05 403.034   1
   1 -16 -11 1618.18 331.207   2
   1  16 -10 177.479 138.951   1
   1 -16 -10 151.181 144.070   2
   1  16  -9 1374.47 294.614   1
   1 -16  -9 1672.78 329.206   2
   1  16  -8 359.777 179.870   1
   1 -16  -8 27.0595 119.174   2
   1  16  -7 1569.35 303.474   1
   1 -16  -7 1257.46 271.138   2
   1  16  -6-10.2515 101.170   1
   1 -16  -6-251.379 169.189   2
  -1 -16   6 8.07330 57.8887   2
   1  16  -5 2134.53 354.610   1
   1 -16  -5 1523.29 282.276   2
  -1 -16   5 1452.10 202.530   2
   1  16  -4-149.723 99.9767   1
   1 -16  -4-156.805 159.431   2
  -1 -16   4-148.758 96.1101   2
   1  16  -4-322.298 126.023   4
   1  16  -3 1852.63 311.637   1
   1 -16  -3 1695.99 288.933   2
  -1 -16   3 1965.39 255.607   2
   1  16  -3 1868.06 279.530   4
   1  16  -2 171.997 135.321   1
   1 -16  -2-156.054 120.729   2
  -1 -16   2-64.8942 86.2404   2
   1  16  -1 2497.76 364.976   1
   1 -16  -1 1905.91 284.118   2
  -1 -16   1 2007.99 278.319   2
   1 -16   0-14.3609 87.4534   2
  -1 -16   0-61.7770 94.5276   2
  -1  16  -1 1457.96 293.100   1
  -1 -16  -1 886.645 201.670   2
   1 -16   1 1073.26 207.035   2
  -1  16  -2-15.5900 105.101   1
  -1 -16  -2-12.2815 96.8588   2
   1 -16   2-33.9421 101.640   2
  -1  16  -3 372.415 160.241   1
   1 -16   3 464.202 135.253   2
  -1 -16  -3 334.294 126.829   2
  -1  16  -4-172.693 140.231   1
   1 -16   4 58.3303 66.5496   2
  -1 -16  -4-81.2806 114.324   2
  -1  16  -5 373.787 164.413   1
   1 -16   5 226.888 88.9309   2
  -1 -16  -5 192.443 123.450   2
  -1  16  -6-32.3145 145.843   1
   1 -16   6 83.8299 49.8271   2
  -1 -16  -6 37.9743 82.3916   2
  -1  16  -7 67.4875 105.268   1
  -1 -16  -7 148.475 88.3669   2
  -1  16  -8-429.344 186.461   1
  -1 -16  -8 13.5287 112.420   2
  -1  16  -9-251.779 169.366   1
  -1 -16  -9 11.3049 121.027   2
  -1  16 -10 111.257 125.816   1
  -1 -16 -10-21.6288 125.614   2
  -1  16 -11 267.433 161.957   1
  -1 -16 -11 527.494 227.423   2
  -1  16 -12 91.5360 152.468   1
  -1 -16 -12 12.8163 151.072   2
   1  17 -12 272.425 165.531   1
   1  17 -11 80.2881 147.610   1
   1 -17 -11-56.8446 133.958   2
   1  17 -10 166.275 171.487   1
   1 -17 -10 144.466 139.805   2
   1  17  -9-353.596 203.629   1
   1 -17  -9-308.189 193.512   2
   1  17  -8-125.376 158.472   1
   1 -17  -8-206.103 159.526   2
   1  17  -7-90.2521 120.739   1
   1 -17  -7 100.758 129.330   2
   1  17  -6 866.059 240.901   1
   1 -17  -6 510.280 193.734   2
   1  17  -5 443.479 190.102   1
  -1 -17   5 221.516 92.4495   2
   1  17  -4 68.6786 115.902   1
   1 -17  -4 281.671 132.807   2
  -1 -17   4 129.220 78.6413   2
   1  17  -3 2065.63 350.244   1
  -1 -17   3 1812.34 250.793   2
   1 -17  -3 1416.41 286.846   2
   1  17  -2 171.909 138.018   1
   1 -17  -2-37.0741 108.222   2
  -1 -17   2 56.5557 88.2095   2
   1  17  -1 6001.87 586.823   1
  -1 -17   1 5515.94 474.900   2
   1 -17  -1 5028.86 472.066   2
   1 -17   0 542.154 152.722   2
  -1 -17   0 758.986 197.156   2
  -1  17  -1 5250.75 553.087   1
  -1 -17  -1 5468.20 499.450   2
   1 -17   1 4894.95 448.044   2
  -1  17  -2 41.8889 129.547   1
  -1 -17  -2 65.2818 106.598   2
   1 -17   2 171.973 110.666   2
  -1  17  -3 2487.35 379.775   1
   1 -17   3 2478.63 292.212   2
  -1 -17  -3 2283.75 348.905   2
  -1  17  -4 719.368 213.339   1
  -1 -17  -4 520.579 183.390   2
   1 -17   4 416.767 128.386   2
  -1  17  -5 1108.00 275.757   1
   1 -17   5 965.560 170.747   2
  -1 -17  -5 977.468 244.740   2
  -1  17  -6 380.981 164.464   1
  -1 -17  -6 753.057 221.141   2
  -1  17  -7 2194.72 377.828   1
  -1 -17  -7 2221.13 372.545   2
  -1  17  -8 368.164 176.312   1
  -1 -17  -8 709.020 219.673   2
  -1  17  -9 3832.74 500.991   1
  -1 -17  -9 3940.60 510.918   2
  -1  17 -10 114.795 105.051   1
  -1 -17 -10 477.850 224.645   2
  -1  17 -11 6082.29 659.119   1
  -1 -17 -11 5541.18 632.835   2
   1  18 -10-44.4865 135.917   1
   1  18  -9 6581.67 675.494   1
   1 -18  -9 6618.44 665.187   2
   1  18  -8 71.0543 103.344   1
   1 -18  -8-199.388 96.0802   2
   1  18  -7 7091.17 687.405   1
   1 -18  -7 7396.57 679.378   2
   1  18  -6 448.098 212.621   1
   1 -18  -6 224.731 160.006   2
   1  18  -5 7579.25 696.130   1
   1 -18  -5 6513.63 614.728   2
   1  18  -4 194.037 128.159   1
   1 -18  -4 476.975 192.591   2
  -1 -18   4 188.942 97.3154   2
   1  18  -3 6922.60 658.050   1
  -1 -18   3 5562.83 454.207   2
   1 -18  -3 5718.39 543.307   2
   1  18  -2-76.0734 164.725   1
   1 -18  -2 120.252 99.9229   2
  -1 -18   2 37.4117 91.3678   2
   1  18  -1 5130.72 572.128   1
   1 -18  -1 4990.39 493.567   2
  -1 -18   1 4649.06 449.856   2
  -1  18   0-23.0033 109.579   1
  -1 -18   0 8.49536 84.6980   2
   1 -18   0 29.5479 72.2415   2
  -1  18  -1 4526.89 535.303   1
  -1 -18  -1 3740.18 426.753   2
   1 -18   1 3796.24 400.977   2
  -1  18  -2 117.461 156.478   1
   1 -18   2 143.342 108.013   2
  -1 -18  -2 336.035 163.160   2
  -1  18  -3 3724.94 499.164   1
   1 -18   3 3192.94 344.187   2
  -1 -18  -3 3480.17 435.259   2
  -1  18  -4 152.232 136.504   1
  -1 -18  -4 164.498 127.783   2
  -1  18  -5 1875.73 364.488   1
  -1 -18  -5 1815.14 340.877   2
  -1  18  -6-306.047 173.495   1
  -1 -18  -6-0.94634 143.585   2
  -1  18  -7 102.092 129.535   1
  -1 -18  -7 208.388 101.732   2
  -1  18  -8 30.9902 125.985   1
  -1 -18  -8 59.7246 106.623   2
  -1 -18  -9 72.9489 129.091   2
   1 -19  -8 81.3772 147.223   2
   1  19  -7-130.674 157.322   1
   1 -19  -7-65.9260 155.635   2
   1  19  -6-190.227 156.341   1
   1 -19  -6 187.927 120.996   2
   1  19  -5-338.004 178.579   1
   1 -19  -5-174.201 111.183   2
   1  19  -4-39.6152 161.791   1
   1 -19  -4-24.1049 100.844   2
   1  19  -3-2.07056 124.911   1
   1 -19  -3 46.8688 129.120   2
   1  19  -2 87.1404 94.1553   1
  -1 -19   2-29.8824 95.0109   2
   1 -19  -2-90.9943 112.229   2
   1  19  -1 72.9565 135.559   1
  -1 -19   1 49.7341 96.1520   2
   1 -19  -1 67.2403 94.3671   2
   1  19   0-207.539 135.513   1
  -1  19   0 70.5708 104.151   1
   1 -19   0 55.1033 91.0279   2
  -1 -19   0 101.206 105.961   2
  -1  19  -1 44.8016 120.432   1
   1 -19   1 125.644 84.9917   2
  -1 -19  -1 213.291 124.330   2
  -1  19  -2-75.0843 141.321   1
  -1 -19  -2-42.0770 140.616   2
   1 -19   2-72.2320 70.5179   2
  -1  19  -3-97.7833 160.914   1
  -1 -19  -3-28.2961 133.296   2
  -1  19  -4 215.180 153.745   1
  -1 -19  -4-1.85195 109.897   2
  -1  19  -5-158.160 164.586   1
  -1 -19  -5 125.876 102.716   2
  -1 -19  -6 128.406 112.999   2
  -1 -19  -7 218.274 155.015   2
   1 -20  -6-196.205 166.131   2
   1 -20  -5 1802.44 362.398   2
   1 -20  -4 1201.51 289.163   2
   1 -20  -3 2768.11 412.481   2
   1 -20  -2 1641.28 321.166   2
   1 -20  -1 2357.19 357.895   2
  -1 -20   1 2471.37 349.733   2
   1 -20   0 19.5193 88.7408   2
  -1 -20   0 203.397 125.446   2
  -1 -20  -1 2285.72 354.009   2
   1 -20   1 2780.86 372.046   2
  -1 -20  -2 2.68399 101.794   2
  -1 -20  -3 1190.38 284.789   2
  -1 -20  -4 331.156 181.199   2
  -1 -20  -5 660.197 225.909   2
  -1 -20  -6-45.2230 123.517   2
   1 -21  -4 31.1633 141.824   2
   1 -21  -3 747.341 234.437   2
   1 -21  -2 139.469 157.177   2
   1 -21  -1 1128.01 277.890   2
  -1 -21  -1 1810.42 341.922   2
  -1 -21  -2 310.175 180.519   2
  -1 -21  -3 2285.80 397.020   2
  -1 -21  -4-156.366 181.298   2
  -2   0  22 1646.28 383.615   3
   2   0 -21 103.191 84.9343   2
  -2   0  21-203.198 153.140   3
   2   0 -20 10127.6 582.800   2
  -2   0  20 9232.12 843.739   3
  -2   0  19-141.204 151.796   3
   2   0 -19 27.5031 86.1642   2
   2   0 -18 29737.9 942.155   2
  -2   0  18 28643.4 1373.60   3
  -2   0  17 163.621 181.114   3
   2   0 -17 184.431 106.266   2
   2   0 -16 43249.4 1075.18   2
  -2   0  16 39158.4 485.036   5
  -2   0  16 41875.0 1530.14   3
  -2   0  15-90.3040 70.0949   2
  -2   0  15 10.2676 118.295   3
  -2   0  15 31.2987 32.6518   5
  -2   0  14 27365.1 808.057   2
  -2   0  14 29568.6 1021.34   1
  -2   0  14 26674.6 472.735   5
  -2   0  14 28495.0 1156.15   3
  -2   0  13-21.8295 100.302   3
  -2   0  13-57.2230 49.0275   2
  -2   0  13-32.2088 63.8644   1
  -2   0  13-33.3440 33.9874   5
  -2   0  12 8554.88 419.997   2
   2   0 -12 7968.25 398.613   2
  -2   0  12 7939.86 486.496   1
  -2   0  12 7769.01 266.232   5
  -2   0  12 8581.25 581.239   3
   2   0 -11 71.9701 52.8230   2
  -2   0  11-31.1057 40.4617   2
  -2   0  11 2.77925 28.4404   5
  -2   0  11-95.4087 86.9908   1
  -2   0  10 34233.5 773.302   2
   2   0 -10 34653.8 754.039   2
  -2   0  10 34964.4 908.913   1
  -2   0  10 34052.6 543.952   5
  -2   0   9-27.7344 51.4334   2
   2   0  -9 29.6244 45.1957   2
  -2   0   9-64.0515 66.7080   1
  -2   0   9 33.0601 31.5159   5
   2   0  -9-71.0815 78.2257   3
   2   0  -8 39170.9 724.847   2
  -2   0   8 38069.8 735.140   2
  -2   0   8 38291.4 845.749   1
  -2   0   8 37246.0 556.672   5
   2   0  -8 39100.5 946.017   3
   2   0  -7 36.2798 35.5725   2
  -2   0   7-6.47843 31.9235   2
  -2   0   7 6.20013 30.8106   5
   2   0  -7-26.2905 35.8599   5
   2   0  -7-50.4851 55.0564   3
  -2   0   6 175430. 1414.50   2
   2   0  -6 179800. 1395.60   2
   2   0  -6 184140. 1205.82   5
   2   0  -6 180989. 1759.91   3
  -2   0   6 185034. 1866.28   3
  -2   0   5 58.2140 44.1138   2
   2   0  -5 0.45050 32.7126   2
  -2   0   5 9.79163 29.3350   5
   2   0  -5-20.5235 33.0317   5
   2   0  -5 28.6453 44.4278   3
   2   0  -4 4426.71 199.168   2
  -2   0   4 4419.59 200.729   2
  -2   0   4 4281.01 176.478   5
   2   0  -4 4685.67 184.611   5
   2   0  -4 4437.50 226.093   3
  -2   0   4 4679.88 244.746   3
  -2   0   3 50.9857 31.8846   2
   2   0  -3-15.8072 30.8382   2
   2   0  -3 11.0197 29.6257   5
  -2   0   3-25.6366 27.6750   5
  -2   0   3-24.9744 33.3509   3
   2   0  -3 3.29646 29.4137   3
  -2   0   2 59202.3 669.235   2
   2   0  -2 62161.3 684.314   2
  -2   0   2 57674.5 644.814   5
   2   0  -2 61580.1 661.794   5
  -2   0   2 61499.0 634.845   3
   2   0  -2 59237.9 612.423   3
  -2   0   1 19.8280 29.5368   5
   2   0  -1 17.4691 31.5103   4
   2   0   0 26717.1 432.454   4
  -2   0   0 28429.4 444.493   4
  -2   0  -1 28.5258 18.7598   1
   2   0   1 4.89179 16.1030   1
   2   0   1-13.6904 19.3215   4
   2   0   2 30003.9 431.969   1
   2   0   2 30814.7 516.183   5
   2   0   2 30444.3 394.275   3
   2   0   3-19.6931 33.6325   1
   2   0   3-33.3396 29.4876   3
   2   0   4 1640.10 138.998   1
   2   0   4 1652.77 138.448   3
   2   0   5 0.41802 42.3309   1
   2   0   5-56.8038 55.9422   3
   2   0   6 710.110 110.766   1
   2   0   6 825.908 128.525   3
   2   0   7 15.5516 56.6575   1
   2   0   7-100.829 103.322   3
   2   0   8 6938.65 383.866   1
   2   0   8 6673.81 399.926   3
   2   0   9-66.8171 71.1080   1
  -2   0  -9-13.7234 45.0226   2
   2   0  10 60371.1 1275.21   1
  -2   0 -10 57927.4 1039.01   2
   2   0  11-1.38449 64.9509   1
  -2   0 -11 22.5657 54.9891   2
   2   0  11-79.4323 99.8635   3
   2   0  12 69256.5 1498.60   1
   2   0  12 66678.2 1585.51   3
   2   0  13-92.4880 119.588   3
   2   0  14 70881.1 1089.66   5
   2   0  14 69096.8 1795.00   3
  -2   0 -15-24.5670 70.5015   2
   2   0  15 0.78602 102.738   3
   2   0  15 73.8462 54.8794   5
  -2   0 -16 26355.8 885.696   2
   2   0  16 27735.4 684.103   5
   2   0  16 26808.4 1216.15   3
  -2   0 -17 47.4218 71.3490   2
   2   0  17 8.95702 36.8406   5
  -2   0 -18 9862.74 576.434   2
   2   0  18 8993.58 373.218   5
   2   0  18 8795.08 770.564   3
   2   0  19 117.823 165.700   3
  -2   0 -19-61.6807 80.5375   2
  -2   0 -20 9729.73 600.248   2
   2   0  20 10368.3 897.365   3
   2   0  21-43.1482 174.518   3
   2   0  22 8426.90 872.014   3
  -2   1  22-36.8382 160.063   3
  -2  -1  22 78.9796 134.761   3
  -2  -1  21 225.896 178.057   3
  -2   1  21 24.2693 138.146   3
   2  -1 -21 24.7556 82.4802   2
   2  -1 -20 1217.64 223.729   2
  -2   1  20 617.237 231.909   3
  -2  -1  20 1515.41 348.357   3
   2   1 -20 1238.27 199.303   2
  -2  -1  19 248.241 180.057   3
  -2   1  19 285.831 165.015   3
   2  -1 -19 128.637 87.4956   2
   2   1 -19 51.3737 78.4878   2
   2  -1 -18 266.326 116.935   2
  -2  -1  18-39.8787 181.005   3
   2   1 -18 395.884 125.121   2
  -2   1  18 363.407 216.044   3
  -2   1  17 478.059 190.195   3
  -2  -1  17 420.643 206.251   3
   2  -1 -17 459.459 138.125   2
  -2  -1  17 402.439 72.2211   5
   2  -1 -16 40.9731 75.2465   2
  -2   1  16-115.490 161.229   3
  -2  -1  16 19.4377 37.7941   5
  -2  -1  16 24.6659 127.115   3
  -2   1  15 91.7099 115.212   3
  -2   1  15 201.316 80.4990   2
   2  -1 -15 145.631 84.4536   2
  -2  -1  15 293.425 64.4190   5
  -2  -1  15 298.788 169.564   3
   2   1 -14 236.690 74.8528   2
  -2   1  14 19.9369 51.6571   2
  -2  -1  14 198.771 73.3752   2
  -2   1  14 18.4146 123.373   3
  -2  -1  14 112.567 94.0063   1
  -2  -1  14 141.981 54.2372   5
  -2  -1  14-24.3252 153.459   3
   2   1 -13 126.055 63.4551   2
  -2  -1  13 29.2883 52.1637   2
  -2   1  13 131.609 68.3371   2
  -2   1  13 161.246 106.900   3
  -2  -1  13 128.819 75.8534   1
  -2   1  13 65.3995 85.5009   1
  -2  -1  13 78.8327 39.2207   5
   2  -1 -13 92.6609 68.4294   3
  -2  -1  13-17.6385 81.7697   3
  -2   1  12 5595.06 362.002   2
  -2  -1  12 5821.09 323.491   2
   2   1 -12 5845.16 318.291   2
  -2   1  12 6152.98 424.443   1
  -2  -1  12 6227.84 428.046   1
  -2  -1  12 5907.40 277.325   5
  -2   1  12 5649.69 152.525   5
  -2   1  12 6205.15 503.017   3
   2  -1 -12 6057.74 464.619   3
  -2  -1  12 5822.51 470.732   3
  -2   1  11 8392.70 422.262   2
   2  -1 -11 9009.48 431.574   2
   2   1 -11 8283.69 358.954   2
  -2  -1  11 8831.23 380.970   2
  -2  -1  11 8099.88 465.735   1
  -2  -1  11 7892.14 316.516   5
  -2   1  11 8131.82 197.839   5
   2  -1 -11 8378.26 523.423   3
  -2  -1  10 6801.15 320.858   2
   2   1 -10 6663.98 309.354   2
   2  -1 -10 7356.59 375.098   2
  -2   1  10 7012.34 373.720   2
  -2  -1  10 7426.61 419.419   1
  -2  -1  10 6309.55 278.647   5
  -2   1  10 6692.15 185.962   5
   2  -1 -10 7326.65 469.530   3
  -2   1   9 3335.47 245.500   2
   2  -1  -9 3153.56 235.626   2
  -2  -1   9 3328.71 214.589   2
   2   1  -9 3379.21 209.424   2
  -2  -1   9 3292.56 258.726   1
  -2   1   9 3198.46 131.083   5
  -2  -1   9 3164.74 192.265   5
   2  -1  -9 3303.79 298.209   3
  -2   1   8 1052.35 133.424   2
   2   1  -8 1187.72 119.879   2
   2  -1  -8 1177.47 144.117   2
  -2  -1   8 1342.16 131.500   2
  -2  -1   8 1018.60 135.602   1
   2  -1  -8 1269.15 89.9058   5
  -2   1   8 1062.39 78.0325   5
  -2  -1   8 1158.85 117.148   5
   2  -1  -8 956.185 161.594   3
  -2   1   7 778.964 110.856   2
  -2  -1   7 796.940 98.7240   2
   2  -1  -7 685.574 107.597   2
   2   1  -7 700.744 88.6989   2
  -2  -1   7 808.825 118.717   1
   2  -1  -7 1000.33 81.1950   5
  -2   1   7 807.396 69.8367   5
  -2  -1   7 700.806 87.8540   5
   2   1  -7 668.968 98.1731   5
   2  -1  -7 799.379 134.940   3
   2   1  -6 18238.7 410.232   2
   2  -1  -6 18159.0 479.747   2
  -2   1   6 18504.5 494.942   2
  -2  -1   6 18498.9 421.620   2
  -2  -1   6 19175.7 497.777   1
  -2  -1   6 17341.0 415.510   5
   2  -1  -6 18983.4 333.561   5
  -2   1   6 18042.9 318.309   5
   2   1  -6 18785.7 449.816   5
  -2   1   6 18405.9 597.442   3
   2  -1  -6 18940.9 591.916   3
  -2  -1   6 18799.5 582.554   3
   2  -1  -5 4724.27 236.834   2
  -2   1   5 4500.17 233.134   2
   2   1  -5 4567.68 195.123   2
  -2  -1   5 4445.45 195.401   2
  -2  -1   5 4856.53 226.166   1
   2  -1  -5 4699.38 167.167   5
   2   1  -5 4486.63 213.809   5
  -2  -1   5 4262.86 201.730   5
  -2   1   5 4593.29 163.817   5
  -2  -1   5 4654.33 263.198   3
  -2   1   5 4463.18 275.128   3
   2  -1  -5 4483.50 266.727   3
  -2   1   4 23964.2 501.155   2
   2  -1  -4 23654.3 497.025   2
  -2  -1   4 23747.5 430.439   2
   2   1  -4 24255.2 432.563   2
  -2  -1   4 22809.8 437.825   1
  -2  -1   4 24080.5 467.734   5
   2  -1  -4 23579.7 383.976   5
   2   1  -4 24586.9 475.247   5
  -2   1   4 22850.9 378.947   5
   2  -1  -4 24852.9 565.134   3
  -2   1   4 24004.1 576.994   3
  -2  -1   4 24213.5 536.288   3
  -2   1   3 5876.56 236.558   2
   2  -1  -3 5626.14 231.205   2
  -2  -1   3 5777.94 205.437   2
   2   1  -3 5445.25 190.328   1
  -2  -1   3 5485.47 180.770   1
  -2  -1   3 5591.22 221.546   5
   2  -1  -3 5925.47 199.993   5
   2   1  -3 5702.15 223.872   5
   2  -1  -3 5782.64 245.543   3
  -2  -1   3 5748.37 230.845   3
  -2   1   2 58658.2 709.541   2
   2   1  -2 61317.5 476.621   1
  -2  -1   2 59124.7 466.006   1
   2   1  -2 61853.0 721.730   5
   2  -1  -2 61080.8 651.085   5
  -2  -1   2 59655.6 717.537   5
   2   1  -2 59253.1 751.206   4
   2  -1  -2 58990.8 699.617   3
  -2   1   1 3809.68 173.953   2
  -2  -1   1 4065.26 185.344   5
   2   1  -1 3859.04 186.250   4
  -2   1   0 28024.7 460.007   2
  -2   1   0 28252.1 325.963   1
  -2  -1   0 27180.6 476.108   5
   2   1   0 27598.3 485.264   4
  -2   1   0 28154.4 412.327   4
  -2   1  -1 321.948 48.2771   1
   2  -1   1 318.617 46.5107   1
  -2  -1  -1 412.969 61.7320   5
  -2   1  -1 380.325 47.3223   4
   2  -1   1 381.390 48.4452   4
  -2   1  -2 35521.6 497.713   1
   2  -1   2 33751.9 491.985   1
   2   1   2 35141.2 544.994   5
  -2  -1  -2 34535.4 550.682   5
  -2  -1  -2 34180.0 443.966   3
   2  -1   2 35521.5 429.997   4
  -2   1  -3 846.856 100.785   1
   2  -1   3 945.225 95.2936   1
   2   1   3 747.516 84.6744   5
  -2  -1  -3 934.507 96.7829   5
  -2  -1  -3 745.255 81.0876   3
   2   1   3 805.056 94.2859   3
  -2   1  -4 6396.44 274.430   1
   2  -1   4 6251.32 270.548   1
   2   1   4 6122.78 240.643   5
   2   1   4 6593.37 279.349   3
  -2  -1  -4 6088.91 258.684   3
   2   1   5 110.633 70.3638   3
  -2   1  -5 102.559 44.7069   1
   2  -1   5 62.4881 45.1186   1
   2   1   5 191.785 59.4956   5
   2  -1   5 122.763 57.5076   3
  -2  -1  -5 134.185 43.0320   3
   2  -1   6 30460.6 708.488   1
   2   1   6 31460.5 569.844   5
   2   1   6 30546.5 739.147   3
   2  -1   6 29931.7 714.846   3
  -2  -1  -6 29126.6 687.809   3
   2   1   7 1253.07 174.407   3
   2  -1   7 1110.68 147.017   1
   2   1   7 1159.35 118.927   5
   2  -1   7 930.975 147.007   3
  -2  -1  -7 1261.86 157.106   3
   2  -1   8 15455.9 579.311   1
   2   1   8 15280.5 422.510   5
  -2  -1  -8 15980.4 592.969   3
   2   1   8 14728.1 603.881   3
   2  -1   8 15105.3 598.983   3
  -2  -1  -9 72.7098 61.5149   2
   2  -1   9-31.5754 54.5367   1
   2   1   9-5.21742 62.9426   1
   2   1   9 107.032 57.1481   5
  -2  -1  -9 69.6493 56.4670   3
  -2  -1 -10 7808.74 405.774   2
  -2   1 -10 7272.85 348.261   2
   2   1  10 8330.67 468.740   1
   2  -1  10 7703.36 458.555   1
   2   1  10 8065.14 321.462   5
  -2  -1 -10 7651.56 466.655   3
  -2   1 -11 3735.23 261.269   2
   2   1  11 4113.67 352.426   1
   2  -1  11 3825.78 339.968   1
   2   1  11 3768.92 228.204   5
   2   1  11 3119.60 330.008   3
   2  -1  11 3856.64 367.596   3
  -2   1 -12 2732.91 237.194   2
   2   1  12 2917.26 344.303   3
   2  -1  12 2423.21 285.094   1
   2   1  12 2913.57 307.139   1
   2   1  12 3070.80 207.135   5
   2  -1  12 2575.61 314.255   3
  -2   1 -13 4528.41 315.300   2
   2   1  13 4743.31 257.921   5
   2  -1  13 4475.34 435.259   3
   2   1  13 4299.18 436.913   3
   2   1  14-2.92141 121.334   3
  -2  -1 -14 206.843 99.1238   2
   2   1  14 41.7355 58.7324   5
   2  -1  14 94.8120 113.987   3
  -2  -1 -15 115.382 93.6853   2
   2   1  15 1.60025 109.741   3
   2   1  15 191.522 61.8137   5
   2  -1  15 121.959 120.329   3
  -2  -1 -16 509.228 170.342   2
   2   1  16 463.274 176.136   3
   2   1  16 557.822 93.3593   5
   2  -1  16 312.017 152.122   3
   2  -1  17 15.7099 111.413   3
  -2  -1 -17 72.8171 76.5259   2
   2   1  17 32.2281 118.648   3
  -2   1 -17 111.307 79.0598   2
   2  -1  17 29.1848 44.1502   5
   2   1  17 51.9680 43.4146   5
   2  -1  18-259.766 208.763   3
  -2   1 -18-178.874 102.833   2
  -2  -1 -18 92.4389 80.6454   2
   2   1  18-91.4622 146.836   3
   2  -1  18 5.32933 49.3629   5
   2  -1  19 36.7523 116.314   3
  -2  -1 -19 117.813 96.6595   2
  -2   1 -19 132.395 93.5952   2
   2   1  19 144.371 152.689   3
   2   1  20-76.5188 146.898   3
  -2  -1 -20 127.681 106.197   2
  -2   1 -20 157.112 103.159   2
   2  -1  20 54.6758 147.560   3
   2  -1  21-130.657 134.131   3
   2   1  21-143.628 144.901   3
  -2  -1 -21 91.4677 90.8026   2
   2  -1  22-385.353 230.617   3
   2   1  22 4.11012 146.844   3
  -2  -2  22 1535.19 369.185   3
   2  -2 -22 2026.67 313.042   2
  -2  -2  21 668.642 248.019   3
   2  -2 -21 502.168 149.784   2
   2  -2 -20 4835.41 445.197   2
  -2  -2  20 5591.99 658.619   3
  -2  -2  19 69.6659 129.309   3
   2  -2 -19 83.8243 80.7921   2
  -2   2  19-52.7050 145.264   3
   2  -2 -18 10464.4 620.827   2
  -2   2  18 9313.24 814.231   3
  -2  -2  18 9038.66 778.616   3
  -2   2  17 20.3573 132.862   3
   2  -2 -17 187.979 89.2597   2
  -2  -2  17 102.051 64.7800   5
  -2  -2  17 177.431 147.974   3
  -2   2  16 8497.47 531.855   2
   2  -2 -16 8719.85 536.836   2
   2   2 -16 8847.66 425.379   2
  -2  -2  16 8060.78 381.114   5
  -2  -2  16 8494.20 690.670   3
  -2   2  16 8826.09 722.945   3
  -2   2  15-67.7084 56.6805   2
   2  -2 -15-13.3086 84.1592   2
  -2   2  15 28.9701 113.250   3
   2   2 -15 1.15670 48.9337   2
  -2  -2  15 66.2705 46.5595   5
  -2  -2  15-74.3935 112.096   3
   2  -2 -14 12944.8 608.925   2
  -2  -2  14 11976.7 460.675   2
   2   2 -14 12696.3 468.384   2
  -2   2  14 12648.7 612.425   2
  -2  -2  14 11841.0 456.173   5
  -2  -2  14 12898.9 772.988   3
  -2   2  14 12962.9 800.666   3
  -2   2  13 231.206 135.298   3
  -2  -2  13 167.054 62.9399   2
   2  -2 -13 166.611 101.569   2
  -2   2  13 86.1509 49.6429   2
   2   2 -13 169.821 65.2651   2
  -2  -2  13 404.024 125.636   1
  -2  -2  13 241.471 76.2822   5
  -2  -2  13 485.103 153.978   3
   2  -2 -13 327.452 125.748   3
  -2  -2  12 23404.3 600.970   2
   2   2 -12 23620.8 586.104   2
  -2   2  12 24795.2 796.107   2
  -2  -2  12 24796.7 851.087   1
  -2  -2  12 23822.1 632.600   5
  -2   2  12 23545.6 995.171   3
   2  -2 -12 22768.9 924.827   3
  -2  -2  12 25367.4 977.403   3
  -2  -2  11 129.929 48.9605   2
  -2   2  11 160.231 60.1674   2
   2   2 -11 94.5504 59.2585   2
  -2  -2  11 108.383 76.7465   1
  -2  -2  11 64.9386 57.7875   5
   2  -2 -11 80.4462 79.2084   3
   2   2 -10 33098.1 637.320   2
  -2   2  10 33527.0 860.800   2
  -2  -2  10 33640.6 652.344   2
  -2  -2  10 34088.5 901.769   1
  -2  -2  10 32805.7 713.770   5
   2  -2 -10 36810.6 1073.83   3
  -2  -2   9 410.923 76.6832   2
  -2   2   9 507.518 110.872   2
   2  -2  -9 487.888 114.178   2
  -2  -2   9 489.638 112.369   1
   2   2  -9 279.912 59.3451   2
  -2  -2   9 548.638 96.0073   5
   2  -2  -9 415.971 129.677   3
   2  -2  -8 29677.7 730.065   2
   2   2  -8 30135.2 534.375   2
  -2   2   8 28896.8 740.556   2
  -2  -2   8 29028.8 543.597   2
  -2  -2   8 29385.0 735.898   1
  -2  -2   8 28119.0 632.103   5
   2  -2  -8 28752.1 867.503   3
  -2   2   7 1213.83 145.805   2
   2  -2  -7 1407.48 162.194   2
  -2  -2   7 1013.23 92.9150   2
   2   2  -7 1225.51 106.527   2
  -2  -2   7 1268.01 141.900   1
   2  -2  -7 1174.62 73.4797   5
  -2  -2   7 1150.99 124.839   5
   2   2  -7 1001.44 118.434   5
   2  -2  -7 1426.51 189.387   3
   2  -2  -6 27355.5 634.341   2
  -2  -2   6 25564.7 451.192   2
  -2   2   6 26529.7 639.781   2
  -2  -2   6 27221.4 606.451   1
   2   2  -6 27082.3 466.468   2
   2   2  -6 26963.1 606.194   1
   2   2  -6 27267.3 608.587   5
   2  -2  -6 27108.4 367.769   5
  -2  -2   6 26242.5 575.094   5
   2  -2  -6 25816.3 728.171   3
  -2   2   5 194.474 70.2911   2
   2  -2  -5 242.985 92.8069   3
   2  -2  -5 176.464 86.9125   2
  -2  -2   5 61.9732 27.3763   2
   2   2  -5 27.5427 43.8359   1
  -2  -2   5 94.0287 46.7239   1
   2  -2  -5 188.061 47.5655   5
  -2  -2   5 50.9804 38.9951   5
   2   2  -5 254.848 81.1364   5
  -2  -2   5 17.3146 51.1237   4
  -2   2   4 9850.16 349.687   2
   2  -2  -4 10281.4 354.839   2
  -2  -2   4 10324.9 309.929   1
  -2  -2   4 10034.5 262.873   2
   2   2  -4 10515.7 311.059   1
  -2  -2   4 10085.7 338.974   5
   2  -2  -4 10499.6 258.460   5
   2   2  -4 10621.3 356.931   5
  -2  -2   4 10370.8 360.864   4
   2  -2  -4 10242.4 397.944   3
  -2   2   3 19023.6 457.013   2
  -2  -2   3 19775.5 370.426   1
   2   2  -3 20448.8 377.296   1
  -2  -2   3 19083.5 456.817   5
   2   2  -3 20959.5 486.518   5
   2   2  -3 19583.7 469.477   4
  -2  -2   3 20017.4 473.791   4
  -2   2   2 23147.3 476.402   2
   2   2  -2 23397.9 355.529   1
  -2  -2   2 23432.9 355.323   1
  -2  -2   2 22897.6 485.632   5
   2   2  -2 23055.8 493.055   4
  -2   2   1 4606.81 203.677   2
  -2  -2   1 4596.65 213.780   5
   2   2  -1 4640.23 216.623   4
  -2   2   0 32041.0 509.144   2
   2  -2   0 32327.6 515.807   2
  -2  -2   0 31379.2 556.943   5
   2   2   0 31657.2 578.275   4
  -2   2  -1 1275.00 101.689   2
  -2   2  -1 1322.02 99.9435   1
   2  -2   1 1243.10 98.1591   1
   2   2   1 1239.16 112.965   5
  -2  -2  -1 1247.28 113.204   5
  -2   2  -1 1298.94 77.0958   4
   2  -2   2 18.7301 34.2360   1
  -2   2  -2 43.0648 35.5449   1
  -2  -2  -2-1.17521 31.7909   5
   2   2   2 34.5349 34.9097   5
   2  -2   2 59.0626 23.3382   4
   2  -2   3 19233.6 447.422   1
  -2   2  -3 19455.0 450.046   1
   2   2   3 19296.6 424.213   5
  -2  -2  -3 17948.8 414.140   5
  -2  -2  -3 19167.7 451.126   3
  -2   2  -4 20283.6 509.026   1
   2  -2   4 20422.6 501.098   1
  -2  -2  -4 19786.6 438.032   5
   2   2   4 19791.4 434.690   5
  -2  -2  -4 20081.9 509.845   3
  -2   2  -5 28926.2 661.178   1
   2  -2   5 28425.9 644.260   1
  -2  -2  -5 27235.1 515.055   5
   2   2   5 28220.5 520.154   5
  -2  -2  -5 28555.5 663.862   3
   2  -2   6 34422.8 771.442   1
   2   2   6 34941.2 584.773   5
  -2  -2  -6 35061.8 793.974   3
   2   2   6 35720.5 817.043   3
   2  -2   7 10275.9 451.872   1
   2   2   7 10484.0 327.961   5
  -2  -2  -7 10374.7 462.059   3
   2   2   7 11509.2 502.861   3
  -2  -2  -8 23127.2 678.330   2
   2  -2   8 24841.7 744.767   1
   2   2   8 23212.3 491.640   5
   2   2   8 24974.2 787.770   3
   2  -2   8 24367.5 753.817   3
  -2  -2  -8 22920.4 729.859   3
  -2  -2  -9 5814.62 358.428   2
   2  -2   9 5826.70 382.853   1
   2   2   9 5334.92 241.134   5
  -2  -2  -9 5534.33 384.273   3
  -2   2 -10 24178.4 587.233   2
   2  -2  10 25148.3 833.607   1
   2   2  10 24311.2 515.930   5
  -2  -2 -10 24602.5 845.183   3
  -2   2 -11 1950.07 177.979   2
   2   2  11 2114.21 282.637   3
   2  -2  11 2126.96 257.398   1
   2   2  11 1980.30 149.735   5
  -2  -2 -11 2359.02 276.859   3
   2  -2  11 2439.49 283.497   3
  -2   2 -12 15998.9 525.076   2
   2  -2  12 15532.4 723.175   1
   2   2  12 14693.6 411.993   5
   2  -2  12 16472.2 784.652   3
  -2  -2 -12 16658.6 763.703   3
   2   2  12 14505.8 764.406   3
  -2   2 -13 1755.97 184.435   2
   2   2  13 2063.60 303.800   3
  -2  -2 -13 2018.74 242.627   2
   2   2  13 1666.27 138.063   5
   2  -2  13 1768.69 278.724   3
  -2  -2 -13 2093.71 288.420   3
  -2   2 -14 8442.04 417.629   2
  -2  -2 -14 7941.98 495.498   2
   2   2  14 8141.40 296.271   5
   2  -2  14 8629.44 626.484   3
   2   2  14 7145.06 591.783   3
   2   2  15 1860.63 321.340   3
  -2   2 -15 1660.83 194.128   2
  -2  -2 -15 1405.08 232.274   2
   2   2  15 1712.03 132.441   5
   2  -2  15 1643.01 300.319   3
  -2  -2 -16 14196.7 705.985   2
   2   2  16 13977.0 349.098   5
   2  -2  16 14180.7 882.360   3
   2   2  16 13878.0 905.029   3
  -2  -2 -17 2514.07 311.245   2
   2   2  17 2522.23 406.716   3
   2   2  17 2077.78 113.119   5
   2  -2  17 2739.06 416.828   3
  -2  -2 -18 8451.79 580.547   2
   2   2  18 9766.80 822.909   3
   2  -2  18 9189.72 777.850   3
  -2  -2 -19 268.918 131.057   2
  -2   2 -19 192.955 92.2809   2
   2  -2  19 402.088 209.763   3
  -2  -2 -20 6512.56 542.332   2
   2  -2  20 6552.30 705.817   3
   2  -2  21 198.704 116.731   3
  -2  -2 -21 193.289 121.165   2
  -2  -2 -22 2098.74 319.654   2
   2  -2  22 2569.03 484.412   3
   2  -3 -23-96.8321 104.718   2
  -2  -3  22 415.305 207.581   3
   2  -3 -22 594.558 195.868   2
   2  -3 -21-79.7498 93.2770   2
  -2  -3  21-33.5644 161.903   3
   2  -3 -20 26.2348 81.4138   2
  -2  -3  20 107.506 132.991   3
   2   3 -19 273.977 79.7975   2
   2  -3 -19 192.059 139.852   2
  -2  -3  19 449.721 219.682   3
   2   3 -18 64.1444 46.6865   2
   2  -3 -18-4.96000 84.4099   2
   2  -3 -17-79.1333 99.0045   2
   2   3 -17-37.4242 55.9698   2
  -2  -3  17 58.3677 49.2065   5
  -2  -3  17-21.0928 165.680   3
  -2   3  16 273.743 109.114   2
   2  -3 -16 148.687 85.4336   2
   2   3 -16 323.628 82.2164   2
  -2  -3  16 462.344 111.082   5
   2  -3 -15 72.8209 84.1562   2
  -2   3  15 243.493 99.5071   2
   2   3 -15 43.3343 44.6176   2
  -2  -3  15 147.810 63.3188   5
  -2  -3  15 204.337 131.302   3
   2  -3 -14-20.9940 88.4730   2
  -2   3  14-54.2657 65.9281   2
   2   3 -14 92.7561 49.7769   2
  -2  -3  14 13.3863 41.9754   5
  -2  -3  14-44.6809 98.1582   3
   2  -3 -13 94.0103 76.4020   2
  -2  -3  13 157.896 53.8672   2
  -2   3  13 102.033 57.2505   2
  -2  -3  13 238.185 103.477   1
   2   3 -13 169.372 45.8758   2
  -2  -3  13 232.575 74.6405   5
  -2  -3  13 288.733 151.007   3
   2  -3 -12 3778.65 325.292   2
  -2  -3  12 3591.52 214.228   2
   2   3 -12 3834.13 217.242   2
  -2   3  12 3910.00 332.608   2
  -2  -3  12 4607.15 374.257   1
  -2  -3  12 3728.21 282.334   5
  -2  -3  12 3672.46 380.244   3
   2  -3 -12 4013.62 403.369   3
   2   3 -11 2202.87 155.039   2
  -2  -3  11 1996.18 152.118   2
  -2   3  11 1774.19 219.494   2
  -2  -3  11 2346.05 255.645   1
  -2  -3  11 2347.82 220.554   5
   2  -3 -11 2201.32 284.736   3
  -2   3  10 56505.7 1174.86   2
  -2  -3  10 55315.6 752.572   2
  -2  -3  10 57535.6 1180.65   1
   2   3 -10 55515.2 747.211   2
  -2  -3  10 54776.7 1027.13   5
   2  -3 -10 58086.5 1404.04   3
  -2   3   9 647.670 136.244   2
  -2  -3   9 692.654 82.7115   2
  -2  -3   9 524.399 114.145   1
   2   3  -9 708.781 85.8905   2
  -2  -3   9 778.804 128.732   5
   2  -3  -9 679.568 143.339   3
  -2   3   8 122988. 1605.03   2
  -2  -3   8 123222. 1004.15   2
   2  -3  -8 124738. 1590.00   2
  -2  -3   8 125236. 1544.46   1
   2   3  -8 126019. 1561.18   1
  -2  -3   8 120916. 1459.14   5
  -2  -3   8 125010. 1537.86   4
   2  -3  -8 126023. 1893.00   3
  -2   3   7 271.255 84.5464   2
  -2  -3   7 266.877 53.1329   2
   2  -3  -7 522.705 130.048   2
   2  -3  -7 320.510 107.008   3
  -2  -3   7 332.485 79.2369   1
   2   3  -7 197.181 78.7418   1
   2  -3  -7 301.355 40.7409   5
  -2  -3   7 476.199 105.719   5
  -2  -3   7 329.960 97.3713   4
  -2   3   6 163657. 1675.80   2
  -2  -3   6 156797. 1029.55   2
   2  -3  -6 163636. 1666.28   2
  -2  -3   6 158730. 1523.79   1
   2   3  -6 163722. 1555.67   1
  -2  -3   6 159078. 1590.10   5
   2   3  -6 163397. 1653.40   5
   2  -3  -6 163830. 970.510   5
  -2  -3   6 166777. 1614.42   4
   2  -3  -6 159540. 1935.85   3
  -2   3   5 4835.25 276.322   2
   2  -3  -5 4932.63 281.364   2
  -2  -3   5 4944.90 182.270   2
   2   3  -5 5085.03 256.611   1
  -2  -3   5 5080.47 251.211   1
   2   3  -5 5089.65 293.967   5
  -2  -3   5 5281.46 282.614   5
   2  -3  -5 4921.63 321.686   3
  -2  -3   5 5589.56 282.457   4
  -2   3   4 86615.4 1111.85   2
   2   3  -4 88407.7 965.451   1
  -2  -3   4 84845.6 955.011   1
   2   3  -4 90958.0 1156.81   5
  -2  -3   4 87429.5 1105.93   5
   2   3  -4 85702.9 1054.36   4
  -2  -3   4 90405.1 1077.19   4
  -2   3   3 12014.3 394.583   2
  -2  -3   3 12258.7 328.946   1
   2   3  -3 12681.3 340.083   1
  -2  -3   3 12090.3 405.502   5
   2   3  -3 12224.4 419.086   5
  -2  -3   3 12512.1 386.437   4
   2   3  -3 12653.3 392.627   4
  -2   3   2 21272.6 498.881   2
   2   3  -2 21638.5 419.543   1
  -2  -3   2 21217.2 519.334   5
  -2  -3   2 21453.5 507.229   4
   2   3  -2 22486.0 515.883   4
   2  -3  -1 23004.5 488.022   2
  -2   3   1 22513.5 485.070   2
  -2  -3   1 22476.0 527.046   5
   2   3  -1 23138.1 528.411   4
  -2   3   0 85680.6 890.986   2
   2  -3   0 86631.4 903.586   2
  -2  -3   0 86134.1 1008.80   5
  -2   3  -1 9085.25 279.181   2
  -2  -3  -1 8623.80 315.723   5
   2   3   1 9042.63 319.517   5
   2  -3   1 8869.16 278.323   2
  -2   3  -1 9106.73 299.735   1
  -2   3  -2 279734. 1509.34   2
  -2  -3  -2 284839. 1795.77   5
   2   3   2 286962. 1773.15   5
  -2   3  -2 289129. 1764.43   1
   2  -3   2 275597. 1735.57   1
  -2  -3  -3 20222.2 475.063   5
   2   3   3 20496.0 467.158   5
  -2   3  -3 20025.6 396.199   2
  -2   3  -3 20443.6 500.248   1
   2  -3   3 20430.3 504.441   1
   2   3   4 290809. 1742.16   5
  -2  -3  -4 285428. 1756.37   5
   2  -3   4 286511. 1989.02   1
  -2   3  -4 296174. 2038.00   1
  -2  -3  -5 808.418 124.812   3
  -2   3  -5 683.859 110.950   1
   2  -3   5 931.910 126.483   1
  -2  -3  -5 897.118 100.155   5
   2   3   5 758.054 92.7394   5
   2  -3   6 219757. 2000.87   1
   2   3   6 216568. 1494.85   5
  -2  -3  -6 211295. 1507.00   5
  -2  -3  -6 214133. 2098.10   3
  -2  -3  -7 873.562 137.267   2
   2  -3   7 677.603 119.703   1
   2   3   7 1161.42 117.317   5
  -2  -3  -7 734.564 133.640   3
   2  -3   8 48958.7 1062.92   1
   2   3   8 48718.1 713.064   5
  -2  -3  -8 50525.2 1138.26   3
   2  -3   9 781.520 146.641   1
   2   3   9 666.419 85.5125   5
  -2  -3  -9 821.029 155.765   3
  -2   3 -10 3106.40 200.806   2
   2  -3  10 3464.71 314.722   1
   2   3  10 3362.37 189.056   5
   2  -3  10 2832.74 302.771   3
  -2  -3 -10 2868.17 300.291   3
  -2   3 -11 1210.50 128.677   2
  -2  -3 -11 985.006 165.930   2
   2  -3  11 910.165 170.452   1
   2   3  11 1031.41 106.856   5
   2  -3  11 930.783 179.127   3
  -2  -3 -11 1040.89 192.397   3
  -2  -3 -12 9545.32 524.185   2
  -2   3 -12 10129.7 385.870   2
   2  -3  12 10476.4 591.350   1
   2   3  12 10127.4 316.360   5
   2  -3  12 9749.76 602.468   3
  -2  -3 -12 10077.6 612.541   3
  -2  -3 -13 941.204 175.743   2
  -2   3 -13 830.918 118.172   2
   2   3  13 841.756 91.7183   5
  -2  -3 -13 896.504 192.884   3
   2  -3  13 714.101 186.682   3
  -2  -3 -14 6065.48 451.321   2
  -2   3 -14 6876.77 348.124   2
   2   3  14 6734.22 235.844   5
   2  -3  14 6395.71 541.530   3
  -2  -3 -15 67.0565 77.8701   2
  -2   3 -15 180.733 74.2183   2
   2   3  15 267.361 44.3888   5
   2  -3  15 92.9197 127.332   3
  -2   3 -16 7.09861 50.8481   2
  -2  -3 -16-122.388 100.375   2
   2  -3  16-85.4899 148.315   3
  -2  -3 -17 400.020 133.585   2
  -2   3 -17 379.920 95.1860   2
   2  -3  17 760.115 240.538   3
  -2  -3 -18 223.353 107.816   2
   2  -3  18 214.530 142.836   3
  -2  -3 -19 404.784 154.650   2
   2  -3  19 501.425 217.936   3
  -2  -3 -20 1063.14 234.863   2
   2  -3  20 946.229 298.847   3
   2  -3  21-151.620 149.888   3
  -2  -3 -21 49.3339 108.735   2
  -2  -3 -22 1072.65 248.533   2
   2  -3  22 1306.43 360.964   3
   2  -4 -23-234.516 139.713   2
   2  -4 -22 77.6652 128.666   2
  -2  -4  22 55.4496 102.768   4
   2  -4 -21 1058.44 244.969   2
  -2  -4  21 1136.46 237.589   4
  -2  -4  21 1266.06 328.736   3
   2  -4 -20 482.305 163.567   2
  -2  -4  20 859.066 279.285   3
   2  -4 -19 192.346 113.424   2
  -2  -4  19-72.4278 152.433   3
   2  -4 -18 7.35460 89.1590   2
  -2  -4  18 35.0586 133.911   3
   2  -4 -17 526.343 139.990   2
  -2  -4  17 1039.96 177.282   5
  -2  -4  17 810.327 227.790   3
   2  -4 -16-98.5968 131.679   2
  -2  -4  16 205.605 77.2423   5
  -2  -4  16 192.785 133.157   3
   2  -4 -15 2041.65 274.584   2
  -2   4  15 1852.03 269.620   2
  -2  -4  15 2004.44 228.769   5
  -2  -4  15 2189.48 338.333   3
   2  -4 -14-128.516 111.628   2
  -2   4  14 105.973 74.3020   2
  -2  -4  14-16.4228 69.4196   5
  -2  -4  14 133.761 134.002   3
   2  -4 -13 787.266 154.334   2
  -2   4  13 942.706 179.853   2
  -2  -4  13 1020.24 187.378   1
  -2  -4  13 874.691 149.981   5
  -2  -4  13 1136.63 230.313   3
   2  -4 -12 941.615 171.325   2
  -2   4  12 1080.51 185.700   2
  -2  -4  12 919.217 177.464   1
  -2  -4  12 925.657 155.494   5
   2  -4 -12 998.575 211.274   3
  -2  -4  12 1002.18 168.512   4
  -2  -4  12 1289.20 237.451   3
  -2   4  11 52.9755 75.4435   2
  -2  -4  11 174.314 40.5490   2
   2  -4 -11 75.8157 83.7483   2
  -2  -4  11 186.951 79.5135   1
  -2  -4  11 142.061 53.3869   5
  -2  -4  11 290.965 132.216   3
  -2  -4  11 124.134 77.2226   4
   2  -4 -11 63.2250 68.3741   3
  -2   4  10 4785.77 357.064   2
  -2  -4  10 4182.75 179.854   2
  -2  -4  10 4174.73 330.192   1
  -2  -4  10 4304.54 313.588   5
   2  -4 -10 4352.90 405.964   3
  -2  -4  10 4537.20 323.763   4
  -2   4   9 708.363 140.546   2
   2  -4  -9 606.944 146.937   3
  -2  -4   9 581.386 66.7079   2
  -2  -4   9 453.075 106.686   1
  -2  -4   9 565.298 110.635   5
  -2  -4   9 475.637 102.520   4
  -2  -4   8 5067.88 182.117   2
  -2   4   8 5443.35 358.760   2
  -2  -4   8 5327.25 329.569   1
  -2  -4   8 5488.11 339.944   5
   2  -4  -8 5299.42 151.805   5
  -2  -4   8 5864.66 334.811   4
   2  -4  -8 5734.59 420.392   3
   2  -4  -7 1625.76 223.170   3
  -2   4   7 1663.09 196.642   2
  -2  -4   7 1641.38 101.203   2
  -2  -4   7 1669.75 178.385   1
   2   4  -7 1458.92 171.527   1
  -2  -4   7 1461.07 173.673   5
  -2  -4   7 1582.27 169.513   4
   2  -4  -6 1759.54 219.079   3
  -2   4   6 2096.20 205.910   2
  -2  -4   6 2045.39 112.767   2
  -2  -4   6 2046.39 190.062   1
   2   4  -6 2105.29 189.807   1
  -2  -4   6 2154.92 202.279   5
  -2  -4   6 1805.15 176.025   4
  -2   4   5 254.308 70.0383   2
   2   4  -5 333.071 88.5538   1
  -2  -4   5 96.4348 40.6084   1
  -2  -4   5 168.347 65.4671   5
   2   4  -5 188.984 64.6314   4
   2   4  -5 123.048 67.9680   5
  -2  -4   5 242.912 79.7532   4
  -2   4   4 169.370 53.7260   2
   2   4  -4 112.354 48.2896   1
  -2  -4   4 14.0062 33.8590   1
  -2  -4   4 166.795 73.6553   5
   2   4  -4 268.230 67.9886   4
  -2  -4   4 252.563 78.9282   4
   2   4  -4 51.9147 54.0937   5
  -2   4   3 283.659 74.9478   2
   2   4  -3 292.778 66.0197   1
  -2  -4   3 279.052 73.6641   5
  -2  -4   3 301.534 67.7807   4
   2   4  -3 358.687 93.4600   5
   2   4  -3 290.854 66.8995   4
  -2   4   2 1071.15 122.440   2
   2  -4  -2 1029.92 123.403   2
   2   4  -2 1102.23 113.032   1
  -2  -4   2 1068.82 133.967   5
   2   4  -2 1242.93 135.986   4
  -2   4   1 133.418 46.9146   2
   2  -4  -1 106.574 58.0395   2
  -2  -4   1 219.016 70.4565   5
   2   4  -1 215.041 66.2713   4
  -2   4   0 288.168 65.0500   2
   2  -4   0 249.061 59.7858   2
   2   4   0 311.011 79.4744   5
  -2  -4   0 291.430 73.2400   5
   2  -4   1 1531.71 129.367   2
  -2   4  -1 1508.10 124.992   2
  -2  -4  -1 1289.81 135.612   5
   2   4   1 1556.06 147.486   5
  -2   4  -1 1432.37 138.162   1
  -2   4  -2 565.653 71.4078   2
  -2  -4  -2 455.915 83.9241   5
   2   4   2 594.722 93.8611   5
   2  -4   2 682.304 84.1348   2
  -2   4  -2 625.574 102.388   1
  -2   4  -3 3379.58 168.851   2
   2   4   3 2983.65 195.432   5
  -2  -4  -3 3186.23 205.463   5
   2  -4   3 3209.94 220.229   1
  -2   4  -3 3132.23 216.372   1
  -2  -4  -4 876.242 117.848   5
   2   4   4 925.419 127.524   5
  -2   4  -4 616.555 71.3260   2
  -2   4  -4 309.158 96.7186   1
   2  -4   4 439.222 93.1049   1
  -2   4  -5 6662.10 224.458   2
  -2  -4  -5 6724.28 288.413   5
   2   4   5 6573.36 280.338   5
   2  -4   5 6820.70 347.553   1
  -2  -4  -6 212.030 84.8233   3
   2  -4   6 218.594 69.3291   1
  -2   4  -6 248.300 49.0218   2
   2   4   6 157.494 49.8017   5
  -2  -4  -6 270.441 66.4550   5
   2  -4   7 3749.17 286.087   1
  -2  -4  -7 3947.41 215.330   5
   2   4   7 3835.20 209.840   5
  -2  -4  -7 3944.10 317.518   3
   2  -4   8 1295.15 174.979   1
   2   4   8 1401.57 128.918   5
  -2  -4  -8 1445.61 131.833   5
  -2  -4  -8 1638.12 220.903   3
   2  -4   9 734.723 145.194   1
   2   4   9 622.061 85.5556   5
  -2  -4  -9 569.929 141.337   3
  -2   4 -10 231.650 54.9268   2
  -2  -4 -10 69.2705 63.1243   2
   2  -4  10 213.993 77.3539   1
   2   4  10 193.994 50.4736   5
  -2  -4 -10 367.344 127.674   3
  -2   4 -11 44.2069 34.1491   2
  -2  -4 -11-9.18145 74.2716   2
  -2   4 -11 55.6495 92.8033   1
   2  -4  11 67.3562 67.4311   1
   2   4  11-21.2548 35.4708   5
  -2  -4 -11-10.1971 82.4118   3
   2  -4  11-86.6761 122.258   3
  -2   4 -12 109.316 49.0375   2
  -2  -4 -12-95.8975 87.6328   2
   2  -4  12 72.4634 62.3764   1
   2   4  12 27.6713 29.8494   5
  -2  -4 -12 106.463 78.1630   3
   2  -4  12 166.403 107.223   3
  -2  -4 -13 242.445 135.970   2
  -2   4 -13 206.507 60.2402   2
   2   4  13 240.579 48.2315   5
   2  -4  13 43.5310 101.507   3
  -2  -4 -13 403.932 154.585   3
  -2   4 -14 1236.62 136.856   2
  -2  -4 -14 1532.38 242.183   2
   2   4  14 1247.97 89.0694   5
   2  -4  14 1296.15 248.790   3
  -2  -4 -15 993.522 207.623   2
  -2   4 -15 1223.74 138.731   2
   2  -4  15 1149.21 243.966   3
  -2  -4 -16 46.0554 86.8642   2
  -2   4 -16 64.8018 41.8935   2
   2  -4  16 88.6839 103.636   3
  -2  -4 -17 688.653 167.622   2
  -2   4 -17 1214.82 141.921   2
   2  -4  17 928.784 258.427   3
  -2  -4 -18-84.8250 97.6990   2
  -2   4 -18 68.0443 57.5517   2
   2  -4  18 130.832 144.746   3
  -2  -4 -19-271.541 159.438   2
   2  -4  19 104.435 133.754   3
  -2  -4 -20-56.5551 90.0864   2
   2  -4  20 281.818 151.582   3
  -2  -4 -21 123.742 127.937   2
   2  -4  21-145.383 158.359   3
  -2  -4 -22-56.9844 107.861   2
  -2  -4 -23 116.331 147.974   2
   2  -5 -23-262.130 156.345   2
   2  -5 -22 368.583 168.179   2
   2  -5 -21 191.126 158.430   2
  -2  -5  21 107.955 192.356   3
  -2  -5  21-38.0240 90.6957   4
   2  -5 -20 57.9508 100.868   2
  -2  -5  20 118.783 83.9890   4
  -2  -5  20 133.311 173.127   3
   2  -5 -19 661.366 200.090   2
  -2  -5  19 429.121 216.255   3
  -2  -5  19 227.264 104.812   4
   2  -5 -18 801.708 192.898   2
  -2  -5  18 1091.84 263.148   3
  -2  -5  18 641.466 161.936   4
   2  -5 -17-47.5198 115.517   2
  -2  -5  17-71.0120 89.6605   5
  -2  -5  17-23.7834 82.6859   4
  -2  -5  17-160.728 132.632   3
   2  -5 -16 71.2623 84.2678   2
  -2  -5  16 224.360 87.7328   5
  -2  -5  16 184.049 141.137   3
  -2  -5  16 23.8338 71.9070   4
   2  -5 -15-161.556 116.288   2
  -2  -5  15 69.1719 60.7537   5
  -2  -5  15-13.3250 104.376   3
  -2  -5  15 84.7764 64.1707   4
   2  -5 -14 474.681 151.080   2
  -2  -5  14 786.384 162.984   5
  -2  -5  14 640.376 148.205   4
  -2  -5  14 541.085 159.971   3
   2  -5 -13-84.1514 109.703   2
  -2   5  13-26.0473 73.9600   2
  -2  -5  13-14.7312 63.1983   5
  -2  -5  13-67.8349 76.4074   4
  -2  -5  13 43.7586 98.0349   3
   2  -5 -12 1072.15 194.046   2
  -2   5  12 852.460 181.118   2
  -2  -5  12 850.498 169.448   1
   2   5 -12 800.665 175.653   1
  -2  -5  12 909.595 172.855   5
  -2  -5  12 1104.24 222.478   3
   2  -5 -12 677.325 184.023   3
  -2  -5  12 805.786 158.599   4
   2  -5 -11 1703.97 236.525   2
  -2   5  11 1467.50 216.089   2
   2   5 -11 1462.48 217.903   1
  -2  -5  11 1591.44 225.191   1
  -2  -5  11 1409.00 203.409   5
  -2  -5  11 1658.18 203.205   4
   2  -5 -11 1503.41 259.680   3
  -2   5  10 39097.5 1065.96   2
   2  -5 -10 36620.6 1023.58   2
  -2  -5  10 37018.5 394.274   2
  -2  -5  10 37372.6 996.904   1
   2   5 -10 35740.9 981.695   1
  -2  -5  10 36690.1 981.861   5
  -2  -5  10 38066.6 919.316   4
   2  -5 -10 40266.7 1260.04   3
  -2  -5   9 74.9155 21.9592   2
   2  -5  -9-18.0101 88.9682   3
  -2   5   9 219.202 98.3969   2
   2  -5  -9 67.9567 92.3367   2
  -2  -5   9 62.8538 58.1338   1
   2  -5  -9 86.9594 27.5183   5
   2  -5  -9 68.6736 30.5249   5
  -2  -5   9 45.2740 80.4011   5
  -2  -5   9-5.63433 80.2652   4
  -2  -5   8 82803.8 626.015   2
  -2   5   8 84005.5 1467.13   2
  -2  -5   8 83504.9 1342.59   1
  -2  -5   8 84411.0 1430.84   5
  -2  -5   8 86374.5 1264.85   4
   2  -5  -8 86277.9 1706.42   3
   2  -5  -7 660.456 145.275   3
  -2  -5   7 766.584 69.3380   2
  -2   5   7 590.992 124.533   2
   2   5  -7 841.297 141.194   1
  -2  -5   7 767.429 130.608   1
  -2  -5   7 1024.59 163.793   5
  -2  -5   7 852.107 129.426   4
  -2   5   6 59004.4 1137.77   2
  -2  -5   6 58316.5 1031.74   1
   2   5  -6 58268.6 1035.50   1
  -2  -5   6 58682.4 1145.02   5
  -2  -5   6 57405.0 966.697   4
  -2   5   5 622.177 118.725   2
   2   5  -5 600.094 111.392   1
  -2  -5   5 560.284 106.792   1
  -2  -5   5 640.300 131.139   5
  -2  -5   5 573.387 109.113   4
   2   5  -5 699.454 120.896   4
  -2   5   4 15470.8 542.331   2
   2   5  -4 16454.9 500.297   1
  -2  -5   4 14393.4 546.086   5
   2   5  -4 15546.6 489.640   4
  -2  -5   4 16571.2 500.832   4
  -2   5   3 1348.46 155.870   2
   2   5  -3 1190.27 138.394   1
  -2  -5   3 1153.89 155.860   5
   2   5  -3 1161.96 135.107   4
   2  -5  -2 16559.0 508.432   2
  -2   5   2 16589.9 506.505   2
   2   5  -2 16411.0 469.389   1
  -2  -5   2 16188.6 556.263   5
   2   5  -2 15817.5 503.394   4
  -2   5   1 11465.4 402.039   2
   2  -5  -1 11498.8 401.724   2
  -2  -5   1 10684.6 440.504   5
   2  -5   0 125511. 1267.99   2
  -2   5   0 122160. 1262.99   2
   2   5   0 127598. 1494.73   5
  -2  -5   0 121094. 1436.31   5
  -2   5  -1 29977.9 588.825   2
   2  -5   1 31145.8 602.001   2
   2   5   1 30547.0 714.920   5
  -2  -5  -1 30365.5 703.042   5
   2  -5   2 244052. 1595.71   2
  -2   5  -2 240554. 1584.12   2
  -2  -5  -2 244666. 1952.78   5
   2   5   2 246691. 1980.41   5
  -2   5  -2 253059. 1989.33   1
  -2   5  -3 854.406 98.0594   2
  -2  -5  -3 1058.78 131.297   5
   2   5   3 1006.38 145.056   5
   2  -5   3 1017.11 103.824   2
  -2   5  -4 279165. 1554.81   2
   2   5   4 294773. 2070.44   5
  -2  -5  -4 284146. 2046.27   5
   2  -5   4 294764. 2289.44   1
  -2   5  -5 841.400 86.1178   2
   2   5   5 749.389 116.255   5
  -2  -5  -5 774.515 106.943   5
   2  -5   5 889.873 138.090   1
  -2   5  -6 57265.2 656.321   2
  -2  -5  -6 58322.4 899.236   5
   2   5   6 60090.5 908.789   5
   2  -5   6 62312.0 1140.59   1
  -2  -5  -7 189.706 85.2789   3
  -2   5  -7 276.354 50.8501   2
   2  -5   7 218.462 94.9356   1
  -2  -5  -7 310.909 72.5080   5
   2   5   7 393.521 80.5757   5
  -2   5  -8 11877.6 286.082   2
   2  -5   8 12919.4 575.435   1
   2   5   8 12182.6 399.885   5
  -2  -5  -8 11872.0 391.585   5
  -2  -5  -8 13038.5 636.850   3
   2  -5   8 12474.7 260.620   4
  -2  -5  -9 184.019 103.132   3
  -2  -5  -9 27.1261 65.2215   2
  -2   5  -9 7.63625 21.2930   2
   2  -5   9 47.2330 68.4643   1
  -2  -5  -9 81.7191 49.2763   5
   2   5   9-41.5749 41.6024   5
  -2  -5 -10 5858.59 418.872   2
  -2   5 -10 5754.03 210.037   2
  -2   5 -10 5784.20 205.222   2
   2  -5  10 5909.36 423.732   1
  -2   5 -10 6000.26 435.922   1
   2   5  10 5653.91 260.708   5
  -2  -5 -10 6189.65 474.637   3
  -2   5 -11 267.685 49.9770   2
  -2  -5 -11 176.426 76.9694   2
  -2   5 -11 265.663 104.884   1
   2  -5  11 292.493 102.294   1
   2   5  11 326.942 63.7187   5
  -2  -5 -11 343.111 129.919   3
  -2   5 -12 10668.6 304.621   2
  -2  -5 -12 10571.9 602.734   2
  -2   5 -12 10942.3 630.426   1
   2   5  12 10692.2 328.471   5
  -2  -5 -12 10640.7 671.337   3
  -2  -5 -13 3928.73 384.567   2
  -2   5 -13 4531.19 201.707   2
  -2   5 -13 4404.20 408.103   1
   2   5  13 4724.84 199.658   5
   2  -5  13 4429.15 443.832   3
  -2  -5 -14 7447.74 541.423   2
  -2   5 -14 8575.49 283.231   2
   2  -5  14 8276.50 628.345   3
  -2   5 -15 1480.74 122.318   2
  -2  -5 -15 1164.78 239.813   2
   2  -5  15 1467.54 270.719   3
  -2   5 -16 38.9100 36.3570   2
  -2  -5 -16 64.7180 117.929   2
   2  -5  16 88.9758 131.183   3
  -2  -5 -17 349.173 124.033   2
  -2   5 -17 673.577 79.8327   2
   2  -5  17 542.544 200.951   3
  -2  -5 -18 177.790 128.957   2
   2  -5  18-110.963 126.586   3
  -2  -5 -19 222.433 143.262   2
   2  -5  19 646.594 236.760   3
  -2  -5 -20 1331.93 282.579   2
   2  -5  20 2100.54 405.490   3
  -2  -5 -21 253.767 116.230   2
   2  -5  21 167.147 178.037   3
  -2  -5 -22 629.763 198.828   2
  -2  -5 -23 12.4901 114.921   2
   2  -6 -23 110.657 121.156   2
   2  -6 -22 2815.43 416.815   2
   2  -6 -21 148.998 129.902   2
  -2  -6  21 393.265 254.245   3
   2  -6 -20 6670.68 598.475   2
  -2  -6  20 7070.62 746.053   3
  -2  -6  20 6846.53 548.572   4
   2  -6 -19 61.9572 100.519   2
  -2  -6  19 185.541 168.320   3
  -2  -6  19 101.594 98.5554   4
   2  -6 -18 6402.01 565.062   2
  -2  -6  18 7056.08 691.525   3
  -2  -6  18 5901.66 477.369   4
   2  -6 -17-137.769 142.158   2
  -2  -6  17-92.9396 119.509   5
  -2  -6  17-99.6977 139.339   3
  -2  -6  17 132.031 100.686   4
   2  -6 -16 10822.6 687.334   2
  -2  -6  16 11611.2 652.615   5
  -2  -6  16 11961.1 825.361   3
  -2  -6  16 11703.9 634.463   4
   2  -6 -15 431.373 150.299   2
  -2  -6  15 753.599 173.447   5
  -2  -6  15 670.818 163.327   4
  -2  -6  15 365.431 163.896   3
   2  -6 -14 13592.9 733.505   2
  -2  -6  14 12434.1 660.022   5
  -2  -6  14 11784.5 757.442   3
  -2  -6  14 13103.1 620.806   4
   2  -6 -13 1996.83 278.103   2
   2   6 -13 1774.36 262.729   1
  -2  -6  13 1554.74 229.815   5
  -2  -6  13 1860.27 226.732   4
  -2  -6  13 2183.65 312.619   3
   2  -6 -12 17982.7 791.643   2
  -2   6  12 18544.1 820.803   2
  -2  -6  12 19245.6 801.749   1
   2   6 -12 17452.1 765.596   1
  -2  -6  12 18006.2 759.694   5
  -2  -6  12 17517.9 663.753   4
   2  -6 -11 516.440 170.413   3
   2  -6 -11 155.566 89.3620   2
  -2   6  11 356.671 116.511   2
  -2  -6  11 508.952 130.344   1
   2   6 -11 104.650 95.6468   1
  -2  -6  11 658.778 152.255   5
  -2  -6  11 523.836 123.730   4
  -2   6  10 41192.2 1143.82   2
   2  -6 -10 40204.8 1114.01   2
   2   6 -10 38333.0 1063.20   1
  -2  -6  10 39939.1 1057.91   1
   2  -6 -10 38666.7 435.074   5
  -2  -6  10 37493.1 1062.97   5
   2  -6 -10 37386.8 423.391   5
   2  -6 -10 43187.6 1353.40   3
  -2  -6  10 40051.7 939.291   4
   2  -6  -9-136.678 133.373   3
  -2   6   9 93.5161 71.8918   2
   2  -6  -9 39.0241 70.3112   2
  -2  -6   9-0.79801 72.8440   1
   2   6  -9-23.1815 73.7776   1
  -2  -6   9 69.7490 85.4063   5
   2  -6  -9 11.1758 23.8231   5
  -2  -6   9 46.9401 50.6773   4
  -2  -6   8 34192.4 350.789   2
  -2   6   8 35951.6 1001.24   2
  -2  -6   8 33668.1 894.779   1
  -2  -6   8 35173.7 987.029   5
  -2  -6   8 35691.4 824.581   4
   2  -6  -8 35523.6 1152.77   3
  -2   6   7 635.974 139.538   2
  -2  -6   7 697.277 61.7915   2
  -2  -6   7 403.666 101.775   1
  -2  -6   7 561.511 124.939   5
  -2  -6   7 592.671 105.996   4
  -2   6   6 37989.9 962.000   2
  -2  -6   6 36060.7 846.564   1
   2   6  -6 36127.5 871.835   1
  -2  -6   6 35992.5 961.415   5
   2   6  -6 34765.5 790.180   4
  -2  -6   6 37328.0 797.099   4
  -2   6   5 4822.32 334.263   2
   2   6  -5 4055.62 287.110   1
  -2  -6   5 4585.77 334.561   5
   2   6  -5 4352.64 277.780   4
  -2   6   4 6285.80 364.732   2
   2   6  -4 6261.67 336.278   1
  -2  -6   4 5709.88 369.933   5
   2   6  -4 5835.46 319.575   4
  -2   6   3 2851.00 238.001   2
   2   6  -3 2642.86 217.033   1
  -2  -6   3 2679.80 248.321   5
   2   6  -3 2745.11 221.299   4
  -2   6   2 11917.3 460.669   2
   2  -6  -2 12199.3 464.129   2
  -2  -6   2 11312.4 500.427   5
   2   6  -2 12300.1 475.237   4
   2  -6  -1 2562.01 206.543   2
  -2   6   1 2310.08 194.817   2
  -2  -6   1 1998.80 209.547   5
  -2   6   0 1246.10 139.382   2
   2  -6   0 1077.29 125.498   2
  -2  -6   0 1169.06 156.433   5
   2  -6   1 1380.87 138.964   2
  -2   6  -1 1428.91 139.648   2
  -2  -6  -1 1545.80 176.316   5
   2   6   1 1502.05 176.364   5
  -2   6  -2 9029.30 333.422   2
   2  -6   2 9404.18 336.012   2
   2   6   2 9379.41 418.320   5
  -2  -6  -2 9563.44 422.368   5
   2  -6   3 14710.3 398.367   2
  -2   6  -3 14206.7 396.501   2
  -2  -6  -3 13901.0 501.214   5
   2   6   3 14713.0 520.448   5
  -2   6  -4 12448.5 350.106   2
  -2  -6  -4 12667.1 469.239   5
   2   6   4 12855.8 476.056   5
   2  -6   4 12572.8 357.282   2
  -2   6  -5 8405.02 271.535   2
   2   6   5 9066.44 391.605   5
  -2  -6  -5 8757.87 383.461   5
   2  -6   5 8177.96 425.238   1
  -2   6  -6 14216.5 331.595   2
  -2  -6  -6 14118.9 479.796   5
   2   6   6 14138.6 483.222   5
   2  -6   6 14503.6 586.429   1
  -2   6  -7 357.457 51.9241   2
   2  -6   7 263.246 87.0924   1
  -2  -6  -7 478.574 91.3430   5
   2   6   7 314.534 87.2402   5
  -2   6  -8 26556.9 396.915   2
   2  -6   8 27382.9 867.797   1
  -2  -6  -8 26170.4 624.108   5
   2   6   8 26609.5 646.528   5
  -2  -6  -8 28295.3 979.088   3
  -2  -6  -9 500.340 135.189   2
  -2   6  -9 839.395 66.8769   2
  -2  -6  -9 700.959 168.876   3
   2  -6   9 734.194 160.645   1
  -2  -6  -9 625.560 96.0623   5
   2   6   9 701.132 104.088   5
   2  -6   9 730.438 60.9069   4
  -2  -6 -10 11340.9 607.126   2
  -2   6 -10 11103.1 220.325   2
  -2   6 -10 11069.9 229.273   2
   2  -6  10 11504.1 606.521   1
  -2   6 -10 12032.5 633.697   1
   2   6  10 10935.4 396.161   5
  -2  -6 -10 10824.3 380.631   5
   2  -6  10 11058.7 283.211   4
  -2  -6 -10 11747.0 685.321   3
  -2   6 -11 579.519 139.842   1
  -2  -6 -11 353.455 118.193   2
  -2   6 -11 470.931 44.9075   2
  -2   6 -11 462.526 43.3192   2
   2   6  11 451.023 75.7709   5
  -2  -6 -11 619.005 176.648   3
   2  -6  11 445.260 65.8609   4
  -2  -6 -12 11545.3 658.053   2
  -2   6 -12 12944.8 700.916   1
   2   6  12 12666.2 386.842   5
  -2  -6 -12 12255.6 741.458   3
   2  -6  12 12486.3 382.648   4
  -2   6 -13-17.0448 124.734   1
  -2  -6 -13 98.8952 84.2609   2
   2  -6  13 108.033 42.3857   4
  -2   6 -14 14541.3 801.309   1
  -2  -6 -14 14174.8 767.933   2
   2  -6  14 14450.4 844.864   3
   2  -6  14 14580.9 484.478   4
  -2  -6 -15 1449.51 261.565   2
   2  -6  15 827.721 221.998   3
   2  -6  15 1239.55 153.021   4
  -2  -6 -16 16382.9 869.934   2
   2  -6  16 16929.3 983.432   3
   2  -6  16 17755.8 600.919   4
  -2  -6 -17 329.361 143.847   2
   2  -6  17 808.159 249.748   3
   2  -6  17 713.460 133.564   4
  -2  -6 -18 10047.0 721.345   2
   2  -6  18 9900.26 815.214   3
  -2  -6 -19-215.622 140.808   2
   2  -6  19 7.83009 117.891   3
  -2  -6 -20 4251.47 498.786   2
   2  -6  20 5521.53 661.401   3
  -2  -6 -21 171.376 153.379   2
   2  -6  21-230.466 227.752   3
  -2  -6 -22 730.375 227.108   2
  -2  -6 -23-28.5425 127.489   2
   2  -7 -23 367.236 198.147   2
   2  -7 -22 93.5150 101.336   2
   2  -7 -21 42.2223 117.526   2
   2  -7 -20 428.047 174.126   2
  -2  -7  20 410.420 130.840   3
   2  -7 -19 880.713 210.069   2
  -2  -7  19 845.180 273.994   3
  -2  -7  19 900.793 199.657   4
   2  -7 -18 394.295 183.248   2
  -2  -7  18 29.3495 163.135   3
  -2  -7  18 97.8657 84.1475   4
   2  -7 -17 12.3302 99.6806   2
  -2  -7  17 158.469 97.0274   4
  -2  -7  17 55.4690 131.073   3
   2  -7 -16 8.76249 117.487   2
  -2  -7  16 6.42100 93.3444   5
  -2  -7  16-33.4740 119.914   3
  -2  -7  16 18.7062 80.5812   4
   2  -7 -15 32.4928 87.2924   2
  -2  -7  15-92.3218 89.2050   5
  -2  -7  15-8.37013 105.687   3
  -2  -7  15-8.53524 67.5895   4
   2  -7 -14 352.093 152.174   2
   2   7 -14 581.094 173.237   1
  -2  -7  14 542.911 154.090   5
  -2  -7  14 514.831 136.056   4
   2  -7 -13 359.799 131.219   2
   2   7 -13 588.674 175.827   1
  -2  -7  13 360.991 122.402   5
  -2  -7  13 459.384 134.499   4
   2  -7 -12 150.332 100.057   2
   2   7 -12 106.605 98.1796   1
  -2  -7  12 165.344 104.343   5
  -2  -7  12 197.262 84.5397   4
  -2   7  11 384.161 119.512   2
   2  -7 -11 155.805 97.6720   2
   2   7 -11 168.290 70.1632   1
  -2  -7  11 134.009 93.1860   1
  -2  -7  11 237.046 90.3583   5
   2  -7 -11 247.429 34.8421   5
   2  -7 -11 257.158 36.4289   5
  -2  -7  11 295.267 92.7626   4
  -2   7  10 554.526 137.459   2
   2  -7 -10 675.296 181.691   3
   2  -7 -10 634.555 160.483   2
   2   7 -10 452.811 137.937   1
  -2  -7  10 740.089 157.655   1
  -2  -7  10 850.521 176.680   5
   2  -7 -10 649.030 79.3394   5
  -2  -7  10 713.716 129.357   4
   2  -7  -9-26.8926 90.6088   3
  -2   7   9-77.6326 89.1454   2
   2  -7  -9-28.1758 82.8984   2
   2   7  -9-67.8008 102.711   1
  -2  -7   9-41.3706 86.8765   1
  -2  -7   9 57.6983 66.1218   5
  -2  -7   9-39.8479 73.4297   4
   2  -7  -9 27.8337 33.7222   5
  -2   7   8 529.687 131.552   2
  -2  -7   8 493.782 125.976   1
   2   7  -8 347.077 99.6507   1
  -2  -7   8 505.916 135.921   5
  -2  -7   8 578.685 114.963   4
   2  -7  -8 533.802 91.0507   5
  -2  -7   7 75.3255 32.4108   2
  -2   7   7 22.9721 78.1721   2
  -2  -7   7-52.8159 73.7768   1
  -2  -7   7 57.1505 68.7506   5
  -2  -7   7-13.2743 59.2164   4
  -2   7   6 5.78596 56.6128   2
  -2  -7   6 0.75071 29.4064   2
   2   7  -6-26.0744 57.0784   4
  -2   7   5 43.2500 58.7985   2
  -2  -7   5 5.14190 60.3985   5
   2   7  -5-27.2590 50.7949   4
  -2   7   4 2973.44 267.524   2
   2   7  -4 3074.38 254.809   1
  -2  -7   4 3342.81 301.040   5
   2   7  -4 3330.30 253.448   4
  -2   7   3 1551.69 194.712   2
   2   7  -3 1658.99 187.753   1
  -2  -7   3 1684.72 214.922   5
   2   7  -3 1579.01 176.612   4
  -2  -7   2 16884.3 499.139   2
   2  -7  -2 16808.8 574.839   2
  -2   7   2 16732.8 586.652   2
  -2  -7   2 16847.5 650.293   5
   2   7  -2 17105.9 593.453   4
  -2  -7   1 7501.75 353.121   2
   2  -7  -1 8043.94 382.240   2
  -2   7   1 7283.52 369.082   2
  -2  -7   1 7432.28 425.697   5
  -2  -7   0 4725.00 291.739   2
   2  -7   0 4362.18 268.649   2
  -2   7   0 4677.47 283.662   2
  -2  -7   0 4679.29 334.089   5
  -2   7  -1 566.284 103.096   2
   2  -7   1 503.834 101.602   2
  -2  -7  -1 407.444 98.4833   2
  -2  -7  -1 476.762 119.223   5
   2   7   1 338.669 91.4960   5
   2  -7   2 8370.62 341.711   2
  -2  -7  -2 8324.98 425.041   2
  -2   7  -2 8654.07 352.331   2
  -2  -7  -2 8635.26 434.430   5
   2   7   2 8459.91 436.006   5
  -2   7  -3 918.476 111.333   2
   2  -7   3 1191.67 129.903   2
  -2  -7  -3 1081.59 154.452   5
   2   7   3 1223.25 173.898   5
   2  -7   4 2958.53 186.026   2
  -2   7  -4 3084.46 192.560   2
  -2  -7  -4 2774.14 236.543   5
   2   7   4 2712.40 244.082   5
  -2   7  -4 2829.87 104.271   4
  -2   7  -5 295.787 62.0055   2
  -2  -7  -5 414.613 96.1778   5
   2   7   5 230.434 85.0430   5
  -2   7  -6 172.469 51.6783   2
   2  -7   6 30.6273 48.6429   1
  -2  -7  -6 133.466 58.9090   5
   2   7   6-14.4574 61.7562   5
  -2   7  -7 73.7906 30.5828   2
   2  -7   7 73.2513 53.3070   1
  -2  -7  -7-24.0027 42.1757   5
   2   7   7 8.74424 46.2698   5
  -2  -7  -8 947.281 180.300   3
  -2   7  -8 893.893 71.8899   2
   2  -7   8 585.722 144.918   1
  -2  -7  -8 800.986 121.689   5
   2   7   8 716.415 119.852   5
  -2  -7  -9 135.852 106.812   3
  -2   7  -9 49.0972 15.7461   2
  -2  -7  -9-38.4340 122.133   2
   2  -7   9-22.0333 59.5508   1
  -2   7  -9-4.50378 79.3775   1
  -2  -7  -9 57.7081 44.4198   5
   2   7   9 24.9199 44.3057   5
  -2  -7 -10 1752.13 256.692   2
  -2  -7 -10 1953.11 290.934   3
   2  -7  10 2246.60 280.404   1
  -2   7 -10 1617.75 242.747   1
  -2  -7 -10 1735.10 163.029   5
   2   7  10 2212.03 195.486   5
  -2  -7 -11 339.831 135.450   3
  -2  -7 -11 287.358 107.720   2
  -2   7 -11 288.073 100.938   1
  -2  -7 -11 231.639 59.6448   5
   2  -7  11 394.236 50.9173   4
  -2   7 -12 231.341 131.906   1
  -2  -7 -12 613.317 182.817   2
   2  -7  12 411.429 63.3616   4
  -2   7 -13 3067.39 375.850   1
  -2  -7 -13 3040.65 361.909   2
   2  -7  13 3165.07 181.821   4
  -2   7 -14 7.80394 114.780   1
  -2  -7 -14 157.621 129.847   2
   2  -7  14 87.2116 43.2177   4
  -2   7 -15 2014.59 336.382   1
  -2  -7 -15 2393.11 340.254   2
   2  -7  15 2435.89 190.038   4
   2  -7  15 2125.95 355.930   3
  -2  -7 -16 233.464 136.358   2
   2  -7  16 42.9256 144.637   3
   2  -7  16 30.9313 40.1031   4
  -2  -7 -17 353.888 155.018   2
   2  -7  17 204.758 167.415   3
  -2  -7 -18 42.4539 96.3778   2
   2  -7  18 379.054 202.708   3
  -2  -7 -19 265.065 132.601   2
   2  -7  19 132.978 103.282   3
  -2  -7 -20 22.5420 108.989   2
   2  -7  20-193.777 220.137   3
  -2  -7 -21 261.134 168.585   2
  -2  -7 -22 333.112 154.921   2
  -2  -7 -23-323.400 193.907   2
   2  -8 -22 1217.95 312.420   2
   2  -8 -21 246.572 161.742   2
   2  -8 -20 5663.59 592.597   2
  -2  -8  20 6272.33 713.019   3
   2  -8 -19-41.5648 100.027   2
  -2  -8  19 49.9912 148.760   3
   2  -8 -18 13670.8 874.207   2
  -2  -8  18 14612.6 1013.38   3
  -2  -8  18 13206.6 686.146   4
   2  -8 -17 333.893 156.855   2
  -2  -8  17 192.999 118.466   4
  -2  -8  17 443.654 206.146   3
   2  -8 -16 24981.5 1124.43   2
  -2  -8  16 25941.5 905.240   4
  -2  -8  16 28429.4 1317.52   3
   2   8 -15 311.679 167.052   1
   2  -8 -15 274.050 166.079   2
  -2  -8  15 184.577 96.8132   4
   2   8 -14 17097.6 863.108   1
   2  -8 -14 16746.7 867.329   2
  -2  -8  14 16284.7 680.336   4
   2  -8 -13 2383.51 316.508   2
   2   8 -13 2741.97 344.705   1
  -2  -8  13 2987.66 360.546   5
  -2  -8  13 2659.30 274.678   4
   2  -8 -12 2199.18 313.467   2
   2   8 -12 2299.88 299.795   1
  -2  -8  12 2921.04 344.607   5
  -2  -8  12 2804.36 267.180   4
   2  -8 -11 805.052 181.696   2
   2   8 -11 619.340 165.904   1
  -2  -8  11 984.317 206.658   5
   2  -8 -11 1009.73 97.9577   5
  -2  -8  11 792.368 145.937   4
   2  -8 -10 7017.25 507.022   2
   2   8 -10 6994.16 488.404   1
  -2  -8  10 7928.71 500.073   1
  -2  -8  10 7803.95 538.582   5
   2  -8 -10 7582.86 314.270   5
  -2  -8  10 8120.28 430.368   4
   2  -8  -9 3477.05 346.739   2
  -2   8   9 3494.67 354.686   2
   2   8  -9 3412.01 333.336   1
  -2  -8   9 3548.63 327.488   1
  -2  -8   9 3979.27 380.833   5
   2  -8  -9 3259.87 227.617   5
  -2  -8   9 3717.95 285.757   4
  -2  -8   8 28906.1 346.666   2
  -2   8   8 30016.0 996.536   2
   2  -8  -8 29215.2 971.437   2
  -2  -8   8 29008.1 351.861   2
  -2  -8   8 31700.9 941.191   1
   2   8  -8 30174.4 942.323   1
   2  -8  -8 29522.3 723.174   5
  -2  -8   8 28859.7 999.656   5
  -2  -8   7 291.948 53.1485   2
  -2   8   7 252.157 98.7708   2
   2   8  -7 426.564 122.638   1
  -2  -8   7 466.426 143.934   5
   2   8  -7 170.467 69.5245   4
  -2  -8   6 71357.3 836.842   2
  -2   8   6 78009.2 1506.69   2
  -2  -8   6 77883.6 1585.56   5
   2   8  -6 71276.4 1212.34   4
  -2  -8   5 967.727 113.757   2
  -2   8   5 985.310 167.626   2
  -2  -8   5 1218.86 204.662   5
   2   8  -5 1081.43 156.948   4
  -2  -8   4 36775.7 702.125   2
  -2   8   4 37701.8 987.501   2
  -2  -8   4 36953.8 1059.49   5
   2   8  -4 35938.1 878.659   4
   2  -8  -3 1633.99 202.103   2
  -2  -8   3 1708.53 168.098   2
  -2   8   3 1654.39 205.548   2
  -2  -8   3 1345.08 201.584   5
   2   8  -3 1525.36 183.673   4
  -2  -8   2 15839.7 518.597   2
   2  -8  -2 16313.2 599.520   2
  -2   8   2 16361.7 610.772   2
  -2  -8   2 15409.3 661.480   5
  -2   8   1 2521.10 235.922   2
   2  -8  -1 2756.69 240.978   2
  -2  -8   1 2411.94 222.937   2
  -2  -8   1 2615.31 270.783   5
  -2  -8   0 9114.50 431.531   2
   2  -8   0 8632.26 405.605   2
  -2   8   0 8903.23 418.139   2
  -2  -8   0 8720.04 480.639   5
  -2  -8  -1 5878.07 364.705   2
  -2   8  -1 5963.90 330.184   2
   2  -8   1 5970.75 325.223   2
  -2  -8  -1 5911.53 393.964   5
   2   8   1 5968.25 404.228   5
   2  -8   2 29867.1 696.578   2
  -2  -8  -2 31710.1 858.537   2
  -2   8  -2 28005.3 680.025   2
   2   8   2 28919.6 866.003   5
  -2  -8  -2 30388.7 874.984   5
  -2  -8  -3 3388.00 296.848   2
  -2   8  -3 3789.37 240.976   2
   2  -8   3 3780.06 239.831   2
  -2  -8  -3 3509.89 293.241   5
   2   8   3 3475.22 302.806   5
   2  -8   4 2592.98 185.867   2
  -2   8  -4 2577.60 187.999   2
   2   8   4 2923.83 272.141   5
  -2  -8  -4 2926.85 264.159   5
  -2   8  -4 2682.87 130.536   4
  -2   8  -5 1016.76 113.102   2
   2  -8   5 1060.13 118.316   2
  -2  -8  -5 982.863 150.831   5
   2   8   5 1086.27 161.689   5
  -2   8  -6 969.358 101.652   2
  -2  -8  -6 1052.17 156.733   5
   2   8   6 799.107 136.668   5
  -2   8  -7 1963.34 131.119   2
  -2   8  -7 1807.34 244.353   1
   2  -8   7 2044.76 246.856   1
   2   8   7 2270.47 227.939   5
  -2  -8  -7 2015.90 206.639   5
  -2   8  -8 957.244 79.4147   2
  -2  -8  -8 801.609 165.463   2
  -2   8  -8 1041.03 191.110   1
  -2  -8  -8 978.619 141.898   5
   2   8   8 685.479 127.720   5
  -2  -8  -9 2785.45 321.284   2
   2  -8   9 3183.68 331.564   1
  -2   8  -9 3312.48 339.919   1
  -2  -8  -9 3107.61 243.005   5
  -2  -8  -9 3412.16 393.079   3
  -2  -8 -10 34774.9 1148.71   2
  -2   8 -10 35793.7 1158.77   1
  -2  -8 -10 33565.3 767.557   5
  -2  -8 -10 36535.1 1293.25   3
  -2  -8 -11 2720.12 336.600   2
  -2  -8 -11 2030.33 183.332   5
  -2   8 -11 2104.91 297.944   1
  -2  -8 -12 44290.3 1370.08   2
  -2  -8 -12 42790.1 791.155   5
  -2   8 -12 47648.3 1420.16   1
  -2   8 -13 1665.90 286.666   1
  -2  -8 -13 1364.38 266.435   2
  -2   8 -14 35334.9 1293.20   1
  -2  -8 -14 35445.0 1287.38   2
   2  -8  14 31944.3 513.256   4
  -2  -8 -15-16.9477 109.394   2
   2  -8  15-15.8063 38.9198   4
  -2   8 -16 12709.9 830.267   1
  -2  -8 -16 11254.4 773.644   2
   2  -8  16 12754.1 901.095   3
  -2  -8 -17 111.082 87.5308   2
   2  -8  17 129.750 127.546   3
  -2  -8 -18 6132.23 597.720   2
   2  -8  18 6864.25 704.643   3
  -2  -8 -19 95.3656 96.6587   2
   2  -8  19-57.7568 207.383   3
  -2  -8 -20 5217.45 576.840   2
   2  -8  20 5040.76 648.505   3
  -2  -8 -21 14.5681 109.676   2
  -2  -8 -22 2752.43 477.511   2
   2  -9 -21-183.544 165.974   2
   2  -9 -20 60.9377 132.570   2
   2  -9 -19-172.549 175.339   2
  -2  -9  19 16.8412 144.165   3
   2  -9 -18 542.393 180.557   2
  -2  -9  18 496.658 194.123   3
   2  -9 -17 100.163 130.816   2
  -2  -9  17 103.614 67.8290   4
  -2  -9  17 132.421 148.604   3
   2   9 -16 197.894 131.820   1
   2  -9 -16 344.679 163.051   2
  -2  -9  16 355.911 173.245   3
  -2  -9  16 44.1187 66.6123   4
   2   9 -15 243.355 118.966   1
   2  -9 -15 6.23734 97.3537   2
  -2  -9  15 19.1105 83.4720   4
   2   9 -14 57.2708 94.6986   1
   2  -9 -14 222.280 146.858   2
  -2  -9  14 159.534 90.5514   4
   2   9 -13 463.820 153.110   1
   2  -9 -13 392.266 149.442   2
  -2  -9  13 390.311 102.796   4
   2  -9 -12 5569.88 498.546   2
   2   9 -12 5367.29 493.215   1
   2  -9 -12 5299.26 215.830   5
  -2  -9  12 5241.13 368.166   4
   2  -9 -11 31.5023 87.2019   2
   2   9 -11 190.467 94.1147   1
   2  -9 -11 188.474 59.1740   5
  -2  -9  11 114.807 66.8408   4
   2  -9 -10 6161.15 492.006   2
   2  -9 -10 6088.75 321.518   5
  -2  -9  10 6274.76 503.970   5
   2   9 -10 6963.91 504.202   1
   2  -9  -9 3534.84 368.953   2
   2  -9  -9 3257.26 254.044   5
  -2  -9   9 3748.72 388.359   5
   2   9  -9 2752.89 312.357   1
  -2   9   8 5955.77 459.505   2
   2  -9  -8 5695.03 449.071   2
  -2  -9   8 6061.29 186.293   2
   2   9  -8 5431.43 427.614   1
  -2  -9   8 6185.46 486.826   5
   2  -9  -8 5669.35 346.121   5
  -2  -9   7 1331.52 114.383   2
  -2   9   7 1284.68 214.127   2
   2  -9  -7 1235.29 198.893   2
   2   9  -7 1522.53 224.475   1
   2  -9  -7 1502.29 187.115   5
  -2  -9   7 1513.00 244.483   5
   2   9  -7 1174.01 166.081   4
   2  -9  -6 7680.97 490.543   2
  -2  -9   6 7618.93 298.061   2
  -2   9   6 8052.76 508.403   2
   2   9  -6 7923.64 492.886   1
  -2  -9   6 7457.07 522.412   5
   2   9  -6 7756.32 420.270   4
   2  -9  -5 357.045 109.538   2
  -2  -9   5 551.890 93.6405   2
  -2   9   5 530.717 131.911   2
   2   9  -5 582.911 141.344   1
  -2  -9   5 778.588 183.279   5
   2   9  -5 583.934 124.653   4
   2  -9  -4 16113.5 665.208   2
  -2  -9   4 16092.0 495.046   2
  -2   9   4 17102.1 696.354   2
   2   9  -4 15773.8 658.244   1
  -2  -9   4 16604.1 747.093   5
   2   9  -4 16019.2 612.915   4
  -2   9   3-35.6598 71.1625   2
   2  -9  -3-5.98592 76.2355   2
  -2  -9   3 44.2081 56.9113   2
  -2  -9   3 31.6736 70.3484   5
   2   9  -3 54.0584 58.3935   4
   2  -9  -2 35720.6 934.784   2
  -2   9   2 36898.4 962.268   2
  -2  -9   2 35874.8 817.524   2
  -2  -9   2 35532.4 1062.29   5
  -2   9   1 607.084 133.260   2
  -2  -9   1 659.306 130.652   2
   2  -9  -1 692.157 132.949   2
  -2  -9   1 680.986 151.302   5
  -2   9   0 36971.2 903.376   2
  -2  -9   0 37759.3 919.605   2
   2  -9   0 37845.4 902.935   2
  -2  -9   0 38380.2 1068.59   5
   2  -9   1-46.5593 69.2154   2
  -2  -9  -1 90.8495 86.6318   2
  -2   9  -1 25.3380 47.5170   2
  -2  -9  -1-27.9442 76.0433   5
   2  -9   2 27728.3 705.989   2
  -2  -9  -2 26335.2 829.014   2
  -2   9  -2 26279.3 704.561   2
  -2  -9  -2 27537.9 889.830   5
   2  -9   3 1216.69 148.438   2
  -2   9  -3 1254.12 151.591   2
  -2  -9  -3 1252.47 192.427   2
  -2  -9  -3 1161.41 181.577   5
  -2  -9  -4 16840.2 703.316   2
  -2   9  -4 16198.5 507.572   2
   2  -9   4 17295.7 510.830   2
  -2  -9  -4 17390.9 678.656   5
  -2   9  -4 16103.1 378.298   4
   2  -9   5 2005.72 170.200   2
  -2   9  -5 1789.10 159.198   2
  -2  -9  -5 1751.71 243.940   2
  -2  -9  -5 1855.76 219.048   5
  -2   9  -5 1771.55 101.169   4
  -2  -9  -6 16439.5 737.768   2
  -2   9  -6 15518.7 434.724   2
  -2  -9  -6 16642.9 644.933   5
  -2   9  -6 17504.5 747.691   1
  -2   9  -7 142.276 47.4230   2
  -2  -9  -7 40.2083 93.9884   2
  -2  -9  -7 197.051 82.2796   5
  -2   9  -7 8.81554 149.634   1
  -2   9  -8 9248.10 259.908   2
  -2  -9  -8 9487.67 591.023   2
  -2  -9  -8 8808.05 452.018   5
  -2   9  -8 9765.43 591.842   1
  -2  -9  -9-90.5370 85.5956   2
  -2  -9  -9-31.5487 50.4476   5
  -2   9  -9-210.887 143.902   1
  -2  -9 -10 6518.80 531.711   2
  -2  -9 -10 6316.65 360.447   5
  -2   9 -10 7937.68 572.888   1
  -2  -9 -11 43.3637 101.485   2
  -2  -9 -11 149.452 55.7193   5
  -2   9 -11-11.8022 122.569   1
  -2  -9 -12 4968.67 488.106   2
  -2  -9 -12 4754.82 287.464   5
  -2   9 -12 5186.83 491.122   1
  -2  -9 -13 1512.50 277.313   2
  -2  -9 -13 1396.60 144.837   5
  -2   9 -13 1367.42 267.169   1
  -2   9 -14-257.948 158.251   1
  -2  -9 -14 312.734 149.837   2
  -2   9 -15-77.7487 109.451   1
  -2  -9 -15 13.1237 101.026   2
  -2   9 -16 109.825 119.549   1
  -2  -9 -16 19.8129 120.391   2
  -2   9 -17 9.42796 123.106   1
  -2  -9 -17 130.356 99.5623   2
   2  -9  17 70.5288 129.476   3
  -2  -9 -18 122.709 163.217   2
   2  -9  18-162.983 166.319   3
  -2  -9 -19 85.8322 106.785   2
   2  -9  19 151.500 140.309   3
  -2  -9 -20-94.3371 129.550   2
   2 -10 -20 1432.16 353.084   2
   2 -10 -19-318.457 168.631   2
  -2 -10  19 108.853 203.717   3
   2 -10 -18 2525.08 390.585   2
  -2 -10  18 2644.75 460.878   3
   2  10 -17 157.182 117.476   1
   2 -10 -17 84.8552 99.2819   2
  -2 -10  17 45.1892 139.954   3
   2  10 -16 2165.49 354.733   1
   2 -10 -16 2808.90 404.393   2
  -2 -10  16 3039.88 308.524   4
   2  10 -15-28.5483 118.229   1
   2 -10 -15-324.849 182.849   2
  -2 -10  15-135.865 84.7037   4
   2  10 -14 2212.37 341.951   1
   2 -10 -14 1614.85 292.322   2
  -2 -10  14 2090.70 242.153   4
   2 -10 -13-54.5212 111.571   2
   2 -10 -13-43.4178 32.0760   5
   2  10 -13 40.0293 100.022   1
   2 -10 -12 3416.11 397.509   2
   2 -10 -12 3681.64 219.878   5
   2  10 -12 3261.59 378.915   1
   2 -10 -11 119.229 92.3222   2
   2 -10 -11-44.7375 60.6872   5
   2  10 -11 21.9241 90.9072   1
   2 -10 -10 6455.39 517.355   2
   2 -10 -10 6736.51 373.158   5
   2  10 -10 6932.35 524.708   1
   2 -10  -9 347.864 153.550   2
   2  10  -9 49.5445 94.7668   1
   2 -10  -9 161.511 69.6110   5
   2 -10  -8 6243.15 487.457   2
  -2 -10   8 6280.09 214.445   2
   2  10  -8 6498.84 482.012   1
   2 -10  -8 6332.94 395.400   5
   2  10  -8 5667.25 370.379   4
  -2 -10   7 1195.69 114.282   2
   2 -10  -7 1504.90 241.133   2
   2  10  -7 870.034 176.941   1
  -2 -10   7 1127.35 223.173   5
   2 -10  -7 1193.69 180.436   5
   2  10  -7 1349.37 186.823   4
  -2 -10   6 4131.99 239.071   2
  -2  10   6 4593.57 404.218   2
   2 -10  -6 4255.38 383.078   2
   2  10  -6 3756.26 352.557   1
  -2 -10   6 4380.44 418.676   5
   2 -10  -6 4399.35 346.005   5
   2  10  -6 3686.58 301.453   4
   2 -10  -5 1206.65 204.669   2
  -2 -10   5 1276.81 144.946   2
  -2  10   5 1026.88 181.130   2
   2  10  -5 967.263 183.113   1
  -2 -10   5 1289.55 218.517   5
   2  10  -5 1241.96 181.962   4
   2 -10  -4 2626.96 287.680   2
  -2  10   4 2682.37 293.133   2
  -2 -10   4 2451.94 213.335   2
   2  10  -4 2307.95 267.594   1
  -2 -10   4 2808.02 321.635   5
   2  10  -4 2357.15 250.882   4
   2 -10  -3 164.129 105.642   2
  -2  10   3 86.1286 74.5658   2
  -2 -10   3 34.4977 48.9259   2
   2  10  -3 62.6902 79.6798   1
  -2 -10   3 125.033 90.9927   5
   2  10  -3 28.3303 48.4765   4
   2 -10  -2 649.189 142.482   2
  -2 -10   2 619.581 118.799   2
  -2  10   2 644.697 140.454   2
  -2 -10   2 617.517 157.739   5
   2 -10  -1-121.772 87.2080   2
  -2 -10   1 44.3975 59.2076   2
  -2  10   1 87.9557 66.3384   2
  -2 -10   1 33.2941 67.6544   5
   2 -10   0 167.768 72.0647   2
  -2 -10   0 118.455 62.2540   2
  -2  10   0 112.044 54.2681   2
  -2 -10   0 101.842 83.9755   5
   2 -10   1 2198.93 225.287   2
  -2  10  -1 2066.86 224.777   2
  -2 -10  -1 1802.74 232.980   2
  -2 -10  -1 1957.38 252.240   5
  -2 -10  -2 81.6140 67.7054   2
   2 -10   2 168.100 80.5810   2
  -2  10  -2 152.560 71.3205   2
  -2 -10  -2 210.474 89.9019   5
  -2  10  -2 225.848 110.702   1
   2 -10   3 3749.00 272.368   2
  -2 -10  -3 3804.93 338.874   2
  -2  10  -3 3762.62 272.956   2
  -2  10  -3 4122.21 360.728   1
  -2 -10  -3 4143.59 360.718   5
  -2  10  -4 400.013 87.8906   2
  -2 -10  -4 391.631 122.756   2
  -2  10  -4 860.021 185.078   1
   2 -10   4 515.858 103.687   2
  -2 -10  -4 378.638 115.068   5
  -2  10  -4 498.171 79.4635   4
  -2  10  -5 1876.42 178.006   2
   2 -10   5 1875.32 173.651   2
  -2 -10  -5 2237.92 278.885   2
  -2  10  -5 2046.70 301.897   1
  -2 -10  -5 1996.36 241.846   5
  -2  10  -5 1636.33 116.899   4
  -2 -10  -6 3990.92 385.660   2
  -2  10  -6 3893.84 233.640   2
  -2 -10  -6 3938.65 334.571   5
   2 -10   6 3894.19 229.834   2
  -2  10  -6 3326.84 353.351   1
  -2  10  -7 219.205 55.7251   2
  -2 -10  -7 31.3710 105.680   2
  -2 -10  -7 74.4117 64.7177   5
  -2  10  -7 44.0860 106.164   1
  -2 -10  -8 4304.39 419.635   2
  -2 -10  -8 4863.27 359.435   5
  -2  10  -8 4173.57 394.735   1
  -2 -10  -9 3085.96 361.842   2
  -2 -10  -9 2927.97 271.364   5
  -2  10  -9 2905.69 349.708   1
  -2 -10 -10 19060.5 914.089   2
  -2 -10 -10 18568.9 655.345   5
  -2  10 -10 20655.9 933.235   1
  -2 -10 -11-124.890 106.127   2
  -2 -10 -11-61.9037 45.8467   5
  -2  10 -11-198.643 169.427   1
  -2 -10 -12 9689.77 684.975   2
  -2 -10 -12 9343.73 427.572   5
  -2  10 -12 9434.81 671.958   1
  -2 -10 -13 95.3160 107.424   2
  -2 -10 -13-4.06787 34.1607   5
  -2  10 -13-18.9337 114.419   1
  -2  10 -14 2295.65 360.994   1
  -2 -10 -14 1788.69 310.909   2
  -2  10 -15 49.4071 116.942   1
  -2 -10 -15 224.675 143.734   2
  -2  10 -16 1566.50 316.953   1
  -2 -10 -16 1292.04 284.318   2
  -2  10 -17-13.7826 128.731   1
  -2 -10 -17-87.2448 140.128   2
  -2 -10 -18 2607.43 420.743   2
   2 -10  18 2046.83 405.553   3
  -2 -10 -19-56.9307 106.529   2
   2 -10  19 21.6443 145.327   3
   2 -11 -19 12.6940 141.395   2
   2  11 -18 72.5680 119.268   1
   2 -11 -18 91.9888 106.374   2
  -2 -11  18-121.487 195.486   3
   2 -11 -17 14.4536 146.551   2
   2  11 -17 32.7718 113.240   1
   2 -11 -16-87.2794 124.801   2
   2  11 -16 14.6307 122.839   1
   2 -11 -15 953.517 243.016   2
   2  11 -15 1396.39 292.813   1
   2 -11 -14-44.1462 102.385   2
   2  11 -14-148.235 143.182   1
   2 -11 -13 856.316 230.085   2
   2  11 -13 541.129 182.875   1
   2 -11 -12 2179.60 326.801   2
   2 -11 -12 2235.71 199.961   5
   2  11 -12 1706.33 288.316   1
   2 -11 -11-151.808 148.838   2
   2 -11 -11 23.0152 42.7474   5
   2  11 -11-128.644 146.786   1
   2 -11 -10 12808.3 757.406   2
   2 -11 -10 12570.1 545.339   5
   2  11 -10 12904.2 739.574   1
   2 -11  -9 389.551 161.923   2
   2  11  -9 619.864 171.964   1
   2 -11  -9 305.889 102.048   5
  -2 -11   8 36061.8 571.411   2
   2 -11  -8 35155.9 1193.47   2
   2  11  -8 35762.7 1172.25   1
   2 -11  -8 32909.3 958.094   5
   2  11  -8 34021.0 936.478   4
  -2 -11   7 351.276 79.3974   2
   2 -11  -7 251.120 109.977   5
   2  11  -7 111.882 65.1859   4
   2 -11  -6 45040.1 1267.57   2
  -2 -11   6 46022.4 837.983   2
   2  11  -6 46853.9 1294.67   1
   2 -11  -6 43054.3 1152.00   5
   2  11  -6 44974.3 1091.18   4
   2  11  -5 5073.67 417.638   1
  -2 -11   5 5258.88 309.139   2
   2 -11  -5 5252.36 427.592   2
  -2  11   5 4797.39 423.271   2
   2 -11  -5 4341.51 372.850   5
   2  11  -5 5255.97 377.598   4
   2 -11  -4 32439.6 1031.26   2
  -2 -11   4 32649.4 804.448   2
  -2  11   4 31954.5 1037.16   2
   2  11  -4 32803.2 1041.44   1
  -2 -11   4 33733.8 1170.63   5
   2  11  -4 33033.1 959.538   4
  -2  11   3 8534.51 524.123   2
   2 -11  -3 8311.54 507.913   2
  -2 -11   3 8049.86 424.206   2
   2  11  -3 7564.28 496.885   1
  -2 -11   3 7723.67 558.813   5
   2  11  -3 8050.10 482.579   4
   2 -11  -2 18060.4 725.725   2
  -2  11   2 19924.0 779.209   2
  -2 -11   2 18297.7 656.166   2
  -2 -11   2 17823.9 834.694   5
  -2 -11   1 2361.17 249.464   2
   2 -11  -1 2032.42 240.536   2
  -2  11   1 2097.58 247.523   2
  -2 -11   1 2346.86 299.305   5
  -2  11   0 29579.6 896.168   2
  -2 -11   0 30328.3 906.992   2
   2 -11   0 27850.2 846.153   2
  -2 -11   0 29513.7 1043.74   5
   2 -11   1 296.262 107.886   2
  -2  11  -1 221.414 98.5883   2
  -2 -11  -1 188.222 107.829   2
  -2 -11  -1 212.626 111.172   5
   2 -11   2 47133.7 1047.62   2
  -2 -11  -2 48297.8 1226.11   2
  -2  11  -2 46526.0 1056.28   2
  -2 -11  -2 47050.1 1302.36   5
  -2  11  -2 49553.5 1293.06   1
  -2  11  -3 3894.02 297.997   2
   2 -11   3 3808.30 292.232   2
  -2 -11  -3 4285.51 384.522   2
  -2 -11  -3 4104.30 380.613   5
  -2  11  -3 4007.23 378.198   1
  -2  11  -4 95616.3 1398.30   2
  -2 -11  -4 100839. 1866.77   2
   2 -11   4 96378.4 1369.63   2
  -2  11  -4 103549. 1912.90   1
  -2 -11  -4 100572. 1843.64   5
  -2  11  -5 158.690 71.4795   2
  -2 -11  -5 325.366 172.968   2
   2 -11   5 215.341 83.8929   2
  -2  11  -5 473.326 182.984   1
  -2 -11  -5 252.464 115.092   5
  -2  11  -5 102.021 43.0068   4
  -2  11  -6 54427.9 941.580   2
  -2 -11  -6 55185.9 1474.87   2
  -2  11  -6 55169.5 1459.61   1
   2 -11   6 57946.0 932.703   2
  -2 -11  -6 57364.1 1363.50   5
  -2  11  -6 53251.4 604.011   4
  -2  11  -7 29.6958 41.0838   2
  -2 -11  -7 168.626 143.713   2
  -2 -11  -7 93.2246 63.8560   5
  -2  11  -7 14.7260 91.8111   1
  -2 -11  -8 10870.2 680.490   2
  -2 -11  -8 10255.9 552.966   5
  -2  11  -8 9542.63 639.854   1
  -2 -11  -9 1347.20 256.585   2
  -2 -11  -9 1419.63 204.622   5
  -2  11  -9 1272.06 241.251   1
  -2 -11 -10 2409.84 346.603   2
  -2 -11 -10 2307.72 251.459   5
  -2  11 -10 2598.32 352.398   1
  -2 -11 -11 142.475 97.3833   2
  -2 -11 -11 275.596 76.3292   5
  -2 -11 -12 3947.01 453.123   2
  -2 -11 -12 3226.78 272.303   5
  -2  11 -12 3730.77 453.225   1
  -2  11 -13 61.1702 134.192   1
  -2 -11 -13 262.310 112.204   2
  -2  11 -14 2177.45 368.901   1
  -2 -11 -14 1387.50 291.463   2
  -2  11 -15-174.044 141.531   1
  -2 -11 -15-91.3723 132.455   2
  -2  11 -16 800.200 248.078   1
  -2 -11 -16 763.600 238.490   2
  -2  11 -17-291.683 152.981   1
  -2 -11 -17 89.2565 137.215   2
  -2  11 -18-86.1202 156.677   1
  -2 -11 -18 4.24701 126.789   2
   2 -11  18-485.008 222.527   3
   2 -12 -18 173.209 120.485   2
   2  12 -18 219.809 150.538   1
   2 -12 -17 115.852 125.800   2
   2  12 -17-177.439 152.107   1
   2 -12 -16 110.548 88.8776   2
   2  12 -16 87.3034 123.417   1
   2 -12 -15 85.1722 103.205   2
   2  12 -15-169.292 140.185   1
   2 -12 -14 182.967 124.180   2
   2  12 -14 153.347 121.898   1
   2 -12 -13 481.635 175.525   2
   2  12 -13 361.489 167.430   1
   2 -12 -12 862.407 221.923   2
   2  12 -12 535.431 185.397   1
   2 -12 -11 127.219 115.610   2
   2 -12 -11 32.8982 44.7121   5
   2  12 -11 107.209 126.460   1
   2 -12 -10 3065.15 391.277   2
   2 -12 -10 2658.30 272.936   5
   2  12 -10 2671.47 356.995   1
   2 -12  -9 123.139 136.649   2
  -2 -12   9 17.6790 19.6427   2
   2  12  -9 87.1970 108.146   1
   2 -12  -9 49.9698 80.0648   5
   2 -12  -8 3461.32 393.665   2
  -2 -12   8 2651.69 168.201   2
   2  12  -8 3172.52 374.114   1
   2 -12  -8 2787.99 299.506   5
   2  12  -8 2404.31 258.990   4
   2  12  -7 69.4396 108.398   1
   2 -12  -7 156.059 107.421   2
  -2 -12   7 168.175 61.3074   2
   2  12  -7 170.058 81.2592   4
   2 -12  -7 88.4136 63.5852   5
   2  12  -6 2385.93 305.974   1
   2 -12  -6 2431.61 323.001   2
  -2 -12   6 2334.27 208.145   2
   2 -12  -6 2034.72 267.690   5
   2  12  -6 2489.77 271.384   4
   2  12  -5-132.303 133.690   1
  -2 -12   5 34.9764 54.2808   2
   2 -12  -5-24.6058 90.9797   2
   2  12  -5 26.2237 48.2309   4
   2 -12  -5-25.9151 83.3703   5
   2  12  -4 825.929 189.814   1
  -2 -12   4 1261.26 171.741   2
   2 -12  -4 1309.72 230.756   2
   2  12  -4 1572.43 228.058   4
   2 -12  -4 1140.01 205.913   5
   2  12  -3 30.1749 97.1037   1
  -2 -12   3-4.78210 51.8850   2
   2 -12  -3-25.3501 76.9682   2
  -2  12   3 26.3843 68.9115   2
   2  12  -3 115.504 80.8377   4
   2 -12  -2 229.720 93.8713   2
  -2  12   2 308.062 103.449   2
  -2 -12   2 243.529 90.2102   2
   2 -12  -1 430.086 137.197   2
  -2  12   1 533.799 135.977   2
  -2 -12   1 602.875 131.611   2
  -2  12   0 165.382 78.4582   2
   2 -12   0 160.098 84.5009   2
  -2 -12   0 73.1321 85.4952   2
  -2 -12   0 160.454 89.5574   5
   2 -12   1 187.282 80.9879   2
  -2  12  -1 474.948 127.036   2
  -2 -12  -1 427.040 118.681   2
  -2 -12  -1 575.011 165.920   5
  -2  12  -2 196.985 84.9638   2
  -2 -12  -2 242.105 108.616   2
   2 -12   2 284.270 106.185   2
  -2 -12  -2 112.698 72.2485   5
  -2  12  -2 9.25505 120.728   1
  -2  12  -3 329.474 99.1162   2
   2 -12   3 497.134 130.557   2
  -2 -12  -3 337.990 143.235   2
  -2  12  -3 253.815 136.829   1
  -2 -12  -3 274.208 130.915   5
  -2  12  -4 1538.18 193.727   2
  -2 -12  -4 1428.57 249.532   2
   2 -12   4 1621.97 197.156   2
  -2  12  -4 1543.29 271.075   1
  -2 -12  -4 1437.68 242.402   5
  -2  12  -4 1644.24 163.317   4
  -2  12  -5 330.161 96.3712   2
  -2 -12  -5 194.901 123.770   2
   2 -12   5 174.231 66.9910   2
  -2  12  -5 268.871 92.7401   1
  -2 -12  -5 523.373 143.692   5
  -2  12  -5 360.759 73.2984   4
  -2  12  -6 1801.59 185.360   2
   2 -12   6 1800.74 178.747   2
  -2 -12  -6 2059.80 305.243   2
  -2  12  -6 1788.30 289.006   1
  -2 -12  -6 1791.44 264.325   5
  -2  12  -6 1785.43 127.995   4
  -2 -12  -7-82.9581 145.502   2
  -2 -12  -7 128.423 79.5653   5
  -2  12  -7 85.9387 96.1771   1
  -2 -12  -8 53.8105 108.940   2
  -2 -12  -8 288.609 108.678   5
  -2  12  -8 479.509 174.625   1
  -2 -12  -9-247.799 170.236   2
  -2 -12  -9 0.49732 60.3277   5
  -2  12  -9-67.8515 179.516   1
  -2 -12 -10 229.253 151.946   2
  -2 -12 -10 249.546 90.6847   5
  -2  12 -10 232.658 124.064   1
  -2 -12 -11-123.832 124.401   2
  -2 -12 -11-10.0664 57.6458   5
  -2  12 -11-6.37930 96.7071   1
  -2 -12 -12 492.393 183.587   2
  -2  12 -12 644.236 211.533   1
  -2 -12 -13-139.602 133.247   2
  -2  12 -13-160.883 119.243   1
  -2 -12 -14 1008.47 263.321   2
  -2  12 -14 1481.32 305.595   1
  -2 -12 -15 3.91809 121.745   2
  -2  12 -15 406.540 171.342   1
  -2 -12 -16 1078.48 279.654   2
  -2  12 -16 791.189 205.250   1
  -2 -12 -17 525.111 237.112   2
  -2  12 -17 49.0376 124.744   1
   2 -13 -17-107.269 168.586   2
   2  13 -17-115.420 168.316   1
   2 -13 -16 309.640 184.135   2
   2  13 -16 59.5878 147.985   1
   2 -13 -15-219.234 150.097   2
   2  13 -15 126.678 92.0862   1
   2 -13 -14-36.4967 157.565   2
   2  13 -14 140.110 119.222   1
   2 -13 -13 54.4778 114.251   2
   2  13 -13 3.54185 111.351   1
   2 -13 -12 55.5177 109.427   2
   2  13 -12 259.594 149.620   1
   2 -13 -11 26.0862 110.239   2
   2  13 -11-96.0244 127.766   1
   2 -13 -10 7548.71 617.039   2
   2 -13 -10 5787.14 430.068   5
   2  13 -10 6726.29 579.068   1
   2 -13  -9 918.944 235.112   2
  -2 -13   9 1034.61 84.6114   2
   2  13  -9 1220.88 263.923   1
   2 -13  -9 792.462 169.732   5
  -2 -13   8 11552.4 377.575   2
   2 -13  -8 11601.2 734.448   2
   2  13  -8 11062.8 712.188   1
   2 -13  -8 10842.4 619.647   5
   2  13  -8 9995.06 541.846   4
   2  13  -7 1493.21 264.586   1
  -2 -13   7 1290.71 153.535   2
   2 -13  -7 1281.62 248.524   2
   2  13  -7 1208.48 198.170   4
   2 -13  -7 1263.52 220.985   5
   2 -13  -6 4854.05 455.826   2
  -2 -13   6 4769.47 305.118   2
   2  13  -6 4591.47 447.945   1
   2 -13  -6 4035.57 392.324   5
   2  13  -6 4583.91 379.945   4
   2  13  -5 1055.46 210.642   1
  -2 -13   5 963.426 151.437   2
   2 -13  -5 777.497 186.040   2
   2 -13  -5 963.080 199.593   5
   2  13  -5 719.523 164.405   4
   2 -13  -4 5783.06 469.713   2
  -2 -13   4 5785.13 372.953   2
   2  13  -4 5773.62 480.291   1
   2 -13  -4 5485.64 474.141   5
   2  13  -4 5325.34 426.402   4
   2  13  -3 2891.38 345.013   1
   2 -13  -3 3104.38 343.562   2
  -2 -13   3 3770.11 316.641   2
   2 -13  -3 2515.31 324.315   5
   2  13  -3 3289.38 337.070   4
   2  13  -2 4239.35 414.443   1
  -2  13   2 4337.20 402.868   2
   2 -13  -2 3867.39 377.059   2
  -2 -13   2 3797.91 335.176   2
   2 -13  -1 5708.07 430.936   2
  -2  13   1 6226.93 467.398   2
  -2 -13   1 5202.05 402.447   2
   2 -13   0 16909.3 723.306   2
  -2 -13   0 16378.1 727.274   2
  -2  13   0 16927.3 747.720   2
  -2 -13  -1 1631.55 245.717   2
   2 -13   1 1270.48 205.846   2
  -2  13  -1 1174.69 194.551   2
  -2  13  -2 22451.7 962.515   1
   2 -13   2 23463.9 800.517   2
  -2 -13  -2 22360.5 901.887   2
  -2  13  -2 21377.0 791.803   2
  -2  13  -3 1262.07 248.400   1
  -2 -13  -3 1098.52 225.740   2
  -2  13  -3 951.039 175.877   2
   2 -13   3 635.646 152.400   2
  -2  13  -4 53286.8 1498.44   1
  -2  13  -4 47073.7 1089.80   2
  -2 -13  -4 50469.5 1423.11   2
   2 -13   4 51401.9 1099.23   2
  -2  13  -4 46902.0 922.017   4
  -2 -13  -5 252.003 117.285   2
  -2  13  -5 55.1119 57.8327   2
  -2  13  -5 128.477 112.605   1
   2 -13   5 67.9461 64.0657   2
  -2 -13  -5 147.697 88.0863   5
  -2  13  -5 91.9920 53.8850   4
  -2 -13  -6 12004.9 732.893   2
   2 -13   6 10403.6 448.736   2
  -2  13  -6 11770.6 728.624   1
  -2 -13  -6 9984.19 628.489   5
  -2  13  -6 10426.6 332.966   4
  -2 -13  -7 158.530 87.9300   2
  -2 -13  -7 74.9253 72.3348   5
  -2  13  -7 249.473 134.787   1
   2 -13   7 278.826 79.4406   2
  -2 -13  -8 2081.66 331.551   2
  -2 -13  -8 2009.05 277.385   5
  -2  13  -8 2341.46 339.894   1
  -2 -13  -9 704.921 167.730   5
  -2  13  -9 613.947 201.302   1
  -2 -13 -10 1639.06 307.832   2
  -2 -13 -10 1262.46 211.812   5
  -2  13 -10 1680.43 305.988   1
  -2 -13 -11 40.0556 94.2806   2
  -2  13 -11 125.112 118.081   1
  -2 -13 -12 3070.55 431.984   2
  -2  13 -12 2664.48 396.666   1
  -2 -13 -13 521.102 204.922   2
  -2  13 -13 257.280 129.098   1
  -2 -13 -14 2581.83 414.692   2
  -2  13 -14 2860.34 433.170   1
  -2 -13 -15 102.857 130.369   2
  -2  13 -15-448.122 192.771   1
  -2 -13 -16 329.713 159.187   2
  -2  13 -16 144.200 148.228   1
   2  14 -16 5256.43 621.285   1
   2 -14 -15 72.5576 144.218   2
   2  14 -15 61.4177 127.370   1
   2 -14 -14 5152.09 574.798   2
   2  14 -14 6334.11 631.251   1
   2 -14 -13 289.476 163.743   2
   2  14 -13 97.2998 121.946   1
   2 -14 -12 6611.85 628.509   2
   2  14 -12 5691.66 580.154   1
   2 -14 -11-0.86751 131.427   2
   2  14 -11 192.772 140.193   1
   2 -14 -10 8374.45 674.765   2
   2  14 -10 8308.97 670.833   1
   2 -14  -9 31.8012 120.150   2
   2  14  -9-91.6374 115.803   1
   2 -14  -9 171.452 116.803   5
   2 -14  -8 9750.47 695.980   2
  -2 -14   8 9255.78 357.497   2
   2  14  -8 9542.45 685.617   1
   2 -14  -8 8256.11 566.720   5
   2  14  -8 8535.05 515.934   4
   2  14  -7-214.100 160.603   1
   2 -14  -7 42.8312 115.786   2
  -2 -14   7 5.88342 43.2886   2
   2 -14  -7-125.618 119.876   5
   2  14  -7 26.9218 56.5588   4
   2  14  -6 4115.77 449.970   1
  -2 -14   6 4163.51 299.526   2
   2 -14  -6 3583.20 405.352   2
   2  14  -6 3917.25 363.460   4
   2  14  -5 98.6097 94.0154   1
   2 -14  -5 216.232 112.151   2
  -2 -14   5 259.324 84.8066   2
   2  14  -5 397.408 122.565   4
   2  14  -4 4724.37 464.161   1
   2 -14  -4 4518.87 433.781   2
  -2 -14   4 4561.89 349.085   2
   2  14  -4 4378.68 396.843   4
   2  14  -3 29.7676 94.0234   1
  -2 -14   3-1.32743 81.6365   2
   2 -14  -3-19.9475 92.3536   2
   2  14  -3 8.67259 67.6737   4
   2  14  -2 1874.70 290.466   1
  -2 -14   2 2057.26 256.023   2
   2 -14  -2 1939.74 280.719   2
   2  14  -2 2094.95 287.627   4
  -2 -14   1 197.204 99.6359   2
   2 -14  -1 92.3961 82.6479   2
  -2 -14   0 139.314 95.5904   2
  -2  14   0 83.9012 65.8244   2
   2 -14   0 41.6640 76.3608   2
  -2  14  -1-184.345 151.784   1
   2 -14   1 46.3527 74.3616   2
  -2 -14  -1-293.237 149.323   2
  -2  14  -1 38.8652 66.6288   2
  -2  14  -2 2135.01 322.330   1
  -2 -14  -2 2562.08 313.593   2
  -2  14  -2 2129.27 267.156   2
   2 -14   2 2384.45 267.723   2
  -2  14  -3 802.786 201.422   1
   2 -14   3 804.460 156.850   2
  -2 -14  -3 924.410 209.909   2
  -2  14  -3 742.595 154.606   2
  -2  14  -4 7443.03 587.024   1
   2 -14   4 6645.67 415.569   2
  -2 -14  -4 6841.50 554.346   2
  -2  14  -4 6718.05 365.935   4
   2 -14   5 736.549 139.663   2
  -2  14  -5 816.003 213.523   1
  -2 -14  -5 1058.18 232.104   2
  -2  14  -5 838.537 118.756   4
  -2  14  -6 6114.99 553.809   1
   2 -14   6 4981.54 325.116   2
  -2 -14  -6 5717.96 526.016   2
  -2  14  -6 5206.28 253.334   4
  -2  14  -7 125.126 102.259   1
   2 -14   7 20.1683 42.9300   2
  -2 -14  -7-14.7955 117.367   2
  -2  14  -8 3510.79 429.488   1
  -2 -14  -8 3501.44 433.637   2
  -2  14  -9 144.202 102.340   1
  -2 -14  -9 25.5409 103.591   2
  -2  14 -10 2344.58 363.124   1
  -2 -14 -10 2415.42 383.798   2
  -2  14 -11-30.9496 92.1049   1
  -2 -14 -11-147.637 158.813   2
  -2  14 -12 4716.09 546.891   1
  -2 -14 -12 4934.95 564.001   2
  -2  14 -13 164.191 112.418   1
  -2 -14 -13 499.816 198.896   2
  -2  14 -14 7854.66 731.787   1
  -2 -14 -14 7763.54 730.567   2
  -2  14 -15 360.546 200.269   1
  -2 -14 -15 684.581 248.671   2
   2  15 -15-65.2710 152.076   1
   2  15 -14-162.356 156.419   1
   2 -15 -14-92.4151 141.476   2
   2  15 -13 366.860 165.403   1
   2 -15 -13-71.4704 143.830   2
   2  15 -12-253.166 119.936   1
   2 -15 -12 24.0983 99.2945   2
   2  15 -11 182.366 114.831   1
   2 -15 -11 289.858 157.344   2
   2  15 -10 259.234 153.683   1
   2 -15 -10-242.693 154.258   2
   2  15  -9 0.85976 131.267   1
   2 -15  -9 834.019 240.092   2
   2  15  -8 60.4501 116.441   1
   2 -15  -8-106.282 128.004   2
   2  15  -7-114.467 140.404   1
   2 -15  -7-3.10930 114.945   2
  -2 -15   7-57.0458 46.3639   2
   2  15  -7-5.85833 64.9827   4
   2  15  -6 183.535 103.662   1
  -2 -15   6 214.454 83.1253   2
   2  15  -6 84.9189 59.7742   4
   2  15  -5 61.7131 102.284   1
   2 -15  -5-79.8444 122.490   2
  -2 -15   5 35.0872 67.1258   2
   2  15  -5 262.617 131.481   4
   2  15  -4 0.75054 128.337   1
   2 -15  -4-106.924 128.479   2
  -2 -15   4 25.3112 95.6835   2
   2  15  -4 144.503 107.130   4
   2  15  -3 583.795 171.610   1
   2 -15  -3 353.742 125.810   2
  -2 -15   3 470.961 121.341   2
   2  15  -3 715.959 171.572   4
   2  15  -2-169.407 133.432   1
  -2 -15   2-60.0408 90.9381   2
   2 -15  -2-40.9621 121.095   2
  -2 -15   1 447.321 134.015   2
   2 -15  -1 259.672 115.965   2
   2 -15   0 72.7228 98.0674   2
  -2 -15   0 24.0940 91.8617   2
  -2  15  -1 105.010 130.168   1
  -2  15  -1 252.052 102.422   2
   2 -15   1 90.9136 91.2923   2
  -2 -15  -1 74.6917 93.5381   2
  -2  15  -2 254.930 135.688   1
  -2 -15  -2 53.1938 90.6961   2
   2 -15   2 242.294 108.028   2
  -2  15  -3 153.092 128.602   1
   2 -15   3 484.291 122.828   2
  -2 -15  -3 335.658 134.863   2
   2 -15   4 2.18274 71.3263   2
  -2  15  -4 59.4860 97.5608   1
  -2 -15  -4 186.079 136.164   2
  -2  15  -4-50.4821 64.8175   4
  -2 -15  -5 414.604 154.061   2
  -2  15  -5 396.950 167.603   1
   2 -15   5 228.630 88.9179   2
  -2 -15  -6-158.011 139.757   2
   2 -15   6-59.9564 68.3620   2
  -2  15  -6-35.2273 103.556   1
  -2 -15  -7 28.3421 97.8610   2
  -2  15  -7-142.739 109.928   1
   2 -15   7-40.3956 63.1392   2
  -2 -15  -8-140.254 133.261   2
  -2  15  -8-117.109 105.193   1
  -2 -15  -9-232.718 175.057   2
  -2  15  -9-21.7231 132.036   1
  -2 -15 -10-111.965 158.250   2
  -2  15 -10-267.785 183.648   1
  -2 -15 -11-191.001 202.489   2
  -2  15 -11 328.007 163.677   1
  -2 -15 -12 72.2136 101.017   2
  -2  15 -12-41.6440 117.919   1
  -2 -15 -13 238.459 149.158   2
  -2  15 -13 341.184 179.003   1
   2  16 -14 4104.19 548.331   1
   2  16 -13 1127.33 294.865   1
   2 -16 -12 1941.60 384.026   2
   2  16 -12 2193.99 399.734   1
   2 -16 -11 1703.01 342.943   2
   2  16 -11 2812.46 427.435   1
   2 -16 -10 2790.92 424.803   2
   2  16 -10 2568.55 414.113   1
   2 -16  -9 867.075 253.460   2
   2  16  -9 1203.48 274.374   1
   2 -16  -8 5892.73 573.687   2
   2  16  -8 5317.01 557.619   1
   2 -16  -7 603.256 200.619   2
   2  16  -7 262.547 121.747   1
  -2 -16   6 4651.90 345.625   2
   2 -16  -6 4637.74 495.339   2
   2  16  -6 4759.29 518.618   1
  -2 -16   5 2969.81 294.454   2
   2 -16  -5 3322.40 411.990   2
   2  16  -5 3260.13 430.092   1
  -2 -16   4 3122.46 317.115   2
   2 -16  -4 3254.45 399.197   2
   2  16  -4 3070.50 410.961   1
  -2 -16   3 253.707 106.565   2
   2 -16  -3 284.163 128.701   2
   2  16  -3-35.3788 122.617   1
  -2 -16   2 343.576 119.666   2
   2 -16  -2 363.950 138.707   2
   2  16  -2 467.377 185.427   1
  -2 -16   1 1874.33 276.712   2
   2 -16  -1 2362.35 314.606   2
   2  16  -1 2150.28 343.779   1
   2 -16   0 271.903 129.125   2
  -2 -16   0 264.916 135.094   2
  -2 -16  -1 2381.16 326.866   2
   2 -16   1 2506.67 308.849   2
  -2  16  -1 3017.49 417.104   1
  -2 -16  -2 703.720 190.802   2
   2 -16   2 883.176 185.916   2
  -2  16  -2 685.292 203.733   1
  -2 -16  -3 102.509 89.7026   2
   2 -16   3 39.7356 73.6080   2
  -2  16  -3 109.883 97.7795   1
  -2 -16  -4 1372.95 268.812   2
  -2  16  -4 1395.54 298.610   1
   2 -16   4 1423.51 212.565   2
  -2 -16  -5 5.71633 127.529   2
  -2  16  -5-20.7659 107.706   1
   2 -16   5 165.165 85.1960   2
  -2 -16  -6 1229.57 262.591   2
  -2  16  -6 1151.34 276.277   1
   2 -16   6 1268.95 188.675   2
  -2 -16  -7 2125.05 348.204   2
  -2  16  -7 1152.17 277.686   1
  -2 -16  -8 1988.23 356.338   2
  -2  16  -8 1653.80 325.260   1
  -2 -16  -9 210.667 135.649   2
  -2  16  -9 247.759 143.792   1
  -2 -16 -10 7599.46 705.068   2
  -2  16 -10 8039.69 724.525   1
  -2 -16 -11 392.759 181.794   2
  -2  16 -11 477.117 203.134   1
  -2 -16 -12 7125.91 724.650   2
  -2  16 -12 6817.88 685.189   1
   2  17 -12 521.723 213.106   1
   2 -17 -11-374.699 229.773   2
   2  17 -11-63.5898 134.295   1
   2 -17 -10 1493.66 326.139   2
   2  17 -10 1789.73 350.210   1
   2 -17  -9 440.964 180.187   2
   2  17  -9 81.6104 125.375   1
   2 -17  -8 2999.71 430.491   2
   2  17  -8 2675.82 402.016   1
   2 -17  -7 690.020 204.067   2
   2  17  -7 770.578 237.294   1
   2 -17  -6 3465.40 441.436   2
   2  17  -6 3054.61 436.165   1
  -2 -17   5 441.745 134.702   2
   2 -17  -5 83.2740 101.012   2
   2  17  -5 537.194 185.631   1
  -2 -17   4 4734.31 396.884   2
   2 -17  -4 4804.88 505.745   2
   2  17  -4 5148.85 547.141   1
  -2 -17   3 65.0509 84.9311   2
   2 -17  -3 38.1203 85.2476   2
   2  17  -3 229.330 150.045   1
   2 -17  -2 6645.24 553.894   2
  -2 -17   2 6730.05 509.216   2
   2  17  -2 8331.88 684.684   1
  -2 -17   1-1.28523 92.1897   2
   2 -17  -1 149.238 117.516   2
   2  17  -1-87.3332 122.010   1
  -2 -17   0 7292.29 576.875   2
   2 -17   0 7247.84 559.560   2
  -2  17   0 8655.94 717.943   1
   2 -17   1 138.853 72.7900   2
  -2 -17  -1 221.564 122.411   2
  -2  17  -1 165.390 135.060   1
   2 -17   2 6269.31 486.981   2
  -2 -17  -2 5855.95 536.381   2
  -2  17  -2 6436.96 614.853   1
   2 -17   3 635.217 160.547   2
  -2 -17  -3 748.803 197.624   2
  -2  17  -3 531.091 191.759   1
  -2 -17  -4 5330.92 537.021   2
   2 -17   4 4658.28 387.156   2
  -2  17  -4 5277.06 569.085   1
  -2 -17  -5 1392.63 286.565   2
  -2  17  -5 1305.57 282.188   1
   2 -17   5 685.752 147.472   2
  -2 -17  -6 5340.81 566.612   2
  -2  17  -6 6486.08 633.269   1
  -2 -17  -7 279.085 149.722   2
  -2  17  -7 119.656 123.609   1
  -2 -17  -8 3646.41 500.433   2
  -2  17  -8 4076.28 524.469   1
  -2 -17  -9-68.3102 126.548   2
  -2  17  -9-324.931 160.863   1
  -2 -17 -10 2630.19 434.938   2
  -2  17 -10 1994.07 379.432   1
   2  18 -10 139.949 155.551   1
   2 -18  -9 23.5551 117.642   2
   2  18  -9-86.5299 131.103   1
   2 -18  -8 204.794 167.365   2
   2  18  -8 102.568 117.380   1
   2 -18  -7 51.1058 133.589   2
   2  18  -7 7.10640 109.566   1
   2 -18  -6 542.634 199.223   2
   2  18  -6 572.433 199.625   1
   2 -18  -5 127.779 95.7639   2
   2  18  -5 103.056 111.741   1
  -2 -18   4 207.223 108.375   2
   2 -18  -4 170.238 125.968   2
   2  18  -4 81.5064 111.096   1
  -2 -18   3 36.6838 75.7214   2
   2 -18  -3-165.010 119.882   2
   2  18  -3 81.8063 125.363   1
   2 -18  -2 60.5788 127.956   2
  -2 -18   2-154.807 119.530   2
   2  18  -2 114.418 119.118   1
   2 -18  -1-188.919 161.119   2
  -2 -18   1-79.7318 92.4745   2
   2  18  -1-111.997 127.537   1
  -2 -18   0-196.282 137.469   2
   2 -18   0-8.35862 106.144   2
  -2  18   0-52.3600 101.333   1
  -2 -18  -1-48.5468 96.3083   2
   2 -18   1-46.2045 101.107   2
  -2  18  -1 155.854 130.229   1
   2 -18   2-139.883 108.411   2
  -2 -18  -2-60.1058 101.737   2
  -2  18  -2-125.859 141.489   1
  -2 -18  -3-55.4181 119.131   2
   2 -18   3 108.589 73.2688   2
  -2  18  -3 271.809 155.359   1
  -2 -18  -4-82.1903 155.271   2
  -2  18  -4-291.288 200.010   1
  -2 -18  -5 0.93445 122.955   2
  -2  18  -5 72.7720 115.946   1
  -2 -18  -6-220.559 176.652   2
  -2  18  -6-112.456 133.951   1
  -2 -18  -7 16.2874 121.792   2
  -2  18  -7 109.797 185.973   1
  -2 -18  -8 1431.90 338.437   2
  -2  18  -8 1156.81 299.961   1
  -2 -18  -9 129.187 184.926   2
   2 -19  -7 124.572 142.913   2
   2  19  -7-184.104 176.837   1
   2 -19  -6 6892.81 656.641   2
   2  19  -6 7563.34 726.628   1
   2 -19  -5 709.549 233.116   2
   2  19  -5 848.509 273.877   1
   2 -19  -4 6017.77 595.036   2
   2  19  -4 6649.32 661.181   1
   2 -19  -3 831.025 226.877   2
   2  19  -3 1128.60 260.085   1
  -2 -19   2 4970.89 471.861   2
   2 -19  -2 4793.31 504.904   2
   2  19  -2 5555.90 606.015   1
   2 -19  -1 1464.55 276.534   2
  -2 -19   1 1523.61 275.721   2
  -2  19   1 1339.72 315.643   1
   2  19  -1 1785.11 366.022   1
  -2 -19   0 4918.50 503.834   2
   2 -19   0 4830.39 481.746   2
  -2  19   0 5591.98 622.151   1
   2  19   0 5768.20 617.508   1
  -2 -19  -1 582.026 201.894   2
   2 -19   1 346.817 150.057   2
  -2  19  -1 613.587 225.213   1
  -2 -19  -2 4396.56 499.888   2
   2 -19   2 5101.31 467.088   2
  -2  19  -2 4705.16 557.654   1
  -2 -19  -3-77.2792 127.149   2
  -2  19  -3-86.0961 153.252   1
  -2 -19  -4 7841.85 696.557   2
  -2  19  -4 8223.50 755.351   1
  -2 -19  -5-76.7215 112.093   2
  -2 -19  -6 5722.71 620.428   2
  -2 -19  -7 105.173 139.355   2
   2 -20  -6 631.112 256.715   2
   2 -20  -5-0.98890 110.822   2
   2 -20  -4 105.388 140.021   2
   2 -20  -3 217.334 158.913   2
   2 -20  -2 50.3763 98.3205   2
  -2 -20   1 123.809 90.3296   2
   2 -20  -1-167.227 128.404   2
   2 -20   0-51.1696 110.581   2
  -2 -20   0-122.441 128.595   2
  -2 -20  -1-127.732 139.842   2
  -2 -20  -2 176.870 116.599   2
  -2 -20  -3 59.9725 147.797   2
  -2 -20  -4 243.175 170.931   2
  -2 -20  -5-56.1377 168.065   2
   2 -21  -4 354.774 181.002   2
   2 -21  -3 76.0797 148.832   2
   2 -21  -2 623.366 217.834   2
   2 -21  -1 57.8356 124.012   2
  -2 -21  -1-195.290 150.066   2
  -2 -21  -2 1825.55 342.306   2
  -2 -21  -3-416.757 202.725   2
  -3   0  22 102.201 173.297   3
  -3   0  21 89.9462 155.968   3
   3   0 -21 322.506 118.511   2
  -3   0  20 596.446 231.307   3
   3   0 -20 231.648 102.536   2
  -3   0  19-2.19117 135.924   3
   3   0 -19 148.823 85.4455   2
  -3   0  18 1095.14 298.175   3
   3   0 -18 956.733 181.558   2
  -3   0  17 145.557 146.529   3
  -3   0  17 119.135 71.9475   2
  -3   0  17-14.8149 20.6724   5
   3   0 -17 67.5103 82.9236   2
  -3   0  16 926.457 171.026   2
  -3   0  16 902.590 251.932   3
  -3   0  16 1201.55 99.4772   5
   3   0 -16 1077.05 184.480   2
  -3   0  15-204.224 177.016   3
  -3   0  15-105.809 68.2335   2
  -3   0  15 27.6011 30.8578   5
  -3   0  14 307.541 135.335   3
  -3   0  14 41.9575 62.4070   2
  -3   0  14 152.093 44.5135   5
  -3   0  14 123.139 94.6033   1
  -3   0  13 16.7330 48.4645   2
  -3   0  13-16.5897 29.0508   5
  -3   0  12 11484.8 505.451   2
  -3   0  12 11604.5 577.152   1
  -3   0  12 10749.1 346.846   5
  -3   0  12 11298.6 667.838   3
  -3   0  11-24.9819 40.6164   2
  -3   0  11-31.5201 74.3951   1
   3   0 -11 19.0173 59.5028   2
  -3   0  11 33.5622 37.6037   5
  -3   0  11 56.2617 100.548   3
   3   0 -10 2712.17 223.936   2
  -3   0  10 2718.77 230.606   2
  -3   0  10 3072.98 267.175   1
  -3   0  10 3079.67 185.083   5
   3   0 -10 2505.43 184.948   5
  -3   0  10 2682.66 301.730   3
  -3   0   9-37.2072 46.1463   2
  -3   0   9-83.5313 68.7315   1
   3   0  -9-16.7951 53.2080   2
  -3   0   9 3.43454 27.9361   5
   3   0  -9-73.5517 87.1771   3
   3   0  -9 3.63704 46.0979   5
   3   0  -8 3499.46 234.490   2
  -3   0   8 3425.09 237.713   2
  -3   0   8 3613.15 262.615   1
  -3   0   8 3603.64 201.432   5
   3   0  -8 3694.66 213.170   5
   3   0  -8 3656.17 296.269   3
  -3   0   8 3856.48 320.460   3
  -3   0   7 28.9853 39.5631   2
   3   0  -7-36.0207 52.3198   2
   3   0  -7-74.1763 69.7257   5
  -3   0   7-26.0584 37.4249   5
  -3   0   7-36.7584 88.6302   3
   3   0  -7-50.3218 62.3153   3
   3   0  -6 6549.83 299.026   2
  -3   0   6 6648.09 304.441   2
  -3   0   6 6534.59 267.547   5
   3   0  -6 6945.89 277.229   5
  -3   0   6 6526.10 359.365   3
   3   0  -6 6752.27 343.763   3
  -3   0   5-0.38869 44.8192   2
   3   0  -5 64.1233 61.1400   2
   3   0  -5 43.4645 62.0789   5
  -3   0   5 45.9563 44.6684   5
   3   0  -5-13.2424 44.8579   3
  -3   0   5-30.2365 61.5056   3
  -3   0   4 8043.59 311.828   2
   3   0  -4 8217.83 316.545   2
  -3   0   4 7449.63 283.413   5
   3   0  -4 8025.91 296.109   5
  -3   0   4 7744.34 319.232   3
   3   0  -4 7579.52 304.563   3
  -3   0   3-14.4566 49.9380   3
  -3   0   3 15.3985 44.4465   2
  -3   0   3-22.8524 41.4292   5
   3   0  -3-77.5430 54.8711   5
   3   0  -3-33.2791 41.9593   3
  -3   0   2 19182.9 458.081   2
   3   0  -2 19993.5 470.051   5
  -3   0   2 18778.2 458.736   5
  -3   0   2 19485.2 369.933   3
   3   0  -2 18955.9 353.078   3
  -3   0   1-30.1810 42.7224   5
  -3   0   1 6.65020 36.5773   4
   3   0  -1-5.64900 16.9855   3
   3   0  -1-18.3040 30.3332   4
  -3   0   0 7070.42 286.568   5
   3   0   0 6787.75 269.432   4
  -3   0   0 6837.80 269.142   4
   3   0   1-1.40187 21.6617   1
   3   0   1 10.5791 28.9584   4
   3   0   2 29.1963 28.3195   1
   3   0   2 213.385 74.3527   5
   3   0   2 123.837 61.2570   4
   3   0   2 57.5543 27.5888   3
   3   0   3-26.7232 33.5616   1
   3   0   3-13.1067 53.7039   5
   3   0   3 4.80527 32.0182   3
   3   0   4 111.468 36.2934   1
   3   0   4 115.079 48.6380   5
   3   0   4 122.700 47.2490   3
   3   0   5-63.4948 49.8786   1
   3   0   5-81.1735 64.7489   5
   3   0   5-21.2309 46.4813   3
   3   0   6 61.9624 52.1934   1
   3   0   6 35.6447 57.5594   3
   3   0   7-80.5457 67.2094   1
   3   0   7 13.2114 61.8637   3
   3   0   8 1334.61 174.275   1
   3   0   8 1408.49 185.795   3
   3   0   9-8.93307 50.0092   1
   3   0  10 1381.20 200.383   1
   3   0  10 1462.54 165.915   5
   3   0  11-63.6724 87.1654   1
   3   0  11-77.8323 70.1558   5
   3   0  11-95.2966 106.801   3
   3   0  12 241.596 106.785   1
   3   0  12 329.216 96.8291   5
   3   0  12 383.623 162.226   3
   3   0  13-60.1857 67.6031   5
   3   0  13-74.2947 108.071   3
  -3   0 -14 1709.03 231.062   2
   3   0  14 1976.91 305.881   3
   3   0  14 1868.42 205.439   5
   3   0  15-162.129 168.645   3
  -3   0 -15 42.6755 65.1560   2
   3   0  15-19.7751 54.6712   5
   3   0  16 634.784 174.284   3
  -3   0 -16 1153.28 199.888   2
   3   0  16 1108.48 158.258   5
   3   0  17-160.783 179.958   3
  -3   0 -17 42.9071 89.9699   2
   3   0  17-57.1115 72.1444   5
  -3   0 -18 92.0301 79.5488   2
   3   0  18 14.2414 115.154   3
   3   0  18 52.9401 43.6841   5
  -3   0 -19-18.5254 60.5769   2
   3   0  19-250.507 166.079   3
   3   0  20-299.384 207.216   3
  -3   0 -20 88.2169 81.6950   2
   3   0  21-370.604 223.053   3
   3   0  22 10.9494 117.559   3
  -3  -1  22 200.846 171.315   3
  -3   1  22-49.3091 182.191   3
   3  -1 -21 256.527 114.775   2
  -3   1  21-80.7642 215.715   3
  -3  -1  21 56.3777 162.763   3
   3   1 -20-17.2265 66.1500   2
   3  -1 -20 131.742 105.635   2
  -3   1  20-226.157 207.233   3
  -3  -1  20 99.0648 124.355   3
   3  -1 -19 2343.30 298.808   2
  -3  -1  19 2369.69 412.996   3
  -3   1  19 3457.87 516.094   3
   3   1 -19 2637.87 275.981   2
   3   1 -18-54.8175 59.3322   2
   3  -1 -18-10.6253 78.1980   2
  -3   1  18 150.321 172.686   3
  -3   1  18-57.4856 70.3166   2
   3   1 -17 14546.7 615.532   2
  -3   1  17 12794.0 657.716   2
   3  -1 -17 14050.8 673.438   2
  -3  -1  17 12682.8 587.716   2
  -3  -1  17 12748.5 406.358   5
  -3  -1  17 13160.1 896.488   3
  -3   1  17 13959.8 951.504   3
  -3  -1  16 131.476 76.3860   2
  -3   1  16 11.4037 78.5409   2
  -3  -1  16 21.4349 102.354   3
  -3   1  16 61.0136 138.327   3
   3  -1 -16 17.4689 83.4220   2
  -3  -1  16 39.4648 40.7857   5
  -3  -1  15 14507.2 592.054   2
  -3   1  15 14736.5 667.047   2
   3  -1 -15 14658.5 646.306   2
  -3  -1  15 15291.8 467.650   5
  -3   1  15 15692.8 914.952   3
  -3  -1  15 16264.1 916.679   3
  -3   1  14-76.4111 135.207   3
   3  -1 -14 154.723 82.4260   2
  -3  -1  14 163.680 67.7652   2
  -3   1  14 275.986 97.3791   2
  -3  -1  14 215.055 92.7115   1
  -3   1  14 116.228 84.5730   1
  -3  -1  14 198.033 60.6227   5
  -3  -1  14 0.72388 121.352   3
   3   1 -13 11285.3 476.988   2
  -3   1  13 11725.2 556.183   2
  -3  -1  13 12112.1 507.779   2
  -3   1  13 13393.3 655.693   1
  -3  -1  13 12814.7 640.789   1
  -3  -1  13 12283.0 428.293   5
  -3  -1  13 12110.4 725.331   3
  -3   1  13 11066.1 703.601   3
   3  -1 -13 11406.9 671.722   3
  -3  -1  12 583.393 114.566   2
  -3   1  12 573.310 172.560   3
  -3   1  12 749.316 145.034   2
   3   1 -12 460.851 100.432   2
  -3  -1  12 733.875 154.538   1
  -3   1  12 774.839 156.564   1
  -3  -1  12 742.421 113.377   5
  -3   1  12 635.654 73.9835   5
   3  -1 -12 808.408 179.109   3
  -3  -1  12 661.974 184.266   3
  -3  -1  11 22176.7 640.307   2
  -3   1  11 23237.1 729.325   2
   3   1 -11 22613.2 628.186   2
  -3  -1  11 22160.0 749.713   1
  -3   1  11 22049.1 427.130   5
  -3  -1  11 21695.8 561.089   5
   3  -1 -11 22493.1 866.591   3
  -3   1  11 23433.3 927.779   3
  -3  -1  11 22435.0 889.949   3
  -3   1  10 560.942 156.996   3
  -3  -1  10 132.316 46.5771   2
   3  -1 -10 259.209 90.1972   2
  -3   1  10 120.244 68.3302   2
  -3  -1  10 177.193 72.9875   1
   3   1 -10 82.1953 49.6346   2
  -3  -1  10 229.105 63.1056   5
  -3   1  10 190.462 47.6156   5
   3  -1 -10 189.554 54.2435   5
   3  -1 -10 263.791 106.779   3
  -3  -1  10 147.002 79.7011   3
   3   1 -10 66.8356 52.2408   5
  -3  -1   9 35155.5 740.570   2
   3  -1  -9 35263.1 806.079   2
  -3   1   9 37103.9 848.454   2
   3   1  -9 35429.4 722.766   2
  -3  -1   9 37140.2 858.829   1
   3  -1  -9 36206.6 589.208   5
  -3  -1   9 35303.0 695.239   5
   3   1  -9 36057.3 739.819   5
  -3   1   9 35784.7 563.886   5
  -3  -1   9 37717.6 1031.48   3
   3  -1  -9 35945.7 987.355   3
  -3  -1   8 493.829 91.1070   2
   3  -1  -8 549.925 108.282   2
  -3   1   8 439.951 141.069   3
  -3   1   8 608.721 111.373   2
  -3  -1   8 516.482 103.523   1
   3   1  -8 485.768 94.3692   2
  -3   1   8 519.309 77.4590   5
   3   1  -8 418.733 83.7746   5
  -3  -1   8 442.784 87.9220   5
   3  -1  -8 463.292 71.6025   5
   3  -1  -8 508.346 122.997   3
  -3  -1   8 469.119 140.345   3
  -3   1   7 142253. 1537.22   2
   3  -1  -7 143745. 1510.08   2
  -3  -1   7 142227. 1370.03   2
  -3  -1   7 146329. 1470.05   1
   3   1  -7 144995. 1362.60   2
  -3   1   7 137884. 1150.42   5
  -3  -1   7 140620. 1356.89   5
   3   1  -7 143616. 1409.19   5
   3  -1  -7 144940. 1168.91   5
   3  -1  -7 140894. 1764.03   3
  -3  -1   7 150382. 1783.88   3
  -3   1   7 143899. 1842.50   3
  -3   1   6 1726.86 193.413   3
  -3   1   6 1665.24 165.325   2
  -3  -1   6 1733.55 152.076   2
   3  -1  -6 1817.50 175.989   2
  -3  -1   6 1900.25 159.487   1
   3   1  -6 1701.47 154.792   2
   3  -1  -6 1767.84 139.238   5
  -3  -1   6 1704.96 153.185   5
  -3   1   6 1580.54 130.386   5
   3   1  -6 1604.27 146.014   5
  -3  -1   6 1845.86 198.031   3
   3  -1  -6 1665.10 183.012   3
   3  -1  -5 288576. 1989.07   2
  -3   1   5 286781. 2004.71   2
  -3  -1   5 283811. 1825.24   2
   3   1  -5 293003. 1852.44   2
  -3  -1   5 282518. 1678.90   1
   3   1  -5 292787. 1928.01   5
  -3  -1   5 286234. 1881.90   5
   3  -1  -5 293650. 1699.95   5
  -3   1   5 276783. 1654.64   5
  -3  -1   5 293172. 2097.23   3
  -3  -1   5 300707. 2265.23   4
  -3   1   5 298222. 2244.43   3
   3  -1  -5 286194. 2147.95   3
   3  -1  -4 15143.2 440.479   2
  -3   1   4 14518.2 439.964   2
  -3  -1   4 14208.2 396.495   2
  -3  -1   4 14382.5 329.460   1
  -3   1   4 14253.5 380.157   5
   3  -1  -4 15297.5 393.740   5
  -3  -1   4 14010.3 412.130   5
   3   1  -4 14897.4 427.857   5
  -3   1   4 15678.5 476.769   3
  -3  -1   4 15345.8 433.204   3
   3  -1  -4 14536.1 444.365   3
  -3   1   3 548463. 2608.35   2
  -3  -1   3 544649. 1664.79   1
  -3  -1   3 540551. 2438.10   2
   3  -1  -3 550586. 2575.06   2
   3   1  -3 554118. 2580.01   5
   3  -1  -3 549144. 2401.47   5
  -3  -1   3 544090. 2569.61   5
   3  -1  -3 547453. 2466.94   3
  -3  -1   3 560021. 2272.47   3
  -3   1   2 113492. 1149.43   2
   3  -1  -2 111559. 1107.33   5
  -3  -1   2 109744. 1151.65   5
   3   1  -2 113800. 1167.91   5
   3  -1  -2 110090. 975.362   3
   3   1  -2 110794. 1198.90   4
  -3  -1   2 114758. 858.705   3
  -3   1   1 681.452 91.6097   2
  -3  -1   1 746.632 98.7818   5
   3  -1  -1 749.659 100.923   5
  -3   1   1 876.507 98.4172   4
   3   1  -1 852.809 106.052   4
  -3   1   0 9204.58 201.678   1
  -3  -1   0 9205.34 335.749   5
   3  -1   0 8868.08 292.603   4
  -3  -1   0 9952.15 350.401   4
   3   1   0 9212.86 336.487   4
  -3   1   0 9253.76 295.685   4
  -3   1  -1 558.823 62.7171   1
   3  -1   1 440.814 57.5585   1
  -3  -1  -1 442.818 79.3761   5
   3   1   1 421.727 79.3383   4
  -3   1  -1 429.409 69.2451   4
   3  -1   1 474.861 69.5739   4
  -3   1  -2 7422.45 242.948   1
   3  -1   2 7021.41 234.978   1
  -3  -1  -2 7273.35 301.016   5
   3   1   2 7661.94 309.617   5
  -3  -1  -2 7366.06 190.221   3
   3  -1   2 7248.68 248.616   4
   3   1   3 91.6260 42.1930   3
   3  -1   3 119.252 38.5682   1
  -3   1  -3 90.2325 41.7455   1
  -3  -1  -3 117.363 53.8782   5
   3   1   3 200.353 66.7559   5
  -3  -1  -3 186.574 47.0921   3
   3  -1   4 17371.9 469.490   1
  -3   1  -4 17598.9 467.784   1
   3   1   4 18887.5 499.329   5
   3   1   4 17240.8 439.273   3
  -3  -1  -4 17314.4 424.786   3
   3  -1   5 30938.2 680.013   1
  -3   1  -5 32563.9 690.179   1
   3   1   5 32787.6 671.599   5
   3   1   5 31694.0 673.427   3
   3  -1   5 31505.4 662.800   3
  -3  -1  -5 30442.2 632.345   3
   3  -1   6 4755.61 289.693   1
   3   1   6 5022.72 271.672   5
   3  -1   6 4772.33 286.075   3
   3   1   6 4893.40 292.305   3
  -3  -1  -6 4896.82 279.567   3
   3  -1   7 23248.5 683.618   1
   3   1   7 22874.3 677.763   1
   3   1   7 23270.1 590.837   5
  -3  -1  -7 23312.9 661.334   3
   3   1   7 24074.3 709.292   3
   3  -1   7 22977.0 676.849   3
   3   1   8 4157.30 304.191   1
   3  -1   8 3455.56 285.024   1
   3   1   8 3452.38 235.928   5
   3  -1   8 3801.55 302.244   3
   3   1   8 4087.15 321.487   3
   3   1   9 195.556 81.3687   1
   3  -1   9 246.310 81.7007   1
   3   1   9 117.904 59.5173   5
   3   1  10 5259.33 387.708   1
   3  -1  10 5509.63 400.213   1
   3   1  10 5241.90 299.319   5
   3   1  11 8462.44 517.390   1
   3  -1  11 8223.66 513.098   1
   3   1  11 8229.21 380.596   5
   3   1  11 7430.28 507.884   3
   3  -1  11 7173.21 501.789   3
   3   1  12 248.052 128.072   3
   3   1  12 189.591 98.5290   1
   3  -1  12 230.024 119.222   1
   3   1  12 210.340 74.6968   5
   3  -1  12 149.937 87.3147   3
  -3  -1 -13 6607.50 442.334   2
   3   1  13 7086.48 361.742   5
   3   1  13 6467.98 532.545   3
   3  -1  13 6601.79 527.616   3
   3   1  14 2776.58 375.534   3
  -3  -1 -14 2698.93 287.595   2
   3   1  14 3134.15 244.621   5
   3  -1  14 2846.47 363.180   3
  -3  -1 -15 5390.96 419.977   2
   3   1  15 6092.18 334.788   5
   3   1  15 5660.85 550.437   3
   3  -1  15 5395.40 524.771   3
   3   1  16 1414.92 298.270   3
  -3  -1 -16 1527.21 236.858   2
  -3   1 -16 1490.81 213.257   2
   3   1  16 1730.84 176.557   5
   3  -1  16 1788.30 212.743   5
   3  -1  16 1559.50 302.029   3
   3  -1  17 2241.77 379.163   3
   3   1  17 3372.47 460.891   3
  -3  -1 -17 3703.25 369.259   2
  -3   1 -17 4111.06 355.467   2
   3   1  17 3630.20 252.321   5
   3  -1  17 3540.37 298.036   5
  -3  -1 -18 548.463 156.137   2
   3  -1  18 909.997 257.680   3
   3   1  18 834.724 256.202   3
  -3   1 -18 698.355 157.792   2
   3  -1  18 849.662 156.803   5
  -3  -1 -19 5097.64 455.611   2
  -3   1 -19 5615.29 436.228   2
   3   1  19 4993.20 600.998   3
   3  -1  19 4731.29 582.737   3
   3  -1  20 254.425 154.707   3
   3   1  20 280.910 142.972   3
  -3  -1 -20-128.121 100.279   2
  -3   1 -20-13.0947 63.1149   2
   3  -1  21 4292.67 592.152   3
   3   1  21 3655.52 563.390   3
  -3  -1 -21 4019.34 424.294   2
   3  -1  22-67.8066 131.740   3
   3  -2 -22 4.23064 80.8880   2
  -3  -2  22 145.925 176.860   3
  -3  -2  21 2734.61 475.788   3
   3  -2 -21 2458.75 328.625   2
   3  -2 -20 243.985 107.773   2
  -3  -2  20 522.292 215.494   3
   3  -2 -19 4151.42 412.618   2
  -3  -2  19 5237.41 611.787   3
   3  -2 -18-41.1940 95.2635   2
  -3  -2  18-74.0603 116.695   3
   3  -2 -17 6183.06 472.838   2
  -3   2  17 6505.09 493.928   2
  -3  -2  17 6140.04 336.177   5
  -3   2  17 6136.17 638.222   3
  -3  -2  17 6882.75 651.460   3
  -3   2  16 150.134 181.878   3
  -3  -2  16 160.447 69.8025   2
  -3   2  16 419.354 131.072   2
   3  -2 -16 124.573 94.4939   2
  -3  -2  16 332.547 87.9181   5
  -3  -2  16 197.993 121.916   3
   3  -2 -15 3435.19 334.197   2
  -3   2  15 2985.01 423.521   3
   3   2 -15 3196.95 256.316   2
  -3  -2  15 2909.47 249.574   2
  -3   2  15 3659.42 349.705   2
  -3  -2  15 3022.50 241.910   5
  -3  -2  15 2899.21 394.053   3
  -3   2  14 46.8977 132.958   3
   3  -2 -14-15.5120 69.1461   2
  -3  -2  14-17.0460 43.3578   2
  -3   2  14 50.2632 60.2610   2
   3   2 -14-36.1622 55.0571   2
  -3  -2  14 36.6557 55.9229   1
  -3  -2  14 54.2217 41.0828   5
  -3  -2  14 18.6790 108.180   3
  -3   2  13 1532.30 275.860   3
  -3   2  13 2187.70 254.157   2
  -3  -2  13 1761.92 184.930   2
   3   2 -13 1605.92 170.272   2
   3  -2 -13 1933.62 239.099   2
  -3  -2  13 1490.74 225.298   1
  -3  -2  13 1743.67 182.444   5
   3  -2 -13 2061.74 293.134   3
  -3  -2  13 1818.53 286.870   3
  -3  -2  12 697.563 116.455   2
  -3   2  12 543.263 168.792   3
  -3   2  12 457.027 131.447   2
   3   2 -12 727.905 114.849   2
  -3  -2  12 688.207 147.309   1
  -3  -2  12 664.372 112.919   5
  -3  -2  12 764.126 170.494   3
   3  -2 -12 695.660 168.595   3
   3   2 -11 4496.31 265.532   2
  -3   2  11 4732.07 347.247   2
  -3  -2  11 4140.38 261.940   2
  -3  -2  11 4220.96 331.744   1
  -3  -2  11 4250.49 272.054   5
  -3   2  11 3811.39 393.815   3
  -3  -2  11 4338.56 399.107   3
   3  -2 -11 4337.80 386.145   3
  -3   2  10-9.76795 51.1717   2
  -3  -2  10-23.4802 45.1771   2
   3   2 -10-19.9661 40.9571   2
  -3  -2  10 34.4006 45.7226   1
  -3  -2  10-40.1191 40.3005   5
   3  -2 -10-17.5371 27.7437   5
   3  -2 -10 105.556 87.5863   3
  -3  -2  10 26.8838 84.5309   3
  -3   2   9 549.097 116.084   2
  -3  -2   9 724.745 104.498   2
  -3  -2   9 583.036 116.011   1
   3   2  -9 670.890 101.154   2
   3  -2  -9 695.034 74.1102   5
  -3  -2   9 714.909 114.042   5
   3   2  -9 681.820 119.741   5
   3  -2  -9 651.593 143.251   3
  -3  -2   9 433.603 122.400   3
   3  -2  -8 2081.98 197.439   2
  -3  -2   8 2359.62 173.749   2
  -3   2   8 2283.59 217.604   2
   3   2  -8 2381.28 174.184   2
  -3  -2   8 2243.88 199.978   1
   3  -2  -8 2247.30 139.715   5
   3   2  -8 2056.67 193.279   5
  -3  -2   8 2129.67 182.732   5
  -3  -2   8 2446.31 247.778   3
   3  -2  -8 2126.55 243.002   3
  -3  -2   7 103.156 43.3956   2
   3  -2  -7 286.474 93.0459   2
  -3   2   7 171.091 80.4994   2
  -3  -2   7 117.614 45.8382   1
   3   2  -7 184.127 74.1377   5
  -3  -2   7 103.072 56.5900   5
   3  -2  -7 232.615 48.5125   5
  -3  -2   7 72.0054 70.0971   3
   3  -2  -7 152.456 75.7568   3
  -3  -2   7 112.404 82.8260   4
  -3   2   6 17929.1 552.656   2
   3  -2  -6 17686.1 538.455   2
  -3  -2   6 17798.8 447.964   2
  -3  -2   6 17301.9 467.638   1
   3   2  -6 17416.7 521.041   5
  -3  -2   6 17401.3 506.066   5
   3  -2  -6 18452.1 410.784   5
   3  -2  -6 18220.3 619.347   3
  -3  -2   6 18570.7 595.910   4
  -3  -2   6 17882.2 572.611   3
  -3  -2   5 5290.67 239.633   2
  -3   2   5 5494.27 294.662   2
   3  -2  -5 5013.17 283.564   2
   3   2  -5 6047.25 251.612   1
  -3  -2   5 5300.83 236.271   1
   3  -2  -5 5532.09 232.919   5
   3   2  -5 5245.92 278.124   5
  -3  -2   5 5265.86 276.143   5
  -3  -2   5 5580.11 312.629   4
   3  -2  -5 5301.07 317.048   3
  -3   2   4 12846.9 432.874   2
   3  -2  -4 13368.8 438.866   2
  -3  -2   4 14043.5 384.019   2
  -3  -2   4 13191.0 327.262   1
   3   2  -4 14301.1 344.514   1
   3  -2  -4 13966.6 379.768   5
   3   2  -4 13910.6 445.831   5
  -3  -2   4 13475.1 434.369   5
  -3  -2   4 14653.9 482.165   4
   3  -2  -4 13532.5 462.028   3
  -3   2   3 49124.1 817.699   2
  -3  -2   3 48666.3 543.654   1
   3   2  -3 48671.9 551.388   1
  -3  -2   3 48242.7 818.472   5
   3   2  -3 49207.3 825.776   5
   3  -2  -3 48931.7 728.935   5
   3   2  -3 47726.2 844.818   4
  -3   2   2 225.340 58.8270   2
   3   2  -2 206.930 36.7188   1
  -3  -2   2 236.786 65.7944   5
   3   2  -2 171.261 58.4031   4
  -3   2   1 24526.7 543.768   2
  -3  -2   1 24662.6 575.178   5
   3   2  -1 24623.6 578.544   4
  -3   2   0 1238.99 119.664   2
  -3   2   0 1373.70 97.0445   1
  -3  -2   0 1309.33 133.855   5
  -3   2   0 1347.01 113.046   4
   3   2   0 1330.95 138.732   4
  -3   2  -1 23495.1 429.422   1
  -3   2  -1 23303.4 511.607   2
  -3  -2  -1 23665.7 558.482   5
   3   2   1 23801.1 562.347   5
  -3   2  -1 22963.2 419.936   4
  -3   2  -2 8294.20 279.041   1
   3  -2   2 7992.46 278.427   1
  -3  -2  -2 8319.34 331.864   5
   3   2   2 8051.51 327.836   5
   3  -2   2 8165.76 235.373   4
  -3   2  -2 8660.55 247.281   4
  -3   2  -3 62908.1 843.491   1
   3  -2   3 59019.1 813.962   1
  -3  -2  -3 59503.0 898.592   5
   3   2   3 61555.1 897.318   5
   3  -2   3 59812.5 636.267   4
  -3  -2  -3 60148.7 760.321   3
   3  -2   4 55.8894 39.3253   1
  -3   2  -4 98.8175 58.4888   1
   3   2   4 20.4866 47.1091   5
  -3  -2  -4-18.6844 42.7467   5
  -3  -2  -4 52.9025 38.7727   3
   3  -2   5 77575.2 1109.86   1
  -3   2  -5 81643.1 1131.09   1
   3   2   5 81943.5 1050.84   5
  -3  -2  -5 79648.3 1043.38   5
  -3  -2  -5 79207.0 1079.26   3
  -3   2  -6 1447.93 172.562   1
   3  -2   6 1263.69 154.871   1
   3   2   6 1281.48 141.213   5
  -3  -2  -6 1231.58 148.599   3
   3  -2   7 74825.8 1244.30   1
  -3   2  -7 74286.7 1232.18   1
   3   2   7 74464.8 1032.10   5
   3   2   7 72246.9 1257.06   3
  -3  -2  -7 70179.5 1183.10   3
   3  -2   8 7883.34 429.860   1
   3   2   8 7433.12 333.919   5
   3   2   8 6745.66 418.008   3
   3  -2   8 7030.32 414.480   3
  -3  -2  -8 6867.56 396.677   3
   3  -2   9 76699.6 1403.64   1
   3   2   9 71052.3 1035.89   5
  -3  -2  -9 71537.8 1355.63   3
   3  -2  10 1554.46 214.519   1
   3   2  10 1398.89 154.338   5
  -3  -2 -10 1033.02 178.505   3
  -3  -2 -11 43894.5 1091.73   2
   3   2  11 45480.2 1182.89   1
   3  -2  11 45431.3 1197.10   1
   3   2  11 44690.8 847.173   5
  -3  -2 -11 45995.1 1204.43   3
   3   2  11 44352.9 1270.60   3
   3  -2  11 43299.1 1224.39   3
   3   2  12 649.994 182.941   3
  -3   2 -12 505.052 106.782   2
  -3  -2 -12 691.119 150.663   2
   3   2  12 782.255 168.363   1
   3  -2  12 922.416 181.812   1
   3   2  12 585.505 104.889   5
   3  -2  12 645.909 157.175   3
  -3   2 -13 16143.7 589.431   2
  -3  -2 -13 15947.2 709.315   2
   3   2  13 16426.6 517.268   5
   3  -2  13 16497.2 829.170   3
   3   2  13 15049.2 813.075   3
  -3  -2 -14 4899.26 406.953   2
   3   2  14 5336.46 296.500   5
   3   2  14 5053.96 500.839   3
   3  -2  14 5391.32 502.333   3
  -3  -2 -15 8724.84 556.855   2
   3   2  15 8904.53 375.868   5
   3   2  15 9597.24 713.254   3
   3  -2  15 8442.21 654.076   3
   3   2  16 478.200 203.949   3
  -3  -2 -16 517.274 149.780   2
   3   2  16 603.087 99.8326   5
   3  -2  16 316.952 134.960   3
  -3   2 -17 7114.94 441.528   2
  -3  -2 -17 7017.12 526.651   2
   3   2  17 7034.16 313.452   5
   3   2  17 5999.89 617.423   3
   3  -2  17 7346.23 662.974   3
  -3  -2 -18 122.573 102.151   2
  -3   2 -18 147.853 85.5829   2
   3   2  18 59.4513 126.254   3
   3  -2  18 190.439 85.5067   5
   3  -2  18 30.1231 115.004   3
   3  -2  19 2527.35 436.173   3
  -3  -2 -19 3338.90 392.026   2
  -3   2 -19 3678.32 336.245   2
   3  -2  20 784.706 268.680   3
  -3  -2 -20 514.765 160.027   2
  -3  -2 -21 1431.84 271.018   2
   3  -2  21 1811.89 389.028   3
   3  -2  22 271.040 228.838   3
  -3  -3  24 0.98755 111.216   4
  -3  -3  23 214.787 149.796   4
  -3  -3  22 944.210 293.664   3
   3  -3 -22 631.438 187.334   2
  -3  -3  21 417.495 225.375   3
   3  -3 -21 98.9332 108.573   2
   3  -3 -20 413.338 124.528   2
  -3  -3  20 706.750 254.952   3
   3  -3 -19 254.899 111.655   2
  -3  -3  19 674.458 246.200   3
   3   3 -18 871.014 143.525   2
   3  -3 -18 939.430 211.902   2
  -3  -3  18 706.779 233.871   3
   3  -3 -17 376.949 138.960   2
   3   3 -17 485.267 101.310   2
  -3  -3  17 450.458 116.558   5
  -3  -3  17 273.650 141.019   3
   3  -3 -16-32.6784 91.9610   2
   3   3 -16-69.3317 59.5588   2
  -3  -3  16 80.1671 67.3466   5
  -3  -3  16 19.6084 117.612   3
   3  -3 -15 557.834 145.944   2
  -3  -3  15 464.204 98.2957   2
  -3   3  15 668.953 163.258   2
   3   3 -15 658.065 115.354   2
  -3  -3  15 667.970 132.379   5
  -3  -3  15 477.203 192.191   3
   3  -3 -14 116.043 100.383   2
  -3  -3  14-27.7596 48.2896   2
  -3   3  14-33.3099 94.0402   2
   3   3 -14 16.5516 46.5677   2
  -3  -3  14-22.4409 56.3860   5
  -3  -3  14-84.7737 109.066   3
  -3  -3  13 2324.45 193.165   2
  -3   3  13 2108.97 268.457   2
   3  -3 -13 2214.65 260.537   2
   3   3 -13 2262.40 191.406   2
  -3  -3  13 2439.91 280.870   1
  -3  -3  13 2362.99 230.279   5
  -3  -3  13 2271.18 329.276   3
   3  -3 -12 307.497 112.616   2
  -3   3  12 140.492 60.5124   2
  -3  -3  12 61.0520 44.4128   2
   3   3 -12 117.511 55.5750   2
  -3  -3  12 208.116 78.8012   1
  -3  -3  12 136.087 66.4957   5
  -3  -3  12 95.3164 108.239   3
   3  -3 -12 115.499 82.3138   3
  -3   3  11 5669.05 400.103   2
  -3  -3  11 5289.62 276.443   2
   3  -3 -11 5857.39 395.705   2
  -3  -3  11 6197.81 401.685   1
  -3  -3  11 5498.38 339.428   5
   3  -3 -11 6115.91 476.066   3
  -3  -3  11 5507.74 440.285   3
  -3   3  10 1829.02 223.643   2
  -3  -3  10 1928.77 158.953   2
  -3  -3  10 1770.87 205.549   1
  -3  -3  10 1608.83 179.809   5
   3  -3 -10 1778.55 98.6843   5
   3  -3 -10 1519.88 231.515   3
  -3  -3  10 1758.58 241.865   3
  -3  -3  10 2065.35 235.463   4
  -3   3   9 6871.60 406.761   2
  -3  -3   9 6820.02 289.367   2
  -3  -3   9 6230.40 369.839   1
   3   3  -9 7021.63 393.600   5
  -3  -3   9 7269.56 375.414   5
   3  -3  -9 6777.15 212.683   5
  -3  -3   9 7116.32 413.916   4
  -3  -3   9 6630.31 432.486   3
   3  -3  -9 6359.67 450.540   3
  -3   3   8 323.041 86.2615   2
  -3  -3   8 366.192 68.3047   2
  -3  -3   8 341.683 84.5637   1
   3   3  -8 271.991 79.7711   1
  -3  -3   8 491.075 98.1831   5
   3  -3  -8 367.546 57.6464   5
  -3  -3   8 362.149 114.846   4
  -3  -3   8 408.719 127.214   3
   3   3  -8 259.741 86.0090   5
   3  -3  -8 470.116 142.274   3
  -3  -3   7 8544.11 305.804   2
  -3   3   7 9290.06 435.386   2
   3  -3  -7 8515.23 414.237   2
  -3  -3   7 8762.49 374.221   1
   3   3  -7 8763.44 378.370   1
   3  -3  -7 8606.32 275.993   5
  -3  -3   7 8605.36 394.845   5
   3   3  -7 8596.20 415.797   5
   3  -3  -7 8477.92 474.020   3
  -3  -3   7 9285.65 438.678   4
   3  -3  -6 333.891 111.393   3
  -3   3   6 255.004 80.1651   2
   3   3  -6 267.230 79.3818   1
  -3  -3   6 201.120 62.9328   1
  -3  -3   6 252.981 57.2914   2
  -3  -3   6 162.073 67.6508   5
   3  -3  -6 377.537 68.7405   5
   3   3  -6 91.4152 55.6160   5
  -3  -3   6 115.985 54.5123   4
  -3   3   5 8056.00 374.621   2
  -3  -3   5 7676.80 286.874   2
   3   3  -5 7896.83 307.760   1
  -3  -3   5 7553.61 297.018   1
  -3  -3   5 7573.94 355.442   5
   3   3  -5 7678.19 372.026   5
   3  -3  -5 8052.60 291.319   5
  -3  -3   5 7422.16 363.495   4
   3  -3  -5 7741.58 409.842   3
  -3   3   4 2668.48 212.496   2
   3   3  -4 2949.32 169.852   1
  -3  -3   4 2786.64 162.619   1
  -3  -3   4 2683.64 214.441   5
   3   3  -4 2957.05 230.318   5
   3   3  -4 2997.53 227.636   4
  -3  -3   4 3002.52 230.352   4
  -3   3   3 14457.8 467.143   2
  -3  -3   3 14071.0 339.506   1
   3   3  -3 15491.6 356.077   1
  -3  -3   3 14677.4 481.180   5
   3   3  -3 14718.7 489.136   5
  -3  -3   3 15094.7 486.756   4
   3   3  -3 14364.0 480.049   4
  -3   3   2 48.4528 39.8161   2
   3   3  -2 29.0856 27.2355   1
  -3  -3   2 30.7620 40.2369   5
  -3  -3   2-10.4312 50.7076   4
   3   3  -2 39.6530 54.0649   4
  -3   3   1 1012.87 118.616   2
   3  -3  -1 893.202 113.505   2
  -3  -3   1 765.045 111.884   5
   3   3  -1 783.952 111.931   4
  -3   3   0 5445.00 262.038   2
   3  -3   0 5347.79 264.093   2
  -3  -3   0 4911.56 274.230   5
   3   3   0 5282.44 288.268   4
  -3   3  -1 29247.7 591.512   2
  -3   3  -1 30264.6 558.102   1
   3   3   1 29715.9 660.800   5
  -3  -3  -1 29875.4 666.489   5
  -3   3  -1 29385.7 464.189   4
  -3   3  -2 533.106 80.9276   2
   3  -3   2 429.060 81.6749   1
  -3   3  -2 457.901 74.4015   1
   3   3   2 456.257 94.0447   5
  -3  -3  -2 373.505 79.3722   5
  -3   3  -2 488.679 56.0215   4
  -3   3  -3 23819.6 563.291   1
   3  -3   3 22730.8 549.110   1
  -3   3  -3 23996.5 526.091   2
  -3  -3  -3 22839.3 575.113   5
   3   3   3 24087.7 583.929   5
   3  -3   3 23239.1 343.530   4
  -3   3  -4 9321.49 376.091   1
   3  -3   4 8863.20 362.638   1
   3   3   4 9329.75 363.666   5
  -3  -3  -4 9078.97 362.815   5
   3  -3   4 8737.33 204.746   4
  -3  -3  -4 8736.76 360.459   3
  -3   3  -5 12740.2 465.669   1
   3  -3   5 11965.7 447.255   1
  -3  -3  -5 11663.2 411.054   5
   3   3   5 11961.3 414.766   5
   3  -3   5 11456.1 255.434   4
  -3  -3  -5 11690.7 447.952   3
  -3   3  -6 685.380 125.025   1
   3  -3   6 976.083 136.857   1
  -3  -3  -6 616.957 99.8389   5
   3   3   6 1111.03 135.049   5
  -3  -3  -6 829.345 128.890   3
  -3   3  -7-16.2940 72.2644   1
   3  -3   7 59.7506 58.5291   1
   3   3   7 26.1347 48.6481   5
  -3  -3  -7 27.0154 57.3000   3
   3  -3   8 126.131 52.2447   1
  -3   3  -8-29.9266 82.7835   1
   3   3   8 43.8791 40.0949   5
  -3  -3  -8 159.952 76.0090   3
  -3   3  -9 2689.33 283.209   1
   3  -3   9 2630.66 272.584   1
   3   3   9 2820.93 209.111   5
  -3  -3  -9 2640.61 275.492   3
  -3  -3 -10-51.1776 81.5014   2
   3  -3  10-107.112 85.6811   1
   3   3  10 8.08611 54.2717   5
  -3  -3 -10 11.7377 65.8483   3
   3  -3  10-45.4196 94.1863   3
  -3  -3 -11 60.7383 69.0456   2
   3  -3  11 11.4369 63.4009   1
   3   3  11-12.7676 51.2458   5
  -3  -3 -11 137.777 92.2655   3
   3  -3  11-144.722 111.948   3
  -3   3 -12 97.8348 59.0531   2
  -3  -3 -12 240.511 111.999   2
   3  -3  12 50.4059 62.4521   1
   3   3  12 64.7929 48.3314   5
   3  -3  12 37.8658 107.972   3
  -3  -3 -12 24.8270 62.2892   3
  -3   3 -13 1041.07 147.382   2
  -3  -3 -13 1458.71 234.408   2
   3   3  13 1109.89 133.023   5
   3  -3  13 1105.19 226.387   3
  -3  -3 -13 1247.34 236.644   3
  -3  -3 -14 3781.96 365.516   2
  -3   3 -14 4235.21 298.202   2
   3   3  14 4770.31 261.720   5
   3  -3  14 4527.12 460.736   3
  -3  -3 -15 923.685 208.919   2
  -3   3 -15 1008.86 150.337   2
   3   3  15 948.789 121.019   5
   3  -3  15 991.553 242.240   3
  -3  -3 -16 969.885 204.924   2
   3   3  16 1198.03 124.893   5
   3  -3  16 922.309 244.028   3
  -3  -3 -17 1331.47 240.412   2
   3  -3  17 923.614 254.761   3
  -3  -3 -18 704.893 190.656   2
   3  -3  18 872.961 261.835   3
  -3  -3 -19 2181.59 329.691   2
   3  -3  19 3206.49 476.197   3
  -3  -3 -20 114.674 125.510   2
   3  -3  20 163.275 177.797   3
   3  -3  21 863.347 274.680   3
  -3  -3 -21 538.958 192.558   2
   3  -3  22 164.721 164.935   3
  -3  -3 -22-29.2768 97.1366   2
   3  -4 -23 3848.20 468.528   2
  -3  -4  23 4071.52 492.692   4
   3  -4 -22 133.679 114.444   2
  -3  -4  22-26.0649 99.8535   4
   3  -4 -21 1831.10 312.512   2
  -3  -4  21 2202.92 345.041   4
  -3  -4  21 2699.49 481.533   3
   3  -4 -20 90.1474 82.1480   2
  -3  -4  20 26.9704 82.8161   4
  -3  -4  20 2.34336 169.612   3
   3  -4 -19 2165.59 317.135   2
  -3  -4  19 2904.98 457.312   3
  -3  -4  19 2567.13 348.180   4
   3  -4 -18 460.817 156.397   2
  -3  -4  18 529.595 199.716   3
  -3  -4  18 217.152 101.947   4
   3  -4 -17 7680.52 561.779   2
  -3  -4  17 8351.50 486.918   5
  -3  -4  17 8883.09 731.398   3
  -3  -4  17 8422.81 585.319   4
   3  -4 -16 277.407 133.964   2
  -3  -4  16-17.2488 67.2767   5
  -3  -4  16 244.743 128.344   4
  -3  -4  16-70.4237 116.840   3
  -3  -4  15 20267.6 534.008   2
   3  -4 -15 20235.8 864.248   2
  -3  -4  15 19734.6 732.465   5
  -3  -4  15 20086.0 854.807   4
  -3  -4  15 19473.9 997.826   3
  -3  -4  14 379.271 75.6376   2
  -3   4  14 331.715 121.446   2
   3  -4 -14 265.916 140.023   2
  -3  -4  14 208.435 76.0665   5
  -3  -4  14 177.115 125.019   3
  -3  -4  14 508.906 159.994   4
  -3  -4  13 37369.9 696.971   2
  -3   4  13 37935.8 1141.85   2
   3  -4 -13 35759.3 1078.11   2
  -3  -4  13 38435.0 1119.71   1
  -3  -4  13 36356.0 966.118   5
  -3  -4  13 38334.9 1116.44   4
  -3  -4  13 37189.1 1256.20   3
   3  -4 -12 158.395 112.770   2
  -3   4  12-0.49652 74.3671   2
  -3  -4  12 133.187 47.9651   2
  -3  -4  12-18.9696 64.4095   1
  -3  -4  12 32.6123 50.4557   5
  -3  -4  12-8.28784 68.5543   4
   3  -4 -12 2.66327 82.3824   3
  -3  -4  12 19.1085 93.3147   3
  -3   4  11 15655.4 688.029   2
   3  -4 -11 15486.8 666.957   2
  -3  -4  11 15536.4 428.182   2
  -3  -4  11 15004.6 637.339   1
  -3  -4  11 15269.1 610.675   5
   3  -4 -11 16867.6 819.759   3
  -3  -4  11 15206.6 738.289   3
  -3  -4  11 15939.2 665.858   4
  -3   4  10 335.474 106.098   2
  -3  -4  10 311.084 64.8558   2
   3  -4 -10 191.581 99.7216   2
  -3  -4  10 320.497 92.6418   1
   3  -4 -10 264.021 39.7320   5
  -3  -4  10 319.416 93.3788   5
   3  -4 -10 329.405 117.604   3
  -3  -4  10 162.740 110.694   3
  -3  -4  10 292.753 93.7840   4
  -3   4   9 738.300 150.194   2
  -3  -4   9 788.428 95.3071   2
  -3  -4   9 915.015 146.568   1
  -3  -4   9 975.333 153.220   5
   3  -4  -9 820.493 78.5465   5
  -3  -4   9 526.803 126.268   4
   3  -4  -9 842.586 172.427   3
  -3  -4   8-6.08601 33.2089   2
   3  -4  -8 54.3937 60.5646   3
  -3   4   8 3.37031 65.1575   2
  -3  -4   8-35.2142 59.9062   1
   3   4  -8-54.0010 72.7141   1
  -3  -4   8-22.4175 63.1995   5
   3  -4  -8-5.80891 29.6962   5
   3   4  -8-52.7387 62.8058   5
  -3  -4   8-70.4786 79.8878   4
  -3  -4   7 20909.1 457.188   2
  -3   4   7 21492.1 699.057   2
   3   4  -7 21419.8 613.080   1
  -3  -4   7 20976.8 604.393   1
   3  -4  -7 21049.1 460.986   5
   3   4  -7 20970.6 700.572   5
  -3  -4   7 21147.9 664.632   5
   3  -4  -7 21186.8 786.447   3
  -3  -4   7 21694.5 668.699   4
  -3   4   6 2623.95 237.943   2
   3   4  -6 2516.96 197.208   1
  -3  -4   6 2627.10 197.250   1
  -3  -4   6 2815.87 170.430   2
  -3  -4   6 2635.38 231.613   5
   3   4  -6 2743.13 249.238   5
   3  -4  -6 2766.85 278.862   3
  -3  -4   6 3076.70 246.576   4
  -3   4   5 12297.3 491.942   2
  -3  -4   5 12163.2 399.310   1
   3   4  -5 12559.1 411.861   1
  -3  -4   5 12262.6 487.301   5
   3   4  -5 11949.3 497.908   5
   3   4  -5 12215.6 479.729   4
  -3  -4   5 12528.2 478.876   4
  -3   4   4 4405.37 286.076   2
   3   4  -4 4282.74 224.832   1
  -3  -4   4 4520.23 229.960   1
   3   4  -4 4593.95 304.530   5
  -3  -4   4 4646.71 297.803   5
   3   4  -4 4224.35 279.482   4
  -3  -4   4 4818.69 288.822   4
  -3   4   3 3132.75 233.476   2
   3   4  -3 2923.38 177.880   1
   3   4  -3 2846.51 236.369   5
  -3  -4   3 3029.31 232.777   5
   3   4  -3 2970.25 234.209   4
  -3  -4   3 2835.95 222.916   4
  -3   4   2 5986.07 305.105   2
   3  -4  -2 6094.23 305.347   2
   3   4  -2 6570.07 254.197   1
  -3  -4   2 6147.84 332.547   5
   3   4  -2 6201.36 333.062   4
   3  -4  -1 8126.39 346.170   2
  -3   4   1 8244.91 345.131   2
  -3  -4   1 8036.35 371.080   5
   3   4  -1 8437.02 385.950   4
  -3   4   0 150.945 57.6687   2
  -3  -4   0 83.9189 44.0669   5
   3  -4   0 243.421 79.2616   2
  -3   4  -1 90836.4 1085.41   2
  -3   4  -1 94789.2 1102.86   1
   3  -4   1 92809.2 1097.84   2
  -3  -4  -1 91231.3 1233.30   5
   3   4   1 93331.5 1235.84   5
  -3   4  -2 2917.89 190.063   2
  -3   4  -2 2956.42 204.495   1
  -3  -4  -2 3077.84 225.533   5
   3   4   2 3044.23 231.262   5
  -3   4  -2 2925.83 127.401   4
  -3   4  -3 330900. 1984.73   2
   3  -4   3 326335. 2232.13   1
  -3   4  -3 339225. 2269.15   1
  -3  -4  -3 332613. 2319.26   5
   3   4   3 336506. 2285.92   5
  -3   4  -4 2672.46 219.651   1
  -3   4  -4 2938.88 185.297   2
   3  -4   4 2646.01 212.468   1
   3   4   4 2705.89 212.111   5
  -3  -4  -4 2941.84 220.086   5
  -3   4  -5 240162. 2118.38   1
   3  -4   5 233945. 2084.69   1
  -3   4  -5 233910. 1632.12   2
   3   4   5 240550. 1905.74   5
  -3  -4  -5 234332. 1924.22   5
  -3  -4  -5 234527. 2161.04   3
  -3   4  -6 20101.8 651.972   1
   3  -4   6 19872.5 640.576   1
   3   4   6 20610.7 563.434   5
  -3  -4  -6 20022.4 561.385   5
  -3  -4  -6 20733.6 676.427   3
   3  -4   7 125986. 1690.99   1
  -3  -4  -7 119887. 1375.58   5
   3   4   7 123497. 1366.88   5
  -3  -4  -7 122324. 1734.19   3
  -3   4  -8 1606.25 208.875   1
   3  -4   8 1912.92 223.608   1
  -3  -4  -8 1639.56 160.485   5
   3   4   8 1806.26 171.751   5
  -3  -4  -8 1868.42 230.909   3
  -3  -4  -9 42214.5 1095.15   2
  -3   4  -9 44337.8 1102.78   1
   3  -4   9 45360.4 1118.50   1
   3   4   9 42730.3 799.091   5
  -3  -4  -9 44600.0 1154.30   3
  -3  -4 -10 344.310 115.128   2
   3  -4  10 210.040 81.1101   1
  -3   4 -10 327.172 119.621   1
   3   4  10 443.866 90.6101   5
  -3  -4 -10 225.023 92.6875   3
  -3  -4 -11 38003.5 1101.82   2
  -3   4 -11 38526.7 1136.20   1
   3  -4  11 40553.7 1164.63   1
   3   4  11 39055.6 767.082   5
   3  -4  11 38279.1 1155.71   3
  -3  -4 -11 39635.6 1188.33   3
  -3   4 -12 3332.67 231.748   2
  -3  -4 -12 3076.31 327.799   2
   3   4  12 3244.45 218.954   5
  -3  -4 -12 3045.03 349.788   3
   3  -4  12 3176.09 351.720   3
  -3   4 -13 13977.1 483.000   2
  -3  -4 -13 13439.6 695.911   2
   3   4  13 14096.5 447.142   5
   3  -4  13 14076.1 771.659   3
  -3  -4 -13 14773.1 783.535   3
  -3   4 -14 303.379 80.4770   2
  -3  -4 -14 78.3809 81.3016   2
   3   4  14 188.583 59.3920   5
   3  -4  14 235.449 120.345   3
  -3  -4 -15 24634.0 998.747   2
  -3   4 -15 28120.8 725.037   2
   3   4  15 26528.6 565.724   5
   3  -4  15 24683.5 1123.68   3
  -3   4 -16-61.7764 54.8089   2
  -3  -4 -16 52.4037 109.540   2
   3   4  16 31.5965 28.5643   5
  -3  -4 -17 20511.6 971.784   2
  -3   4 -17 22256.0 666.469   2
   3  -4  17 21868.6 1148.76   3
  -3  -4 -18-22.1152 114.420   2
   3  -4  18 107.743 108.452   3
  -3  -4 -19 2958.85 381.418   2
   3  -4  19 3417.00 498.230   3
  -3  -4 -20 208.711 138.170   2
   3  -4  20-223.666 191.655   3
  -3  -4 -21 1155.19 263.344   2
   3  -4  21 737.625 279.777   3
  -3  -4 -22-405.413 174.507   2
   3  -5 -23 195.209 172.749   2
   3  -5 -22 378.291 183.144   2
  -3  -5  22 547.570 185.627   4
   3  -5 -21 1061.50 253.565   2
  -3  -5  21 1914.50 414.539   3
  -3  -5  21 1406.33 280.833   4
   3  -5 -20-77.9648 107.787   2
  -3  -5  20 215.287 113.959   4
  -3  -5  20 268.682 178.234   3
   3  -5 -19 355.124 160.932   2
  -3  -5  19 196.014 126.547   4
  -3  -5  19-86.0389 179.366   3
   3  -5 -18 972.907 226.152   2
  -3  -5  18 1082.06 228.837   4
  -3  -5  18 1329.54 317.311   3
   3  -5 -17 1038.44 221.610   2
  -3  -5  17 1269.43 206.450   5
  -3  -5  17 1657.57 316.748   3
  -3  -5  17 1244.09 230.144   4
   3  -5 -16 100.131 113.026   2
  -3  -5  16 70.0525 78.3183   5
  -3  -5  16 131.228 136.713   3
  -3  -5  16 235.966 107.428   4
   3  -5 -15 674.886 175.264   2
  -3  -5  15 1175.78 198.946   5
  -3  -5  15 1504.09 297.445   3
  -3  -5  15 1417.97 238.946   4
  -3  -5  14 53.6325 24.6076   2
   3  -5 -14-98.2318 99.6992   2
  -3  -5  14 46.7650 80.8893   5
  -3  -5  14-85.2465 163.025   3
  -3  -5  14 19.2291 77.1023   4
  -3   5  13 1728.13 252.695   2
  -3  -5  13 2106.48 143.236   2
   3  -5 -13 2146.67 282.121   2
  -3  -5  13 2105.26 270.587   1
  -3  -5  13 2062.12 252.866   5
  -3  -5  13 1938.36 299.986   3
  -3  -5  13 2036.50 264.621   4
   3  -5 -12-171.785 112.054   2
  -3   5  12-124.673 106.912   2
  -3  -5  12 89.4849 41.2520   2
  -3  -5  12 41.7163 55.1212   1
  -3  -5  12-60.4941 86.4185   5
  -3  -5  12 163.830 95.2965   4
  -3  -5  12 69.7431 105.823   3
  -3   5  11 7981.29 513.415   2
   3  -5 -11 7046.74 473.355   2
  -3  -5  11 8168.53 277.807   2
  -3  -5  11 7469.71 460.828   1
   3   5 -11 7928.48 478.707   1
  -3  -5  11 7046.68 443.229   5
   3  -5 -11 8126.83 596.650   3
  -3  -5  11 8136.57 473.640   4
   3  -5 -10 110.568 73.3996   3
   3  -5 -10 230.078 98.6089   2
  -3  -5  10 278.297 53.8647   2
  -3   5  10 230.323 93.7549   2
  -3  -5  10 195.756 86.6177   1
   3   5 -10 199.989 79.0579   1
  -3  -5  10 154.485 76.2953   5
   3  -5 -10 262.437 43.6405   5
  -3  -5  10 188.240 79.1039   4
  -3   5   9 21942.3 791.577   2
   3  -5  -9 21262.3 771.501   2
  -3  -5   9 20783.8 438.253   2
  -3  -5   9 21862.6 710.427   1
   3  -5  -9 20280.8 417.856   5
  -3  -5   9 21319.3 743.147   5
   3  -5  -9 22089.2 909.722   3
  -3  -5   9 20995.7 706.553   4
  -3  -5   8 2332.46 151.452   2
  -3   5   8 2045.10 237.075   2
  -3  -5   8 2029.58 214.644   1
  -3  -5   8 2685.10 263.057   5
  -3  -5   8 2356.97 236.306   4
   3  -5  -8 2427.51 294.409   3
  -3  -5   7 15641.7 391.991   2
  -3   5   7 17790.6 665.175   2
  -3  -5   7 16107.4 557.938   1
   3   5  -7 16818.4 571.262   1
  -3  -5   7 16929.7 640.491   5
  -3  -5   7 16660.8 596.211   4
   3  -5  -7 17749.3 756.649   3
  -3   5   6 1815.85 206.856   2
   3   5  -6 1839.27 179.872   1
  -3  -5   6 1623.38 170.247   1
  -3  -5   6 1512.39 190.075   5
  -3  -5   6 1546.67 178.121   4
   3   5  -6 1388.81 170.686   4
   3   5  -6 1389.10 196.688   5
  -3   5   5 10219.7 471.108   2
   3   5  -5 9767.55 392.912   1
  -3  -5   5 9637.23 383.573   1
   3   5  -5 9355.18 474.937   5
  -3  -5   5 9619.22 465.099   5
   3   5  -5 9485.86 438.985   4
  -3  -5   5 9124.38 418.493   4
  -3   5   4 511.672 103.554   2
   3   5  -4 330.504 78.9090   1
  -3  -5   4 395.540 102.910   5
  -3  -5   4 380.939 91.3582   4
   3   5  -4 520.615 108.494   4
  -3   5   3 18561.2 596.348   2
   3   5  -3 19580.9 512.391   1
  -3  -5   3 19178.3 631.403   5
   3   5  -3 18683.2 598.593   4
  -3   5   2-29.8639 49.7897   2
   3   5  -2-34.0326 57.1181   1
  -3  -5   2 15.8064 48.4257   5
   3   5  -2-34.1557 63.0816   4
  -3   5   1 18830.2 553.555   2
   3  -5  -1 18814.2 553.238   2
  -3  -5   1 18247.4 602.110   5
   3   5  -1 18038.7 601.712   4
  -3   5   0 781.852 111.630   2
  -3  -5   0 1047.67 149.842   5
   3  -5   0 916.674 128.301   2
   3  -5   1 38273.5 727.816   2
  -3   5  -1 38421.4 733.961   2
   3   5   1 37999.8 847.861   5
  -3  -5  -1 36021.6 827.576   5
  -3   5  -1 39117.0 777.631   1
  -3   5  -2 7774.72 321.416   2
  -3  -5  -2 7698.45 377.062   5
   3   5   2 8079.71 386.687   5
  -3   5  -2 7725.52 360.604   1
   3  -5   2 7902.62 327.734   2
  -3   5  -3 35699.1 671.250   2
   3   5   3 37087.6 813.169   5
  -3  -5  -3 36985.2 823.136   5
  -3   5  -3 36252.2 800.248   1
  -3  -5  -4 736.366 119.317   5
   3   5   4 728.147 128.390   5
  -3   5  -4 875.283 102.866   2
   3  -5   4 898.847 134.838   1
  -3   5  -4 551.044 109.700   1
  -3   5  -5 6490.77 276.279   2
  -3  -5  -5 6119.84 330.523   5
   3   5   5 6600.71 337.286   5
  -3   5  -5 6904.03 381.951   1
   3  -5   5 6099.78 356.778   1
  -3  -5  -6 230.897 86.2271   3
  -3  -5  -6 178.319 60.8602   5
   3   5   6 294.462 77.2186   5
   3  -5   6 241.156 76.3890   1
  -3   5  -6 435.474 73.1249   2
  -3  -5  -7 167.622 82.7227   3
   3   5   7 131.509 57.8738   5
  -3  -5  -7 132.873 64.0927   5
   3  -5   7 56.5730 56.8598   1
  -3   5  -7 127.111 46.0357   2
  -3  -5  -8 30.8227 61.2709   2
  -3  -5  -8-84.2617 87.5256   3
  -3   5  -8-6.28343 76.7941   1
  -3   5  -8-47.1822 46.8662   2
   3  -5   8-253.751 92.5457   1
   3   5   8-37.9623 59.0933   5
  -3  -5  -8 30.1618 39.5587   5
  -3  -5  -9 255.044 117.420   2
  -3   5  -9 17.0419 29.3720   2
  -3   5  -9 115.992 75.6534   1
   3  -5   9 250.551 109.366   1
   3   5   9-0.49860 49.4586   5
  -3  -5  -9 52.6232 50.2759   5
  -3  -5  -9 38.0599 51.2410   3
  -3  -5 -10-6.00551 89.5941   2
   3  -5  10-75.2418 81.0155   1
  -3   5 -10-167.686 108.408   1
   3   5  10 12.5135 40.4698   5
  -3  -5 -10 3.31246 63.6633   3
  -3  -5 -11 248.064 129.583   2
  -3   5 -11 221.640 129.001   1
   3  -5  11 312.555 112.243   1
   3   5  11 155.101 64.5658   5
  -3  -5 -11 306.675 132.969   3
  -3   5 -12 399.539 78.3839   2
  -3  -5 -12 209.672 100.184   2
  -3   5 -12 383.433 129.722   1
   3   5  12 409.867 91.2683   5
  -3  -5 -12 307.041 115.353   3
  -3  -5 -13 95.7951 96.2797   2
  -3   5 -13 56.7137 49.1864   2
   3   5  13-30.9855 50.1895   5
  -3   5 -14 1868.14 166.142   2
  -3  -5 -14 1691.01 269.465   2
   3   5  14 1896.00 159.394   5
   3  -5  14 1478.14 278.676   3
  -3   5 -15 3813.00 238.341   2
  -3  -5 -15 4016.65 424.417   2
   3   5  15 3738.04 207.228   5
   3  -5  15 3712.21 447.494   3
  -3   5 -16 1401.35 146.009   2
  -3  -5 -16 828.407 215.707   2
   3   5  16 1243.85 102.482   5
   3  -5  16 1101.01 252.404   3
  -3  -5 -17 3544.81 417.043   2
  -3   5 -17 3238.59 218.306   2
   3  -5  17 3556.18 479.179   3
  -3  -5 -18 955.687 229.376   2
   3  -5  18 1196.86 297.533   3
  -3  -5 -19 3369.23 440.212   2
   3  -5  19 3474.69 507.997   3
  -3  -5 -20-58.9025 101.870   2
   3  -5  20-92.1654 111.408   3
  -3  -5 -21 2121.23 355.562   2
   3  -5  21 1730.09 393.182   3
  -3  -5 -22-509.722 197.113   2
  -3  -5 -23 694.691 250.588   2
   3  -6 -23 1151.98 302.532   2
   3  -6 -22-446.235 185.425   2
   3  -6 -21 927.990 237.590   2
  -3  -6  21 597.327 198.838   4
  -3  -6  21 870.613 296.617   3
   3  -6 -20-134.366 126.655   2
  -3  -6  20 33.7685 119.198   3
  -3  -6  20-114.780 88.0574   4
   3  -6 -19 680.071 203.252   2
  -3  -6  19 1094.83 237.249   4
  -3  -6  19 1016.44 280.660   3
   3  -6 -18 313.178 129.129   2
  -3  -6  18 358.415 143.086   4
  -3  -6  18 475.882 198.666   3
   3  -6 -17 3422.09 408.653   2
  -3  -6  17 3647.79 374.786   5
  -3  -6  17 3554.37 481.892   3
  -3  -6  17 3631.97 385.597   4
   3  -6 -16-157.910 135.073   2
  -3  -6  16 36.4981 68.9668   5
  -3  -6  16 52.6096 85.7857   4
   3  -6 -15 3697.13 400.284   2
  -3  -6  15 3431.39 359.304   5
  -3  -6  15 4458.08 488.694   3
  -3  -6  15 4026.10 379.372   4
   3  -6 -14 71.8672 99.4275   2
  -3  -6  14 183.349 91.5666   5
  -3  -6  14 264.717 152.267   3
  -3  -6  14 450.414 135.021   4
   3  -6 -13 3805.57 382.837   2
   3   6 -13 3537.49 361.616   1
  -3  -6  13 3128.46 329.276   5
  -3  -6  13 3231.60 322.740   4
  -3  -6  13 3303.92 395.406   3
   3  -6 -12 249.475 117.201   2
  -3  -6  12 289.378 41.8564   2
  -3   6  12 374.909 129.320   2
  -3  -6  12 385.896 122.104   1
   3   6 -12 174.791 99.8113   1
  -3  -6  12 69.7021 75.1392   5
  -3  -6  12 184.580 94.2236   4
   3  -6 -11 500.337 151.624   3
   3  -6 -11 289.013 113.003   2
  -3  -6  11 285.140 47.1205   2
  -3   6  11 161.598 62.7121   2
   3   6 -11 83.8976 94.0715   1
  -3  -6  11 242.249 100.005   1
   3  -6 -11 223.641 37.9973   5
  -3  -6  11 207.281 82.5704   5
   3  -6 -11 258.168 38.7083   5
  -3  -6  11 173.635 85.5287   4
   3  -6 -10 1781.28 284.705   3
   3  -6 -10 1628.27 236.375   2
  -3  -6  10 1699.37 112.902   2
  -3   6  10 2079.27 259.294   2
   3   6 -10 1513.57 208.866   1
  -3  -6  10 1782.90 227.687   1
   3  -6 -10 1574.49 117.153   5
  -3  -6  10 1765.92 237.040   5
  -3  -6  10 1589.44 205.820   4
  -3   6   9 84.9910 67.0256   2
   3  -6  -9-64.1595 84.8401   3
   3  -6  -9 30.8378 81.2274   2
  -3  -6   9 58.3393 28.3276   2
  -3  -6   9 38.1808 58.3392   1
  -3  -6   9 36.4833 50.8529   5
  -3  -6   9 234.625 85.4410   4
  -3   6   8 169.334 79.8768   2
   3  -6  -8 188.934 87.0473   3
  -3  -6   8 192.647 49.4646   2
  -3  -6   8 272.899 88.3916   1
  -3  -6   8 285.286 111.941   5
  -3  -6   8 240.353 87.5059   4
  -3   6   7 76.2642 48.6842   2
  -3  -6   7 74.7578 31.4706   2
  -3  -6   7 11.6387 58.3633   1
  -3  -6   7 126.424 67.1991   5
  -3  -6   7 0.33519 75.2391   4
  -3   6   6 1547.42 203.527   2
  -3  -6   6 1504.16 170.899   1
   3   6  -6 1519.64 175.402   1
  -3  -6   6 1652.14 214.237   5
   3   6  -6 1438.61 181.805   4
  -3  -6   6 1712.81 196.769   4
  -3   6   5 141.727 94.8489   2
   3   6  -5-31.1411 54.3382   1
  -3  -6   5 267.699 101.216   5
  -3  -6   5 130.920 83.8061   4
   3   6  -5 120.407 64.6757   4
  -3   6   4 364.501 97.2751   2
   3   6  -4 716.338 117.831   1
  -3  -6   4 390.481 101.593   5
   3   6  -4 415.913 98.1862   4
  -3   6   3 1286.86 173.435   2
   3   6  -3 1457.90 164.693   1
  -3  -6   3 1200.28 175.663   5
   3   6  -3 1535.78 192.713   4
   3  -6  -2-5.27555 57.9437   2
  -3   6   2-62.4908 66.1371   2
  -3  -6   2-20.9846 53.6848   5
   3   6  -2-20.7407 61.4575   4
  -3   6   1 2218.86 203.818   2
   3  -6  -1 2070.51 193.961   2
  -3  -6   1 2258.76 233.431   5
   3   6  -1 1938.82 207.157   4
  -3   6   0 2228.11 196.450   2
   3  -6   0 2254.73 198.132   2
  -3  -6   0 1949.02 210.273   5
  -3   6  -1 23792.3 614.207   2
   3  -6   1 24231.0 615.443   2
   3   6   1 25460.4 735.889   5
  -3  -6  -1 24472.1 723.190   5
  -3   6  -1 23973.9 674.414   1
  -3   6  -2 6760.87 315.887   2
   3  -6   2 6225.90 303.334   2
  -3  -6  -2 6012.76 359.098   5
   3   6   2 6306.08 366.163   5
  -3   6  -2 6191.52 350.322   1
  -3   6  -3 38363.4 724.024   2
  -3  -6  -3 38920.1 891.997   5
   3   6   3 38435.5 882.711   5
  -3   6  -3 38353.6 885.824   1
   3  -6   3 38103.4 726.511   2
  -3   6  -4 4725.95 247.993   2
  -3  -6  -4 4945.69 320.954   5
   3   6   4 4661.05 312.124   5
  -3   6  -4 4831.60 328.811   1
  -3   6  -5 21721.8 514.938   2
   3   6   5 22323.2 660.998   5
  -3  -6  -5 22247.3 664.411   5
   3  -6   5 22087.2 712.216   1
  -3   6  -6 3576.07 206.433   2
   3  -6   6 3402.45 288.520   1
  -3  -6  -6 3098.74 245.574   5
   3   6   6 3095.47 251.641   5
  -3   6  -7 33926.5 616.091   2
   3  -6   7 35551.6 964.794   1
  -3   6  -7 34665.3 963.020   1
  -3  -6  -7 33141.2 792.231   5
   3   6   7 34502.2 804.416   5
  -3  -6  -7 34717.8 1035.03   3
  -3   6  -8 5768.42 250.000   2
   3  -6   8 5884.76 413.725   1
  -3   6  -8 4965.28 392.879   1
   3   6   8 5905.68 332.547   5
  -3  -6  -8 5807.76 327.907   5
  -3  -6  -8 5619.61 433.765   3
  -3   6  -9 21047.1 467.019   2
  -3  -6  -9 21611.8 845.886   2
   3  -6   9 23351.0 847.766   1
  -3   6  -9 22836.7 846.122   1
  -3  -6  -9 20798.9 610.846   5
   3   6   9 22430.6 638.849   5
  -3  -6  -9 22284.0 890.432   3
  -3  -6 -10 101.340 91.2600   2
   3  -6  10 219.991 82.8472   1
  -3   6 -10 223.116 104.492   1
  -3   6 -10 360.533 64.1030   2
  -3  -6 -10 326.657 78.0555   5
   3   6  10 232.492 78.1950   5
  -3  -6 -10 228.255 102.755   3
  -3   6 -11 17031.8 409.813   2
  -3  -6 -11 16877.6 786.785   2
  -3   6 -11 16769.8 785.471   1
   3   6  11 17540.4 546.901   5
  -3  -6 -11 16698.8 833.419   3
   3  -6  11 16909.6 312.813   4
  -3   6 -12 2799.17 171.370   2
  -3   6 -12 2771.39 165.059   2
  -3  -6 -12 2667.94 321.674   2
  -3   6 -12 2462.90 315.315   1
   3   6  12 2771.52 215.103   5
  -3  -6 -12 2785.47 355.801   3
   3  -6  12 2877.37 155.864   4
  -3   6 -13 9507.62 312.902   2
  -3   6 -13 9124.63 292.442   2
  -3  -6 -13 9000.71 607.131   2
  -3   6 -13 9021.61 619.466   1
   3   6  13 9601.34 385.923   5
   3  -6  13 9376.52 316.767   4
  -3   6 -14 3796.28 193.444   2
  -3   6 -14 3487.73 177.573   2
  -3  -6 -14 3068.18 368.748   2
  -3   6 -14 3598.53 405.204   1
   3   6  14 3792.96 228.572   5
   3  -6  14 3434.40 408.443   3
  -3   6 -15 4878.17 204.605   2
  -3  -6 -15 5019.28 488.443   2
  -3   6 -15 5462.74 223.340   2
   3   6  15 5235.60 246.699   5
   3  -6  15 5393.42 540.338   3
  -3   6 -16 1536.75 112.941   2
  -3  -6 -16 1582.96 274.329   2
   3  -6  16 1163.89 250.736   3
  -3  -6 -17 1843.48 319.117   2
   3  -6  17 1618.94 322.414   3
  -3  -6 -18-51.5724 127.771   2
   3  -6  18 16.7599 119.124   3
  -3  -6 -19 508.646 176.418   2
   3  -6  19 754.365 261.854   3
  -3  -6 -20 391.770 188.811   2
   3  -6  20 111.969 128.353   3
  -3  -6 -21 661.607 208.206   2
   3  -6  21 149.069 163.753   3
  -3  -6 -22-380.071 180.229   2
  -3  -6 -23 230.693 194.644   2
   3  -7 -23-203.062 156.200   2
   3  -7 -22 176.833 111.490   2
   3  -7 -21 303.507 153.128   2
   3  -7 -20-19.9289 92.6386   2
  -3  -7  20-292.566 179.844   3
  -3  -7  20-19.1809 95.8328   4
   3  -7 -19 1909.78 334.750   2
  -3  -7  19 1848.37 289.517   4
   3  -7 -18-54.8965 111.092   2
  -3  -7  18-146.527 114.974   4
  -3  -7  18 40.1438 121.154   3
   3  -7 -17 11995.0 774.207   2
  -3  -7  17 11914.4 681.381   4
  -3  -7  17 12213.6 886.047   3
   3  -7 -16 66.2067 92.4226   2
  -3  -7  16 181.201 88.9452   4
  -3  -7  16 100.009 99.9055   3
   3  -7 -15 8701.46 631.584   2
  -3  -7  15 7984.35 568.246   5
  -3  -7  15 8277.69 538.224   4
  -3  -7  15 9956.68 734.461   3
   3  -7 -14 60.8741 89.8962   2
   3   7 -14 173.652 130.095   1
  -3  -7  14-17.6711 110.321   5
  -3  -7  14-172.766 130.656   3
  -3  -7  14 36.4069 85.2797   4
   3  -7 -13 11093.0 665.151   2
   3   7 -13 10809.2 642.261   1
  -3  -7  13 10495.0 637.053   5
  -3  -7  13 12122.2 615.611   4
   3  -7 -12 518.246 165.609   2
  -3  -7  12 211.470 93.8813   1
   3   7 -12 120.106 89.2203   1
  -3  -7  12 390.933 127.055   5
  -3  -7  12 288.557 114.509   4
   3  -7 -11 16040.9 764.799   2
   3   7 -11 16006.9 726.108   1
  -3  -7  11 16487.7 716.680   1
   3  -7 -11 16512.9 385.991   5
   3  -7 -11 16540.4 365.872   5
  -3  -7  11 16264.8 760.689   5
  -3  -7  11 16737.4 685.889   4
  -3  -7  10 3453.15 139.408   2
  -3   7  10 3653.61 362.323   2
   3  -7 -10 3281.96 338.940   2
   3   7 -10 3075.23 323.409   1
  -3  -7  10 3826.71 333.411   1
  -3  -7  10 3870.89 367.381   5
  -3  -7  10 3904.44 322.618   4
   3  -7 -10 3593.77 408.605   3
  -3  -7   9 36876.5 523.812   2
   3  -7  -9 38476.7 1112.20   2
  -3   7   9 36802.3 1109.56   2
  -3  -7   9 39309.4 1028.45   1
   3   7  -9 37418.4 1013.73   1
  -3  -7   9 39287.1 1131.53   5
   3  -7  -9 38486.8 1303.80   3
  -3  -7   9 36683.5 944.744   4
  -3   7   8 314.789 117.147   2
  -3  -7   8 254.600 96.1038   1
  -3  -7   8 269.603 56.9768   2
  -3  -7   8 522.155 144.427   5
  -3  -7   8 296.717 104.905   4
  -3   7   7 74650.1 1492.81   2
  -3  -7   7 71707.2 1290.25   1
  -3  -7   7 76030.9 1520.88   5
   3   7  -7 71956.6 1305.88   4
  -3  -7   7 75213.9 1301.26   4
  -3   7   6 920.504 176.432   2
  -3  -7   6 737.637 162.579   5
   3   7  -6 777.682 144.462   4
  -3   7   5 88691.1 1521.56   2
  -3  -7   5 91172.5 1609.21   5
   3   7  -5 86937.8 1421.55   4
  -3   7   4 3819.19 310.016   2
   3   7  -4 4127.78 288.856   1
  -3  -7   4 3915.04 332.205   5
   3   7  -4 3289.40 280.868   4
  -3   7   3 141636. 1805.98   2
   3   7  -3 137584. 1632.66   1
  -3  -7   3 141969. 1954.08   5
   3   7  -3 140397. 1807.24   4
  -3   7   2 31.0200 51.3740   2
   3  -7  -2 102.200 87.8316   2
  -3  -7   2 87.7049 83.8741   5
   3   7  -2 53.1419 70.9724   4
  -3   7   1 53593.4 1049.26   2
   3  -7  -1 55670.4 1055.88   2
  -3  -7   1 55741.8 1195.93   5
  -3   7   0 6443.32 356.986   2
   3  -7   0 6773.51 357.049   2
  -3  -7   0 6439.64 404.160   5
   3  -7   1 24388.9 650.796   2
  -3   7  -1 24108.1 653.515   2
   3   7   1 23242.6 754.304   5
  -3  -7  -1 23339.4 750.279   5
  -3   7  -2 4885.37 282.587   2
   3  -7   2 4866.40 284.032   2
  -3  -7  -2 5352.32 357.677   5
   3   7   2 4570.39 336.497   5
  -3   7  -2 4513.23 324.184   1
  -3   7  -3 12521.9 436.766   2
  -3  -7  -3 11530.5 520.560   5
   3   7   3 11830.4 526.933   5
   3  -7   3 12793.4 440.520   2
  -3   7  -4 936.889 116.506   2
   3   7   4 907.419 160.490   5
  -3  -7  -4 1075.56 159.955   5
   3  -7   4 790.208 108.780   2
  -3   7  -5 7577.48 316.631   2
   3   7   5 7442.29 407.039   5
  -3  -7  -5 7542.22 409.012   5
  -3   7  -5 8199.58 463.700   1
  -3   7  -6 1175.79 123.294   2
  -3  -7  -6 1163.76 160.683   5
   3   7   6 1226.21 173.396   5
   3  -7   6 1194.98 180.803   1
  -3   7  -6 1492.51 210.655   1
  -3   7  -7 3508.86 200.976   2
  -3  -7  -7 3501.06 272.880   5
   3   7   7 3900.41 293.040   5
   3  -7   7 4096.89 344.350   1
  -3   7  -7 4286.08 357.159   1
  -3  -7  -8 89.3891 83.9821   3
  -3  -7  -8 151.897 111.774   2
  -3   7  -8 27.2388 24.6767   2
  -3  -7  -8-11.8141 41.0794   5
   3   7   8 13.1031 52.5466   5
  -3   7  -8-94.2359 118.750   1
   3  -7   8 1.42109 51.0182   1
  -3  -7  -9 1126.27 212.048   3
  -3  -7  -9 1271.47 214.864   2
  -3   7  -9 938.411 95.4458   2
   3   7   9 1003.69 148.049   5
  -3  -7  -9 958.012 139.372   5
  -3   7  -9 1056.49 196.375   1
   3  -7   9 1140.74 194.686   1
  -3  -7 -10 752.923 178.729   3
  -3   7 -10 667.943 78.0698   2
  -3  -7 -10 137.890 93.2144   2
  -3   7 -10 701.457 181.563   1
  -3  -7 -10 514.033 104.191   5
   3   7  10 473.171 99.4003   5
  -3   7 -11 604.154 69.9359   2
  -3  -7 -11 562.492 166.412   2
  -3   7 -11 377.783 139.763   1
  -3  -7 -11 430.172 87.8801   5
   3   7  11 529.834 114.530   5
  -3  -7 -11 495.759 146.579   3
  -3   7 -12 556.012 166.982   1
  -3   7 -12 525.292 59.6676   2
  -3  -7 -12 825.114 200.131   2
  -3   7 -12 662.672 67.4844   2
   3   7  12 648.125 123.115   5
  -3  -7 -13 6751.24 548.462   2
  -3   7 -13 6423.75 182.535   2
  -3   7 -13 6509.75 176.483   2
  -3   7 -13 6647.28 544.650   1
   3   7  13 7065.71 347.217   5
   3  -7  13 6167.55 163.655   4
  -3   7 -14 385.255 169.416   1
  -3  -7 -14 205.625 103.369   2
   3   7  14 334.559 75.6809   5
   3  -7  14 307.718 43.2003   4
  -3   7 -15 5883.05 554.463   1
  -3  -7 -15 5164.60 511.065   2
   3  -7  15 5902.92 235.841   4
  -3  -7 -16 1552.14 292.143   2
   3  -7  16 1233.08 270.825   3
  -3  -7 -17 4446.65 495.610   2
   3  -7  17 5034.61 565.861   3
  -3  -7 -18 754.286 216.242   2
   3  -7  18 751.858 247.350   3
  -3  -7 -19 3790.49 474.556   2
   3  -7  19 3942.52 545.201   3
  -3  -7 -20-4.85081 96.1217   2
   3  -7  20 11.2065 146.220   3
  -3  -7 -21 3498.13 485.420   2
  -3  -7 -22-193.341 186.441   2
   3  -8 -22-407.592 193.864   2
   3  -8 -21 83.2214 108.148   2
   3  -8 -20 181.817 129.043   2
  -3  -8  20 344.108 239.083   3
   3  -8 -19 986.041 251.966   2
  -3  -8  19 1438.41 339.681   3
  -3  -8  19 634.435 190.309   4
   3  -8 -18-109.118 111.701   2
  -3  -8  18 126.962 135.507   3
  -3  -8  18 34.1920 81.0441   4
   3  -8 -17 2295.07 358.487   2
  -3  -8  17 2523.45 318.487   4
  -3  -8  17 2463.93 416.078   3
   3  -8 -16 468.956 153.810   2
  -3  -8  16 451.754 136.304   4
  -3  -8  16 850.749 250.733   3
   3   8 -15 1677.41 298.382   1
   3  -8 -15 1564.43 286.307   2
  -3  -8  15 1352.31 218.053   4
  -3  -8  15 1692.99 330.152   3
   3   8 -14 564.235 173.288   1
   3  -8 -14 1088.79 229.716   2
  -3  -8  14 905.551 182.750   4
   3   8 -13 1844.75 283.714   1
   3  -8 -13 1271.58 242.773   2
  -3  -8  13 1414.76 216.689   4
   3  -8 -12 2032.47 293.150   2
   3   8 -12 1741.49 262.945   1
   3  -8 -12 2090.63 121.697   5
   3  -8 -12 2334.42 132.440   5
  -3  -8  12 2570.58 323.652   5
  -3  -8  12 2373.46 266.356   4
   3  -8 -11 89.7455 89.0402   2
  -3  -8  11 20.3288 65.7752   1
   3   8 -11 10.3837 94.0755   1
  -3  -8  11-250.184 111.426   5
   3  -8 -11-51.9196 46.7194   5
  -3  -8  11-50.7679 63.6585   4
  -3  -8  10 5842.36 155.823   2
   3  -8 -10 5595.00 455.167   2
  -3  -8  10 5981.05 156.136   2
   3   8 -10 5722.32 434.197   1
  -3  -8  10 6152.29 442.104   1
  -3  -8  10 6202.57 489.536   5
   3  -8 -10 5969.14 305.562   5
  -3  -8  10 6067.61 403.744   4
  -3  -8   9 820.651 80.2382   2
   3  -8  -9 860.958 190.561   2
  -3   8   9 928.815 187.713   2
   3   8  -9 626.088 153.628   1
  -3  -8   9 844.506 173.803   1
  -3  -8   9 870.432 192.301   5
  -3  -8   9 835.784 154.526   4
  -3   8   8 2794.85 315.283   2
   3  -8  -8 2690.43 303.280   2
   3   8  -8 2278.83 269.229   1
  -3  -8   8 2966.82 330.951   5
  -3  -8   8 2456.77 243.599   4
  -3   8   7 119.427 80.3848   2
   3   8  -7-76.6339 87.7882   1
   3   8  -7-18.8768 64.9913   4
  -3   8   6-122.852 102.582   2
  -3  -8   6 55.5547 54.1983   5
   3   8  -6 11.9901 52.4702   4
  -3   8   5-19.8823 69.5732   2
  -3  -8   5 29.7818 83.3569   5
   3   8  -5-22.0438 54.8899   4
  -3   8   4 17.5030 61.3509   2
   3  -8  -4-33.0790 91.6233   2
  -3  -8   4-132.639 112.236   5
   3   8  -4 37.3643 69.8156   4
  -3   8   3 3440.46 295.549   2
   3  -8  -3 3592.75 305.623   2
  -3  -8   3 3363.36 323.593   5
   3   8  -3 3082.46 284.880   4
  -3   8   2 184.465 73.9747   2
   3  -8  -2 129.619 77.2898   2
  -3  -8   2 244.451 96.7355   5
   3   8  -2 105.199 50.1452   4
   3  -8  -1 3609.46 281.900   2
  -3   8   1 3558.51 284.228   2
  -3  -8   1 3492.61 316.385   5
  -3   8   0 98.3566 54.1618   2
   3  -8   0 81.3343 56.5970   2
  -3  -8   0 148.478 77.7635   5
  -3   8  -1 1050.82 147.928   2
   3  -8   1 602.408 117.300   2
  -3  -8  -1 861.110 160.958   5
   3   8   1 809.815 155.409   5
  -3   8  -2 992.433 141.164   2
   3  -8   2 896.924 132.424   2
  -3   8  -2 1058.81 169.215   1
  -3  -8  -2 1011.34 168.668   5
   3   8   2 837.224 161.439   5
  -3   8  -3 3243.30 235.170   2
  -3  -8  -3 3539.48 317.058   2
   3  -8   3 3999.42 257.255   2
  -3   8  -3 3277.74 297.579   1
   3   8   3 3397.57 301.419   5
  -3  -8  -3 3443.28 300.601   5
  -3  -8  -4 15.1647 77.8688   2
  -3   8  -4 85.6942 49.0127   2
  -3   8  -4-58.5870 107.346   1
   3  -8   4 43.9243 42.5046   2
  -3  -8  -4 82.6933 62.0865   5
   3   8   4-29.4255 78.9998   5
  -3   8  -5 2071.10 176.218   2
  -3   8  -5 1901.63 235.806   1
   3   8   5 2085.94 232.041   5
  -3  -8  -5 2230.35 241.857   5
  -3   8  -6 811.214 108.534   2
  -3   8  -6 656.804 141.763   1
  -3  -8  -6 1063.66 167.521   5
   3   8   6 1016.59 157.842   5
  -3   8  -7 3569.59 208.353   2
  -3  -8  -7 3308.69 345.316   2
  -3   8  -7 3528.56 331.922   1
   3  -8   7 4014.45 354.546   1
   3   8   7 3666.41 296.837   5
  -3  -8  -7 3476.78 290.241   5
  -3   8  -8 976.954 104.650   2
  -3  -8  -8 977.201 201.834   2
  -3   8  -8 804.689 164.989   1
   3  -8   8 605.673 143.217   1
  -3  -8  -8 839.818 141.530   5
   3   8   8 865.095 142.671   5
  -3   8  -9 1432.40 117.885   2
  -3  -8  -9 1560.36 258.153   3
  -3  -8  -9 1360.80 233.735   2
  -3   8  -9 1706.91 253.994   1
  -3  -8  -9 1444.90 180.013   5
   3   8   9 1348.90 181.392   5
  -3   8 -10 147.938 37.9808   2
  -3  -8 -10 118.438 80.6100   3
  -3   8 -10 130.997 93.7522   1
  -3  -8 -10 100.278 62.8178   5
   3   8  10 223.739 88.9393   5
  -3  -8 -11 523.831 151.413   2
  -3   8 -11 1053.45 75.5098   2
  -3   8 -11 1380.11 242.986   1
  -3  -8 -11 1068.47 155.047   5
   3   8  11 1183.97 165.371   5
  -3  -8 -12-203.939 144.134   2
  -3   8 -12-73.2319 131.890   1
  -3  -8 -12-72.5059 64.3408   5
   3   8  12-6.40578 63.0679   5
  -3   8 -13 1688.14 293.669   1
  -3  -8 -13 1296.88 252.226   2
  -3   8 -14 114.109 114.241   1
  -3  -8 -14 80.2928 104.532   2
  -3   8 -15 936.629 225.539   1
  -3  -8 -15 877.366 232.091   2
  -3   8 -16 415.061 166.009   1
  -3  -8 -16 56.5890 87.6230   2
   3  -8  16 281.549 136.063   3
  -3  -8 -17 233.314 109.072   2
   3  -8  17 465.730 182.350   3
  -3  -8 -18-122.157 157.884   2
   3  -8  18 46.4271 135.068   3
  -3  -8 -19 446.474 185.186   2
   3  -8  19 171.799 117.142   3
  -3  -8 -20-279.471 176.945   2
   3  -8  20-128.663 201.522   3
  -3  -8 -21 256.955 169.649   2
   3  -9 -21 70.6880 161.541   2
   3  -9 -20 106.808 114.927   2
   3  -9 -19 2328.07 393.558   2
  -3  -9  19 2527.07 448.465   3
   3  -9 -18-102.328 109.677   2
  -3  -9  18-76.5762 92.0452   4
  -3  -9  18 103.882 155.446   3
   3  -9 -17 6053.17 586.148   2
  -3  -9  17 6063.38 648.219   3
  -3  -9  17 5899.92 473.985   4
   3   9 -16 134.633 117.034   1
   3  -9 -16-71.0978 106.386   2
  -3  -9  16-125.222 118.677   3
  -3  -9  16-116.397 99.5554   4
   3   9 -15 6527.10 572.735   1
   3  -9 -15 6365.82 574.738   2
  -3  -9  15 7235.60 500.384   4
   3   9 -14 38.9792 80.6146   1
   3  -9 -14 73.1479 101.712   2
  -3  -9  14 180.012 89.3917   4
   3  -9 -13 4604.79 468.182   2
   3   9 -13 4704.10 462.386   1
   3  -9 -13 4041.70 136.583   5
   3  -9 -13 4579.63 142.715   5
  -3  -9  13 4860.94 393.074   4
   3  -9 -12-88.9077 115.171   2
   3   9 -12-41.9618 98.2199   1
   3  -9 -12-18.3033 29.4479   5
  -3  -9  12-46.9625 86.3660   4
   3  -9 -11 5533.31 481.686   2
   3   9 -11 5514.77 457.045   1
   3  -9 -11 5646.87 300.184   5
  -3  -9  11 5686.86 403.772   4
   3   9 -10 773.664 172.725   1
  -3  -9  10 644.526 159.684   1
   3  -9 -10 713.416 176.427   2
   3  -9 -10 671.339 115.642   5
  -3  -9   9 24173.0 422.921   2
  -3  -9   9 24257.6 423.881   2
   3  -9  -9 24558.5 953.631   2
   3   9  -9 24893.4 907.240   1
  -3  -9   9 25498.7 1015.54   5
   3  -9  -8 384.068 153.569   2
  -3  -9   8 493.056 74.9702   2
   3   9  -8 363.339 138.264   1
  -3  -9   8 525.351 161.458   5
   3   9  -8 466.777 123.806   4
   3  -9  -7 64302.9 1462.75   2
  -3  -9   7 64752.3 901.556   2
  -3   9   7 64984.1 1509.68   2
   3   9  -7 61778.4 1359.23   1
  -3  -9   7 62778.1 1548.75   5
   3   9  -7 61521.5 1286.68   4
  -3  -9   6 104.952 78.3094   2
   3  -9  -6 261.714 147.715   2
  -3   9   6-13.8115 62.8890   2
   3   9  -6-9.22170 85.3559   1
   3   9  -6 24.9626 87.7882   4
  -3  -9   5 79237.5 1147.25   2
  -3   9   5 79232.4 1579.30   2
   3  -9  -5 77070.1 1524.39   2
   3   9  -5 78310.2 1445.25   1
  -3  -9   5 78993.9 1689.24   5
   3   9  -5 78807.2 1457.81   4
  -3   9   4 906.460 164.232   2
  -3  -9   4 1383.33 167.257   2
   3  -9  -4 977.220 188.984   2
  -3  -9   4 1192.26 215.328   5
   3   9  -4 1261.59 194.121   4
  -3  -9   3 52114.4 1016.65   2
  -3   9   3 50162.6 1184.89   2
   3  -9  -3 51837.5 1178.58   2
  -3  -9   3 51484.5 1315.58   5
   3   9  -3 52232.0 1200.57   4
  -3  -9   2 10729.9 487.370   2
  -3   9   2 10800.9 534.081   2
   3  -9  -2 9874.79 502.964   2
  -3  -9   2 10829.4 594.619   5
   3   9  -2 10477.7 547.157   4
   3  -9  -1 5487.08 364.389   2
  -3  -9   1 4966.79 341.468   2
  -3   9   1 5470.33 369.063   2
  -3  -9   1 5589.63 423.231   5
  -3   9   0 556.325 119.483   2
  -3  -9   0 378.840 102.852   2
   3  -9   0 496.442 116.177   2
  -3  -9   0 622.815 139.202   5
   3   9   0 650.211 158.673   5
   3  -9   1 8630.79 432.341   2
  -3  -9  -1 8904.57 486.246   2
  -3   9  -1 8489.41 431.698   2
  -3  -9  -1 9376.08 537.380   5
   3   9   1 8385.42 518.289   5
   3  -9   2 11698.9 486.053   2
  -3  -9  -2 11337.3 566.174   2
  -3   9  -2 11185.1 480.928   2
   3   9   2 10951.3 576.358   5
  -3  -9  -2 11998.8 598.021   5
  -3   9  -2 10970.2 561.069   1
  -3  -9  -3 15464.1 680.984   2
  -3   9  -3 15261.0 542.102   2
   3  -9   3 15152.8 533.655   2
  -3  -9  -3 14453.7 652.479   5
   3   9   3 14928.0 669.527   5
  -3   9  -3 14628.3 657.618   1
  -3  -9  -4 13929.4 668.341   2
  -3   9  -4 12499.9 472.210   2
  -3  -9  -4 12325.6 600.378   5
   3   9   4 12594.4 606.274   5
   3  -9   4 12649.0 472.374   2
  -3   9  -4 12957.5 629.636   1
  -3  -9  -5 30900.4 1014.86   2
  -3   9  -5 26962.3 664.425   2
  -3   9  -5 30642.1 973.921   1
   3  -9   5 28279.1 682.184   2
   3   9   5 27741.3 896.471   5
  -3  -9  -5 28728.5 897.291   5
  -3   9  -6 107.742 43.4890   2
  -3  -9  -6 42.8660 91.7747   2
  -3   9  -6-67.7234 107.062   1
  -3  -9  -6 91.5886 57.6287   5
   3   9   6 37.2389 64.7899   5
  -3   9  -7 6156.85 288.292   2
  -3  -9  -7 6442.41 494.259   2
  -3   9  -7 6224.90 462.590   1
  -3  -9  -7 6861.44 429.280   5
   3   9   7 6465.49 422.063   5
  -3   9  -8 868.231 101.662   2
  -3  -9  -8 618.984 171.309   2
  -3   9  -8 378.423 101.848   1
  -3  -9  -8 604.775 128.831   5
   3   9   8 763.352 148.662   5
  -3  -9  -9 5480.69 476.228   2
  -3   9  -9 5553.10 232.310   2
  -3   9  -9 5908.78 479.044   1
  -3  -9  -9 5623.19 374.668   5
   3   9   9 6020.62 398.336   5
  -3  -9  -9 5623.19 510.736   3
  -3  -9 -10-116.099 161.615   2
  -3   9 -10 16.6110 23.4892   2
  -3  -9 -10 50.7018 60.0597   5
   3   9  10 198.121 87.1284   5
  -3  -9 -11 3138.73 382.427   2
  -3  -9 -11 3391.38 277.245   5
  -3   9 -11 3274.19 384.841   1
  -3  -9 -12 131.066 104.109   2
  -3  -9 -12 260.412 81.1140   5
  -3   9 -12 165.095 124.940   1
  -3   9 -13 4056.44 457.392   1
  -3  -9 -13 3771.13 437.407   2
  -3   9 -14 416.810 142.063   1
  -3  -9 -14 866.278 224.944   2
  -3   9 -15 1405.59 285.004   1
  -3  -9 -15 670.789 201.313   2
  -3   9 -16 585.933 201.543   1
  -3  -9 -16 503.468 191.448   2
  -3   9 -17 1544.14 312.506   1
  -3  -9 -17 1424.31 285.853   2
   3  -9  17 1114.12 290.525   3
  -3  -9 -18 136.823 133.967   2
   3  -9  18 118.625 125.580   3
  -3  -9 -19 1216.05 297.685   2
   3  -9  19 1339.76 345.325   3
  -3  -9 -20 77.7304 119.481   2
   3 -10 -20 192.915 192.520   2
   3 -10 -19 4119.26 520.575   2
  -3 -10  19 4125.25 589.776   3
   3 -10 -18 112.570 137.846   2
  -3 -10  18-82.0985 106.115   3
   3  10 -17 5251.38 558.394   1
   3 -10 -17 5816.83 593.111   2
  -3 -10  17 5948.36 657.855   3
  -3 -10  17 5742.21 460.429   4
   3  10 -16-42.2945 151.359   1
   3 -10 -16 104.819 137.684   2
  -3 -10  16-20.8753 83.8594   4
   3  10 -15 5347.55 527.989   1
   3 -10 -15 5130.06 537.534   2
  -3 -10  15 5402.42 428.465   4
   3  10 -14-5.28412 102.465   1
   3 -10 -14-208.885 152.167   2
  -3 -10  14-419.578 132.363   4
   3 -10 -13 1557.97 283.572   2
   3  10 -13 1297.25 244.544   1
   3 -10 -13 1482.51 121.499   5
   3 -10 -13 1355.72 117.421   5
  -3 -10  13 1200.59 197.003   4
   3 -10 -12-76.6895 115.763   2
   3 -10 -12-9.67692 34.3061   5
   3  10 -12 14.1224 118.194   1
   3 -10 -11 264.333 132.840   2
   3  10 -11 526.078 173.114   1
   3 -10 -11 462.026 97.8283   5
   3  10 -10-97.5018 118.448   1
   3 -10 -10-94.1709 126.613   2
   3 -10 -10-77.7042 79.6275   5
  -3 -10   9 228.288 47.8730   2
   3  10  -9 182.167 115.993   1
   3 -10  -9-16.6302 116.790   2
  -3 -10   9 276.044 49.7085   2
   3 -10  -9 216.638 54.6374   5
   3  10  -8 714.973 180.636   1
   3 -10  -8 338.062 130.670   2
  -3 -10   8 663.824 92.1301   2
   3  10  -8 697.436 145.799   4
   3  10  -7 584.036 161.215   1
   3 -10  -7 315.547 122.981   2
  -3 -10   7 604.386 94.3937   2
   3  10  -7 683.955 146.300   4
  -3 -10   6 2978.97 221.315   2
  -3  10   6 2583.94 306.154   2
   3 -10  -6 2648.51 305.180   2
   3  10  -6 2584.15 292.239   1
  -3 -10   6 2627.53 332.371   5
   3  10  -6 2858.84 289.624   4
  -3  10   5 2726.93 311.236   2
  -3 -10   5 2999.76 238.003   2
   3 -10  -5 3625.04 345.016   2
   3  10  -5 2753.09 300.944   1
  -3 -10   5 3131.45 360.356   5
   3  10  -5 3191.15 306.624   4
  -3  10   4 4883.97 395.225   2
   3 -10  -4 4663.23 383.149   2
  -3 -10   4 4928.22 318.099   2
   3  10  -4 4317.60 354.598   1
  -3 -10   4 4960.05 437.541   5
   3  10  -4 5159.18 391.235   4
  -3 -10   3 4404.05 317.625   2
  -3  10   3 5272.09 403.012   2
   3 -10  -3 4807.14 377.530   2
   3  10  -3 4478.48 358.741   1
  -3 -10   3 5064.31 438.914   5
   3  10  -3 4766.49 375.984   4
  -3  10   2 981.883 170.637   2
   3 -10  -2 1142.72 181.923   2
  -3 -10   2 1451.73 188.541   2
  -3 -10   2 1073.51 202.788   5
   3  10  -2 1321.96 205.270   4
   3 -10  -1 7898.39 460.031   2
  -3 -10   1 8128.09 453.341   2
  -3  10   1 7097.86 444.493   2
  -3 -10   1 7778.79 527.192   5
  -3  10   0 26.0129 40.5331   2
   3 -10   0 5.80258 61.3344   2
  -3 -10   0 64.2280 82.2916   2
  -3 -10   0 74.3394 54.6183   5
  -3 -10  -1 16206.1 679.424   2
   3 -10   1 16207.2 617.332   2
  -3  10  -1 15364.0 611.740   2
  -3 -10  -1 16592.1 751.747   5
   3  10   1 15961.8 748.295   5
  -3  10  -2 987.461 155.559   2
  -3 -10  -2 745.904 167.581   2
  -3  10  -2 737.615 163.081   1
   3 -10   2 802.079 139.795   2
  -3 -10  -2 755.049 161.391   5
   3  10   2 1077.63 211.726   5
  -3 -10  -3 25876.5 916.444   2
   3 -10   3 26029.9 736.985   2
  -3  10  -3 24553.8 725.562   2
  -3  10  -3 26807.5 931.371   1
   3  10   3 25286.8 923.469   5
  -3 -10  -3 25847.3 917.423   5
  -3  10  -4 563.336 110.407   2
  -3 -10  -4 579.227 170.802   2
  -3  10  -4 739.540 178.887   1
   3 -10   4 409.834 92.8111   2
  -3 -10  -4 449.121 125.305   5
   3  10   4 816.665 180.773   5
  -3 -10  -5 46371.7 1301.51   2
  -3  10  -5 42142.8 879.304   2
   3 -10   5 44531.9 898.077   2
  -3  10  -5 44919.7 1246.59   1
  -3 -10  -5 46995.9 1209.98   5
   3  10   5 43866.5 1183.42   5
  -3  10  -6 1605.39 171.353   2
  -3 -10  -6 1870.14 283.730   2
  -3  10  -6 1260.60 220.517   1
  -3 -10  -6 1658.50 224.986   5
   3  10   6 1669.23 244.085   5
  -3 -10  -7 39826.4 1254.56   2
  -3  10  -7 36690.6 735.482   2
  -3 -10  -7 37655.7 1057.90   5
   3  10   7 37716.4 1092.67   5
  -3  10  -7 38184.1 1195.42   1
  -3 -10  -8 9566.23 634.253   2
  -3  10  -8 9681.23 350.992   2
  -3 -10  -8 9633.72 530.580   5
  -3  10  -8 9792.61 621.949   1
  -3 -10  -9 38219.9 1296.14   2
  -3  10  -9 39037.1 626.047   2
  -3 -10  -9 36761.8 1008.29   5
  -3  10  -9 40471.2 1293.76   1
  -3  10 -10 34.2771 25.3685   2
  -3 -10 -10 70.4971 107.761   2
  -3 -10 -10 27.2262 54.3961   5
  -3  10 -10-63.0869 103.226   1
  -3 -10 -11 22460.5 1037.63   2
  -3 -10 -11 21188.3 725.880   5
  -3  10 -11 24514.6 1073.10   1
  -3 -10 -12 478.218 162.267   2
  -3 -10 -12 731.275 136.373   5
  -3  10 -12 709.057 207.204   1
  -3  10 -13 8525.18 673.768   1
  -3 -10 -13 8663.69 679.829   2
  -3  10 -14 307.161 156.000   1
  -3 -10 -14 141.582 96.4836   2
  -3  10 -15 3826.58 475.878   1
  -3 -10 -15 3598.17 464.137   2
  -3  10 -16-296.814 166.192   1
  -3 -10 -16-107.055 135.209   2
  -3  10 -17 4626.68 549.167   1
  -3 -10 -17 5467.56 593.252   2
   3 -10  17 4748.66 590.563   3
  -3 -10 -18 760.074 240.692   2
   3 -10  18 942.290 277.313   3
  -3 -10 -19 4211.55 550.877   2
   3 -10  19 3830.02 560.179   3
   3 -11 -19 345.365 183.102   2
   3 -11 -18 451.796 208.870   2
  -3 -11  18 491.125 218.537   3
   3 -11 -17 79.1707 113.914   2
   3  11 -17-122.977 161.701   1
   3 -11 -16 186.308 149.763   2
   3  11 -16-175.744 138.314   1
   3 -11 -15 56.3407 124.478   2
   3  11 -15-68.7509 151.071   1
   3 -11 -14 50.2921 109.981   2
   3  11 -14-50.6834 104.171   1
   3 -11 -13 60.8224 128.364   2
   3  11 -13 164.956 144.992   1
   3 -11 -12-213.378 154.008   2
   3 -11 -12 22.7343 49.8585   5
   3  11 -12-53.9434 100.122   1
   3 -11 -11-26.1289 121.679   2
   3  11 -11 2.04478 100.820   1
   3 -11 -11 269.876 85.7513   5
   3  11 -10 131.266 119.525   1
   3 -11 -10 136.219 111.931   2
   3 -11 -10 382.528 101.826   5
   3  11  -9 45.5758 91.5716   1
  -3 -11   9 280.059 52.9893   2
   3 -11  -9-75.1236 126.136   2
   3 -11  -9 81.9479 55.4204   5
   3  11  -8 136.911 103.295   1
   3 -11  -8 31.4126 90.8342   2
  -3 -11   8 223.401 66.6822   2
   3 -11  -8 104.730 70.6856   5
   3  11  -8 299.950 103.654   4
   3  11  -7 448.518 141.170   1
   3 -11  -7 355.328 131.322   2
  -3 -11   7 468.058 89.2380   2
   3  11  -7 445.681 132.853   4
   3  11  -6 188.810 106.006   1
   3 -11  -6 174.459 92.4596   2
  -3 -11   6 218.594 68.2093   2
   3  11  -6 236.665 94.1207   4
   3  11  -5-116.787 96.1833   1
   3 -11  -5-41.2597 93.1789   2
  -3 -11   5 60.7606 48.3474   2
   3  11  -5 106.414 75.1611   4
   3  11  -4 1344.50 219.176   1
  -3 -11   4 1356.28 178.923   2
   3 -11  -4 1325.95 219.488   2
  -3  11   4 1355.09 221.113   2
   3  11  -4 1182.67 198.126   4
   3  11  -3 73.6736 87.7828   1
  -3 -11   3-43.4773 68.0717   2
  -3  11   3-61.1252 101.056   2
   3 -11  -3 66.6077 89.5851   2
   3  11  -3 6.10119 59.6889   4
   3 -11  -2 654.216 154.958   2
  -3 -11   2 640.311 136.688   2
  -3  11   2 665.645 149.047   2
  -3 -11   2 506.030 154.347   5
   3  11  -2 1001.53 184.767   4
   3 -11  -1 403.889 117.765   2
  -3 -11   1 556.428 139.913   2
  -3  11   1 484.912 127.482   2
  -3 -11   1 577.220 160.754   5
   3 -11   0 345.573 110.930   2
  -3 -11   0 407.243 118.729   2
  -3  11   0 359.304 109.837   2
  -3 -11   0 369.391 133.777   5
  -3 -11  -1 885.805 171.233   2
   3 -11   1 874.513 157.175   2
  -3  11  -1 1006.48 169.677   2
  -3 -11  -1 936.256 187.048   5
  -3  11  -1 721.651 167.637   1
  -3 -11  -2 196.379 108.109   2
  -3  11  -2 207.701 85.0917   2
  -3 -11  -2 324.956 125.294   5
   3 -11   2 122.867 69.0153   2
  -3  11  -2 5.37309 112.496   1
   3 -11   3 2014.56 228.460   2
  -3  11  -3 2116.29 226.799   2
  -3 -11  -3 2031.39 276.443   2
  -3 -11  -3 2443.23 302.985   5
  -3  11  -3 2023.34 268.098   1
  -3  11  -4 2474.73 235.138   2
   3 -11   4 2680.92 242.862   2
  -3 -11  -4 2203.41 293.485   2
  -3  11  -4 2256.08 290.682   1
  -3 -11  -4 2316.82 294.462   5
  -3 -11  -5 1805.39 266.733   2
  -3  11  -5 1289.63 164.746   2
   3 -11   5 1511.48 175.674   2
  -3  11  -5 1297.97 224.972   1
  -3 -11  -5 1355.09 224.649   5
  -3  11  -5 1474.44 82.9286   4
  -3  11  -6 801.580 125.449   2
  -3 -11  -6 717.058 184.012   2
  -3 -11  -6 591.000 146.031   5
  -3  11  -6 735.064 166.332   1
  -3 -11  -7 126.726 134.665   2
  -3  11  -7 5.13243 51.1040   2
  -3 -11  -7 50.1642 68.0606   5
  -3  11  -7 78.1029 132.859   1
  -3  11  -8 720.478 104.536   2
  -3 -11  -8 537.427 198.010   2
  -3 -11  -8 677.753 156.093   5
  -3  11  -8 496.355 157.177   1
  -3  11  -9 615.274 83.7718   2
  -3 -11  -9 800.702 212.985   2
  -3 -11  -9 600.017 155.833   5
  -3  11  -9 427.730 148.193   1
  -3 -11 -10 62.5753 103.892   2
  -3 -11 -10 49.7465 56.4487   5
  -3  11 -10 2.16898 122.469   1
  -3 -11 -11-19.1746 100.244   2
  -3 -11 -11-50.8734 47.9863   5
  -3  11 -11-259.678 176.422   1
  -3 -11 -12 256.156 133.316   2
  -3 -11 -12 288.219 95.6588   5
  -3  11 -12-17.7829 136.124   1
  -3  11 -13-80.6458 128.536   1
  -3 -11 -13-73.5522 125.474   2
  -3  11 -14 202.531 147.252   1
  -3 -11 -14 422.222 193.156   2
  -3  11 -15-164.526 158.577   1
  -3 -11 -15-129.346 128.317   2
  -3  11 -16 614.770 210.008   1
  -3 -11 -16 404.791 159.881   2
  -3  11 -17-117.127 134.590   1
  -3 -11 -17 71.3375 124.363   2
  -3 -11 -18 310.422 180.726   2
   3 -11  18 960.476 275.982   3
   3 -12 -18 882.128 277.258   2
   3  12 -18 104.111 137.151   1
   3 -12 -17 3109.66 455.192   2
   3  12 -17 3540.91 483.727   1
   3 -12 -16 104.170 158.557   2
   3  12 -16 96.0558 120.536   1
   3 -12 -15 6782.56 640.683   2
   3  12 -15 6663.14 622.237   1
   3 -12 -14 1261.36 293.245   2
   3  12 -14 1061.29 249.817   1
   3 -12 -13 6937.28 623.937   2
   3  12 -13 7824.78 642.851   1
   3 -12 -12 456.769 168.917   2
   3  12 -12 258.819 109.242   1
   3 -12 -11 2436.54 362.287   2
   3  12 -11 2732.04 362.676   1
   3 -12 -11 2747.59 270.045   5
   3  12 -10 591.639 180.023   1
   3 -12 -10 583.460 176.603   2
   3 -12 -10 796.541 149.956   5
   3  12  -9-4.69667 90.7827   1
  -3 -12   9 1.57222 40.3366   2
   3 -12  -9-14.7914 91.5014   2
   3 -12  -9-17.4187 71.2432   5
   3  12  -9-67.2719 86.6340   4
   3 -12  -8 2377.23 328.503   2
  -3 -12   8 2445.03 188.544   2
   3  12  -8 2248.57 316.593   1
   3 -12  -8 2215.38 271.681   5
   3  12  -8 2492.79 289.463   4
   3  12  -7 3660.15 388.411   1
  -3 -12   7 4081.48 265.436   2
   3 -12  -7 3982.48 411.207   2
   3  12  -7 4411.15 380.253   4
   3 -12  -7 3583.01 352.446   5
   3  12  -6 594.713 161.280   1
   3 -12  -6 528.548 166.160   2
  -3 -12   6 522.102 105.721   2
   3  12  -6 319.399 113.109   4
   3  12  -5 3027.84 338.495   1
  -3 -12   5 3497.41 279.550   2
   3 -12  -5 3259.72 362.125   2
   3  12  -5 3157.56 329.986   4
   3  12  -4 1069.12 209.587   1
  -3 -12   4 1217.11 176.108   2
   3 -12  -4 1333.39 236.506   2
   3  12  -4 1236.26 210.513   4
   3  12  -3 1317.75 217.514   1
  -3 -12   3 1642.62 213.709   2
  -3  12   3 1668.04 248.036   2
   3 -12  -3 1284.73 222.089   2
   3  12  -3 1394.60 217.932   4
  -3 -12   2 4671.79 367.820   2
  -3  12   2 4825.35 409.702   2
   3 -12  -2 4878.04 401.740   2
   3  12  -2 4451.05 404.813   4
   3 -12  -1 1926.14 248.904   2
  -3 -12   1 1582.19 222.683   2
  -3  12   1 1874.29 254.962   2
   3 -12   0 155.083 96.6465   2
  -3 -12   0 59.4032 70.8222   2
  -3  12   0-22.8307 65.1791   2
  -3 -12  -1 20728.1 834.508   2
  -3  12  -1 20689.0 782.686   2
   3 -12   1 20969.6 778.015   2
  -3  12  -1 20449.3 878.693   1
  -3  12  -2 2380.79 262.032   2
   3 -12   2 2470.12 279.575   2
  -3 -12  -2 2169.55 296.077   2
  -3 -12  -2 2252.14 317.213   5
  -3  12  -2 2394.33 310.659   1
   3 -12   3 58518.7 1214.53   2
  -3 -12  -3 60299.2 1505.90   2
  -3  12  -3 54864.5 1199.20   2
  -3 -12  -3 56991.5 1508.91   5
  -3  12  -3 60830.4 1531.63   1
  -3 -12  -4 206.406 147.834   2
  -3  12  -4 37.6623 63.4872   2
  -3  12  -4 324.247 171.417   1
   3 -12   4 9.65644 96.7339   2
  -3 -12  -4 98.8841 81.5890   5
  -3  12  -5 32412.2 856.729   2
  -3 -12  -5 35769.9 1217.80   2
   3 -12   5 33980.6 857.346   2
  -3  12  -5 33563.6 1183.74   1
  -3 -12  -5 34262.9 1145.99   5
  -3  12  -5 31843.1 471.689   4
  -3  12  -6 30.9495 45.5098   2
  -3 -12  -6 127.396 165.224   2
  -3 -12  -6 69.8213 87.5690   5
   3 -12   6-26.9533 65.5845   2
  -3  12  -7 24734.8 672.279   2
  -3 -12  -7 25538.5 1088.25   2
  -3 -12  -7 23949.6 940.882   5
  -3  12  -7 26516.2 1082.21   1
  -3  12  -8 4094.61 251.986   2
  -3 -12  -8 4195.29 450.074   2
  -3 -12  -8 3726.19 367.522   5
  -3  12  -8 4033.69 433.274   1
  -3 -12  -9 12458.2 795.433   2
  -3 -12  -9 10706.5 608.969   5
  -3  12  -9 12390.5 775.599   1
  -3 -12 -10 962.886 236.578   2
  -3 -12 -10 1032.50 188.707   5
  -3  12 -10 1404.05 273.007   1
  -3 -12 -11 9734.46 730.745   2
  -3 -12 -11 7327.71 478.543   5
  -3  12 -11 8839.93 687.402   1
  -3 -12 -12 1505.87 305.565   2
  -3  12 -12 1964.72 337.875   1
  -3 -12 -13 9397.42 760.184   2
  -3  12 -13 10210.3 781.605   1
  -3 -12 -14 164.184 140.730   2
  -3  12 -14 270.342 170.988   1
  -3 -12 -15 8347.80 740.462   2
  -3  12 -15 6536.82 657.612   1
  -3 -12 -16 265.208 163.261   2
  -3  12 -16 129.925 116.503   1
  -3 -12 -17 4564.55 586.946   2
   3  13 -17 1656.00 357.915   1
   3 -13 -16 481.566 211.162   2
   3  13 -16-168.794 175.148   1
   3 -13 -15 1984.83 371.585   2
   3  13 -15 1366.49 314.219   1
   3 -13 -14-16.9179 125.748   2
   3  13 -14 123.036 144.365   1
   3 -13 -13 2440.63 392.744   2
   3  13 -13 1979.45 365.084   1
   3 -13 -12 76.3672 117.256   2
   3  13 -12-11.6177 103.410   1
   3 -13 -11 4603.63 498.040   2
   3  13 -11 3402.16 421.405   1
   3 -13 -10 131.755 100.219   2
   3  13 -10-10.5724 99.9726   1
   3 -13 -10 268.014 121.679   5
  -3 -13   9 6007.03 258.571   2
   3 -13  -9 6544.86 565.547   2
   3  13  -9 5686.94 524.991   1
   3 -13  -9 5810.45 448.869   5
   3  13  -9 5296.24 425.382   4
   3  13  -8 642.482 189.497   1
  -3 -13   8 669.529 107.404   2
   3 -13  -8 875.206 232.132   2
   3  13  -8 795.565 173.706   4
   3 -13  -8 609.063 157.687   5
   3 -13  -7 11123.3 704.175   2
  -3 -13   7 12676.1 485.656   2
   3  13  -7 11540.5 704.210   1
   3 -13  -7 11289.9 660.980   5
   3  13  -7 11551.8 635.820   4
   3  13  -6-14.3082 93.7679   1
  -3 -13   6 47.3346 61.2940   2
   3 -13  -6 72.9239 99.8714   2
   3 -13  -6 108.808 81.3767   5
   3  13  -6 157.946 95.5719   4
   3  13  -5 12576.5 716.118   1
  -3 -13   5 11569.6 527.909   2
   3 -13  -5 12831.5 723.695   2
   3  13  -5 11895.3 660.439   4
   3  13  -4 790.839 196.576   1
   3 -13  -4 645.816 178.780   2
  -3 -13   4 816.597 166.590   2
   3  13  -4 807.921 185.542   4
   3  13  -3 7428.96 540.911   1
  -3 -13   3 8427.93 489.947   2
   3 -13  -3 7282.69 532.550   2
   3  13  -3 8337.00 563.667   4
   3  13  -2 477.404 160.129   1
   3 -13  -2 156.574 85.8141   2
  -3 -13   2 338.969 122.436   2
   3  13  -2 438.240 140.157   4
   3 -13  -1 9484.11 569.625   2
  -3  13   1 10267.0 601.987   2
  -3 -13   1 10203.7 582.745   2
   3 -13   0 204.902 108.941   2
  -3  13   0-46.0538 62.6110   2
  -3 -13   0 100.018 76.0824   2
  -3  13  -1 4288.91 428.814   1
  -3  13  -1 4180.01 366.699   2
  -3 -13  -1 4590.74 412.467   2
   3 -13   1 4440.66 376.630   2
  -3  13  -2 2919.94 357.730   1
  -3  13  -2 3339.33 321.351   2
  -3 -13  -2 3392.05 369.400   2
   3 -13   2 3495.45 328.201   2
  -3  13  -3 8384.85 602.318   1
   3 -13   3 8535.05 488.546   2
  -3  13  -3 7767.17 474.036   2
  -3 -13  -3 7295.29 554.008   2
  -3  13  -4 1011.34 217.485   1
   3 -13   4 1147.05 175.995   2
  -3  13  -4 1097.02 177.426   2
  -3 -13  -4 1315.30 261.550   2
  -3  13  -5 2208.35 320.835   1
  -3  13  -5 2358.66 244.744   2
   3 -13   5 2049.59 223.716   2
  -3 -13  -5 2336.15 333.256   2
  -3  13  -5 2417.73 147.213   4
  -3  13  -6 49.7917 52.3092   2
  -3 -13  -6-203.352 149.582   2
   3 -13   6-51.8111 48.2381   2
  -3  13  -6-88.5733 82.7758   1
  -3  13  -7 25.6174 44.3563   2
  -3 -13  -7-54.1396 123.877   2
  -3 -13  -7-148.247 109.112   5
  -3  13  -7-36.0936 124.621   1
  -3  13  -8 61.7580 34.1695   2
  -3 -13  -8 66.1983 105.235   2
  -3 -13  -8 140.950 82.5742   5
  -3  13  -8-18.4252 114.170   1
  -3 -13  -9-67.5021 119.777   2
  -3 -13  -9 85.4338 70.7510   5
  -3  13  -9-68.9600 143.788   1
  -3 -13 -10-19.1276 89.5003   2
  -3 -13 -10-71.0155 89.9111   5
  -3  13 -10-131.106 147.125   1
  -3  13 -11 75.6746 124.827   1
  -3 -13 -11 122.429 123.219   2
  -3  13 -12 199.443 132.762   1
  -3 -13 -12 1.89184 104.628   2
  -3  13 -13 11.5411 107.067   1
  -3 -13 -13 3.95082 121.046   2
  -3  13 -14 705.774 249.663   1
  -3 -13 -14 414.028 194.840   2
  -3  13 -15 907.241 277.067   1
  -3 -13 -15 931.323 270.516   2
   3  14 -16-146.590 181.883   1
   3  14 -15 352.166 176.106   1
   3 -14 -15 469.012 201.208   2
   3  14 -14-102.750 111.785   1
   3 -14 -14 58.5803 98.0964   2
   3  14 -13 43.8196 122.232   1
   3 -14 -13 403.811 175.627   2
   3  14 -12 245.107 140.546   1
   3 -14 -12 406.519 202.338   2
   3  14 -11 33.9153 89.9161   1
   3 -14 -11 95.9919 143.522   2
   3  14 -10 980.325 232.425   1
   3 -14 -10 1233.63 272.609   2
   3  14  -9 394.389 146.109   1
   3 -14  -9 620.624 205.904   2
   3 -14  -9 321.442 134.573   5
   3  14  -9 370.302 134.361   4
   3  14  -8-81.1940 146.341   1
  -3 -14   8-12.8336 39.9739   2
   3 -14  -8-55.9090 127.540   2
   3 -14  -8-230.930 115.414   5
   3  14  -8 1.70918 60.6951   4
   3  14  -7-55.8692 139.408   1
  -3 -14   7 5.97683 46.3382   2
   3 -14  -7 152.766 118.644   2
   3 -14  -7 75.2035 84.1892   5
   3  14  -6 165.499 102.598   1
  -3 -14   6 9.01577 60.2271   2
   3 -14  -6 226.246 143.762   2
   3  14  -6 187.255 91.5143   4
   3  14  -5-6.92475 96.4296   1
  -3 -14   5 277.172 98.0108   2
   3 -14  -5 6.74239 96.1201   2
   3  14  -5 222.736 118.356   4
   3  14  -4 255.776 128.654   1
  -3 -14   4 262.563 98.2918   2
   3 -14  -4 55.6773 86.5794   2
   3  14  -4 249.059 118.910   4
   3  14  -3 51.7122 96.1003   1
   3 -14  -3 39.7377 97.2229   2
  -3 -14   3 169.857 88.8312   2
   3  14  -3 215.414 111.907   4
   3  14  -2 171.393 117.624   1
   3 -14  -2 347.861 130.932   2
  -3 -14   2 234.347 116.663   2
   3 -14  -1 2268.03 301.161   2
  -3 -14   1 1941.38 272.803   2
   3 -14   0 228.606 109.708   2
  -3  14   0 220.892 98.8679   2
  -3 -14   0 248.513 105.252   2
  -3  14  -1 3749.37 418.719   1
   3 -14   1 3978.60 372.786   2
  -3 -14  -1 4452.63 417.815   2
  -3  14  -1 4179.61 389.725   2
   3 -14   2-44.4711 90.2549   2
  -3  14  -2 7.82731 96.2929   1
  -3  14  -2-59.5167 59.4341   2
  -3  14  -3 5306.38 502.410   1
   3 -14   3 5102.80 390.681   2
  -3  14  -3 4347.95 372.919   2
  -3 -14  -3 5357.85 486.547   2
  -3  14  -4 284.280 134.107   1
   3 -14   4 100.459 57.8423   2
  -3  14  -4 508.259 139.486   2
  -3 -14  -4 504.517 167.344   2
  -3  14  -4 335.641 72.3000   4
   3 -14   5 1300.43 186.781   2
  -3  14  -5 1668.28 288.492   1
  -3  14  -5 1106.88 177.952   2
  -3 -14  -5 1379.02 261.911   2
  -3  14  -5 1333.94 120.738   4
  -3  14  -6-18.1118 49.3724   2
  -3 -14  -6 50.8191 91.3678   2
  -3  14  -6 158.702 132.282   1
   3 -14   6-35.7550 64.9631   2
  -3 -14  -7 636.462 194.524   2
  -3  14  -7 954.621 237.029   1
  -3 -14  -8 694.479 215.766   2
  -3  14  -8 917.243 238.423   1
  -3 -14  -9 451.226 173.282   2
  -3  14  -9 250.385 160.389   1
  -3 -14 -10 320.265 144.392   2
  -3  14 -10 290.556 141.071   1
  -3 -14 -11 2206.01 383.052   2
  -3  14 -11 1743.23 341.748   1
  -3 -14 -12 65.5167 114.559   2
  -3  14 -12 80.8899 108.374   1
  -3 -14 -13 2748.70 448.913   2
  -3  14 -13 2953.25 451.691   1
  -3 -14 -14 414.263 179.658   2
  -3  14 -14 763.486 256.997   1
   3  15 -15 3798.58 530.481   1
   3 -15 -14 470.698 213.520   2
   3  15 -14 33.3773 117.755   1
   3 -15 -13 5564.93 603.718   2
   3  15 -13 4762.79 559.396   1
   3 -15 -12 708.011 230.213   2
   3  15 -12 593.918 216.929   1
   3 -15 -11 5632.10 579.447   2
   3  15 -11 5670.00 587.614   1
   3 -15 -10 1858.50 355.003   2
   3  15 -10 1050.66 259.966   1
   3 -15  -9 7867.90 666.349   2
   3  15  -9 7550.98 648.376   1
   3 -15  -8 129.283 136.653   2
   3  15  -8-120.681 161.990   1
   3 -15  -7 10829.4 750.796   2
  -3 -15   7 10636.3 486.056   2
   3  15  -7 10148.1 726.668   1
  -3 -15   6 987.385 165.314   2
   3 -15  -6 809.095 220.070   2
   3  15  -6 973.437 224.655   1
   3 -15  -5 26027.2 1104.94   2
  -3 -15   5 25571.3 850.271   2
   3  15  -5 28315.2 1175.05   1
   3 -15  -4 258.629 166.213   2
  -3 -15   4 468.092 141.219   2
   3  15  -4 273.297 166.383   1
  -3 -15   3 26261.9 932.257   2
   3 -15  -3 26275.6 1061.80   2
   3  15  -3 24765.2 1091.07   1
  -3 -15   2 487.748 157.777   2
   3 -15  -2 390.553 169.247   2
   3  15  -2 242.470 138.968   1
   3 -15  -1 15206.5 773.726   2
  -3 -15   1 16859.5 791.735   2
  -3 -15   0 1096.71 225.388   2
   3 -15   0 1060.98 214.712   2
   3 -15   1 3167.34 340.134   2
  -3 -15  -1 3594.85 393.010   2
  -3  15  -1 3697.26 434.163   1
  -3 -15  -2 900.675 220.823   2
  -3  15  -2 901.914 191.736   2
  -3  15  -2 1293.21 263.835   1
   3 -15   2 1150.92 206.364   2
  -3 -15  -3 692.959 196.139   2
  -3  15  -3 716.282 159.448   2
   3 -15   3 649.932 156.147   2
  -3  15  -3 698.278 209.046   1
  -3 -15  -4 35.1309 98.7262   2
  -3  15  -4 160.316 105.679   2
  -3  15  -4-18.3136 100.021   1
   3 -15   4 106.182 73.0739   2
  -3 -15  -5 777.645 206.891   2
  -3  15  -5 549.451 137.840   2
   3 -15   5 502.755 128.102   2
  -3  15  -5 902.132 231.532   1
  -3 -15  -6 190.441 112.567   2
   3 -15   6 55.3571 64.3288   2
  -3  15  -6 14.2373 99.9535   1
  -3 -15  -7 2173.33 354.725   2
  -3  15  -7 1989.64 339.719   1
  -3 -15  -8-0.90864 111.788   2
  -3  15  -8-89.8519 134.840   1
  -3 -15  -9 1159.51 284.175   2
  -3  15  -9 1141.11 291.111   1
  -3 -15 -10-131.447 152.919   2
  -3  15 -10 172.005 104.855   1
  -3 -15 -11-17.4849 119.372   2
  -3  15 -11 121.738 109.165   1
  -3 -15 -12 95.3227 143.738   2
  -3  15 -12 284.618 170.538   1
  -3 -15 -13 1148.12 315.031   2
  -3  15 -13 1303.27 316.301   1
   3  16 -14-166.895 182.865   1
   3  16 -13-73.1552 169.266   1
   3 -16 -12 107.399 119.054   2
   3  16 -12 58.9347 129.886   1
   3 -16 -11 221.974 144.946   2
   3  16 -11-195.015 123.580   1
   3 -16 -10 765.091 236.889   2
   3  16 -10 931.374 255.557   1
   3 -16  -9 270.103 163.840   2
   3  16  -9 392.136 185.066   1
   3 -16  -8 264.816 155.920   2
   3  16  -8 86.0437 117.182   1
   3 -16  -7 67.8715 90.6696   2
   3  16  -7 113.239 98.7469   1
  -3 -16   6 254.929 98.8092   2
   3 -16  -6 154.697 126.359   2
   3  16  -6 57.9060 107.428   1
  -3 -16   5 26.1392 63.6775   2
   3  16  -5 161.226 125.853   1
  -3 -16   4 66.8868 69.6545   2
   3 -16  -4 236.076 124.451   2
   3  16  -4 253.773 147.065   1
  -3 -16   3 98.2686 83.2561   2
   3 -16  -3 213.775 136.791   2
   3  16  -3-178.193 143.028   1
  -3 -16   2 46.1760 76.8748   2
   3 -16  -2 109.620 86.4917   2
   3 -16  -1 625.522 174.777   2
  -3 -16   1 984.793 209.055   2
   3  16  -1 622.401 190.781   1
  -3 -16   0 576.560 178.420   2
   3 -16   0 201.336 102.891   2
  -3  16   0 442.217 175.584   1
  -3 -16  -1 1866.86 296.446   2
   3 -16   1 1907.19 277.532   2
  -3  16  -1 1575.75 304.574   1
  -3 -16  -2 193.210 127.893   2
   3 -16   2 329.004 130.327   2
  -3  16  -2 204.391 132.341   1
  -3 -16  -3 1586.71 298.766   2
   3 -16   3 1420.29 229.444   2
  -3  16  -3 1647.60 311.027   1
  -3 -16  -4 120.127 140.265   2
  -3  16  -4 171.878 150.080   1
   3 -16   4 275.356 98.8023   2
  -3 -16  -5 1881.80 332.300   2
   3 -16   5 1873.86 238.366   2
  -3  16  -5 1881.34 354.792   1
  -3 -16  -6 53.5464 109.417   2
  -3  16  -6 439.554 196.131   1
   3 -16   6 366.543 109.529   2
  -3 -16  -7 1762.60 339.468   2
  -3  16  -7 2046.64 366.014   1
  -3 -16  -8 440.050 192.407   2
  -3  16  -8 305.002 127.724   1
  -3 -16  -9 1825.40 354.838   2
  -3  16  -9 1674.24 347.352   1
  -3 -16 -10-56.7334 140.645   2
  -3  16 -10-256.295 212.380   1
  -3 -16 -11 1688.76 350.281   2
  -3  16 -11 1403.25 333.410   1
   3  17 -12 191.936 202.005   1
   3 -17 -11 957.932 280.778   2
   3  17 -11 1078.22 288.211   1
   3 -17 -10 420.940 207.736   2
   3  17 -10 214.984 131.907   1
   3 -17  -9 4675.13 551.200   2
   3  17  -9 3517.58 472.421   1
   3 -17  -8 208.252 146.439   2
   3  17  -8 182.685 140.316   1
   3 -17  -7 8418.91 699.084   2
   3  17  -7 8047.01 691.989   1
   3 -17  -6 188.577 142.142   2
   3  17  -6 58.2341 113.543   1
   3 -17  -5 7551.07 644.856   2
  -3 -17   5 8275.00 517.053   2
   3  17  -5 8636.37 704.637   1
   3 -17  -4 483.087 179.657   2
  -3 -17   4 389.826 133.425   2
   3  17  -4 583.415 221.576   1
  -3 -17   3 5069.56 445.521   2
   3 -17  -3 5199.78 506.867   2
   3  17  -3 4965.94 531.151   1
  -3 -17   2 35.4614 84.5083   2
   3 -17  -2 54.9206 100.437   2
   3  17  -2-55.5183 108.871   1
  -3 -17   1 2517.45 334.790   2
   3 -17  -1 2035.94 310.646   2
   3  17  -1 2334.07 369.566   1
  -3 -17   0 504.747 184.355   2
   3 -17   0 208.071 113.572   2
  -3  17   0 290.275 150.443   1
  -3 -17  -1 565.591 176.851   2
  -3  17  -1 888.146 240.390   1
   3 -17   1 428.327 166.744   2
  -3 -17  -2 2074.28 332.520   2
  -3  17  -2 1636.70 314.482   1
   3 -17   2 1436.37 240.290   2
  -3 -17  -3 1480.54 288.587   2
   3 -17   3 1370.57 229.777   2
  -3  17  -3 1819.80 338.489   1
  -3 -17  -4 1377.49 294.627   2
  -3  17  -4 753.386 230.780   1
   3 -17   4 819.830 179.739   2
  -3 -17  -5 3253.35 449.521   2
  -3  17  -5 2988.44 447.672   1
  -3 -17  -6 16.1866 99.4727   2
  -3  17  -6-103.367 141.210   1
  -3 -17  -7 510.150 218.685   2
  -3  17  -7 216.338 136.239   1
  -3 -17  -8-19.6374 153.244   2
  -3  17  -8-64.6657 120.471   1
  -3 -17  -9 162.259 133.499   2
  -3  17  -9 103.852 133.839   1
  -3 -17 -10 146.318 133.109   2
   3  18 -10-28.3785 177.518   1
   3 -18  -9-109.067 148.503   2
   3  18  -9-212.723 169.990   1
   3 -18  -8-98.0897 131.250   2
   3  18  -8-38.0820 116.168   1
   3 -18  -7-68.6579 119.838   2
   3  18  -7-279.218 172.355   1
   3 -18  -6 119.244 134.000   2
   3  18  -6 82.5331 131.508   1
   3 -18  -5 567.802 186.231   2
   3  18  -5 363.891 181.120   1
   3 -18  -4 102.054 121.227   2
  -3 -18   4 476.323 143.458   2
   3  18  -4 662.002 219.097   1
  -3 -18   3 1682.27 265.965   2
   3 -18  -3 1659.28 305.457   2
   3  18  -3 1926.11 340.345   1
   3 -18  -2 535.446 195.903   2
  -3 -18   2 360.687 138.771   2
   3  18  -2 664.986 207.110   1
  -3 -18   1 991.213 224.966   2
   3 -18  -1 1088.21 242.345   2
   3  18  -1 855.167 249.408   1
  -3  18   1 1046.50 281.352   1
   3 -18   0 119.765 100.686   2
  -3 -18   0 151.551 120.475   2
  -3  18   0 0.98435 135.681   1
  -3 -18  -1 981.153 248.016   2
  -3  18  -1 1146.84 274.209   1
   3 -18   1 1209.63 230.372   2
  -3 -18  -2-160.961 129.018   2
   3 -18   2-28.3887 81.9454   2
  -3  18  -2-314.407 193.436   1
   3 -18   3 4076.57 403.535   2
  -3 -18  -3 3899.92 482.127   2
  -3  18  -3 4860.31 575.657   1
  -3 -18  -4 66.9845 127.440   2
  -3  18  -4 294.146 187.217   1
  -3 -18  -5 8198.03 720.582   2
  -3  18  -5 9004.34 776.370   1
  -3 -18  -6 409.648 169.158   2
  -3  18  -6 676.586 207.063   1
  -3 -18  -7 11339.9 882.885   2
  -3  18  -7 9995.03 839.395   1
  -3 -18  -8 67.0169 137.305   2
   3 -19  -7 16.2276 108.411   2
   3  19  -7 204.001 170.633   1
   3 -19  -6 50.8476 94.1494   2
   3  19  -6-109.267 166.704   1
   3 -19  -5 94.8310 111.792   2
   3  19  -5-81.2567 112.796   1
   3 -19  -4 129.008 125.453   2
   3  19  -4 134.787 168.556   1
   3 -19  -3 36.4174 104.513   2
   3  19  -3 75.6569 90.7687   1
  -3 -19   2 96.8227 80.5292   2
   3 -19  -2 15.8068 97.0049   2
   3 -19  -1-46.3380 122.882   2
  -3 -19   1-93.3920 100.666   2
   3  19  -1 203.427 131.789   1
  -3  19   1 96.8823 110.239   1
  -3 -19   0-146.803 134.074   2
  -3  19   0 71.4632 156.145   1
   3  19   0-74.9435 145.242   1
   3 -19   0-34.3057 110.429   2
  -3 -19  -1-150.623 145.510   2
   3 -19   1-68.0201 80.6905   2
  -3  19  -1 9.56926 126.035   1
  -3 -19  -2-123.346 152.733   2
   3 -19   2 249.307 107.407   2
  -3  19  -2 312.013 175.305   1
  -3 -19  -3-45.3384 107.355   2
  -3  19  -3 4.30677 136.626   1
  -3 -19  -4 148.264 120.349   2
  -3 -19  -5-48.5271 122.452   2
  -3 -19  -6 571.725 220.375   2
   3 -20  -5 480.313 208.537   2
   3 -20  -4 153.364 133.819   2
   3 -20  -3 371.030 154.731   2
   3 -20  -2 1197.21 280.559   2
  -3 -20   1 466.126 193.601   2
   3 -20  -1 495.206 192.472   2
  -3 -20   0 82.4598 124.729   2
   3 -20   0 146.773 111.360   2
  -3 -20  -1 1687.41 320.771   2
  -3 -20  -2-13.3901 104.858   2
  -3 -20  -3 4294.43 531.648   2
  -3 -20  -4 147.071 121.332   2
  -3 -20  -5 4332.03 567.869   2
   3 -21  -3 2457.96 418.503   2
   3 -21  -2 139.455 123.761   2
  -3 -21  -1 842.398 272.434   2
  -3 -21  -2-126.149 146.373   2
  -3 -21  -3 431.475 230.953   2
  -4   0  22 4497.04 642.221   3
  -4   0  21-69.1534 180.236   3
   4   0 -21-49.4527 72.0554   2
  -4   0  20 2040.87 393.212   3
   4   0 -20 2189.11 280.220   2
  -4   0  19 283.712 193.870   3
   4   0 -19-14.7089 62.0865   2
  -4   0  18-48.2920 90.5821   2
   4   0 -18 58.1144 68.1050   2
  -4   0  17-144.714 192.308   3
  -4   0  17 26.3766 65.9513   2
   4   0 -17-3.81130 73.4862   2
  -4   0  16 3838.50 485.964   3
  -4   0  16 3342.30 325.627   2
   4   0 -16 3591.85 324.514   2
  -4   0  16 3621.71 207.275   5
  -4   0  15-161.683 172.382   3
  -4   0  15-24.1946 65.5232   2
   4   0 -15-38.3767 66.4096   2
  -4   0  15 2.38817 35.5122   5
   4   0 -14 7392.81 437.779   2
  -4   0  14 7248.57 451.773   2
  -4   0  14 7841.76 518.360   1
  -4   0  14 7176.12 318.409   5
  -4   0  14 7551.91 600.724   3
  -4   0  13-111.005 127.407   3
  -4   0  13-33.1369 46.7691   2
  -4   0  13-33.7592 76.7336   1
  -4   0  13 24.2283 35.0452   5
  -4   0  12 32.2521 88.7825   3
  -4   0  12-59.3221 62.4756   2
  -4   0  12-25.6061 68.9766   1
  -4   0  12 16.9218 30.2344   5
   4   0 -12-4.14388 55.9596   5
  -4   0  11-123.506 131.673   3
  -4   0  11-41.0746 67.9320   2
  -4   0  11 62.7963 62.7837   1
  -4   0  11-64.9504 51.7638   5
   4   0 -11-3.52047 41.7964   5
  -4   0  10 98.2037 85.3283   3
  -4   0  10 59.6042 47.5750   2
  -4   0  10 122.503 56.3099   5
   4   0 -10 81.0044 61.7358   5
  -4   0  10 25.7883 61.6172   1
   4   0 -10 70.7969 64.9337   2
  -4   0   9 47.8547 41.6942   2
  -4   0   9-31.1788 77.5075   3
  -4   0   9 49.9779 52.0197   1
   4   0  -9-57.1455 66.3573   2
  -4   0   9-31.7959 33.6836   5
   4   0  -9-35.6469 55.8886   5
   4   0  -8 10475.0 433.067   2
  -4   0   8 10660.6 443.530   2
  -4   0   8 9412.36 405.862   1
  -4   0   8 9387.13 369.058   5
   4   0  -8 10502.1 396.589   5
   4   0  -8 9571.82 479.706   3
  -4   0   8 10643.4 521.201   3
  -4   0   7-26.2369 45.1145   2
  -4   0   7 105.169 120.730   3
   4   0  -7-7.16225 54.9652   2
  -4   0   7 29.7507 48.1937   5
   4   0  -7-22.7969 56.3370   5
   4   0  -7-58.1955 53.0526   3
  -4   0   6 190500. 1788.73   2
   4   0  -6 194354. 1784.42   2
   4   0  -6 191330. 1674.88   5
  -4   0   6 187523. 1650.87   5
  -4   0   6 199264. 1974.76   3
   4   0  -6 194716. 1856.24   3
  -4   0   5 100.141 95.0215   3
   4   0  -5 102.530 89.2463   2
  -4   0   5 119.481 75.9202   2
   4   0  -5 116.887 65.4489   5
  -4   0   5 61.7293 47.7721   5
   4   0  -5 178.919 99.9532   3
  -4   0   4 478746. 2686.04   2
   4   0  -4 478277. 2638.39   5
  -4   0   4 464590. 2606.78   5
   4   0  -4 463421. 2375.61   3
  -4   0   4 475473. 2517.40   3
  -4   0   3 57.3690 56.1873   3
  -4   0   3 25.9410 42.0182   2
  -4   0   3 83.9954 64.6670   5
   4   0  -3 5.01619 58.9228   5
   4   0  -3 170.604 82.3272   3
  -4   0   2 132392. 1388.75   2
  -4   0   2 137536. 1436.47   5
   4   0  -2 136829. 1429.73   5
   4   0  -2 134545. 948.424   3
   4   0  -2 132114. 1439.79   4
  -4   0   2 134901. 1464.34   4
  -4   0   1 14.7455 45.5910   5
   4   0  -1 74.7640 25.8018   3
   4   0  -1 125.495 54.6338   4
  -4   0   1 26.7366 40.3066   4
  -4   0   0 71554.2 1055.99   5
  -4   0   0 72379.8 1008.84   4
   4   0   0 71416.1 1007.05   4
   4   0   1-6.65600 16.7386   1
  -4   0  -1-33.6391 53.8496   4
   4   0   1 36.5438 36.7389   4
   4   0   2 29672.6 484.340   1
   4   0   2 31987.4 737.843   5
   4   0   2 31291.2 658.533   4
   4   0   2 31420.8 373.446   3
   4   0   3-83.6209 47.0157   1
   4   0   3-39.2510 76.9441   5
   4   0   3 68.3940 41.6335   3
   4   0   3-85.2848 65.8795   4
   4   0   4 101485. 1152.47   1
   4   0   4 108419. 1388.08   5
   4   0   4 105591. 1054.70   3
   4   0   5-68.8455 53.7223   1
   4   0   5 52.4678 67.0700   5
   4   0   5 58.0452 70.0303   3
   4   0   6 144861. 1619.17   1
   4   0   6 149447. 1694.63   5
   4   0   6 145964. 1573.99   3
   4   0   7-17.0267 53.9891   1
   4   0   7-42.9244 68.4074   3
   4   0   8 135067. 1791.85   1
   4   0   8 139548. 1707.80   5
   4   0   8 134203. 1786.53   3
   4   0   9 5.29213 56.2326   1
   4   0   9 93.8659 71.9878   5
   4   0  10 27512.5 894.018   1
   4   0  10 27324.3 781.603   5
   4   0  11-38.8366 79.4485   1
   4   0  11 34.4341 63.6088   5
   4   0  11-97.5405 98.7005   3
   4   0  12 4247.87 387.480   1
   4   0  12 4618.08 337.503   5
   4   0  12 3976.74 393.501   3
   4   0  13-1.98104 89.1790   3
  -4   0 -13-157.740 93.8411   2
   4   0  13 5.34683 66.3073   5
   4   0  14 936.910 227.975   3
  -4   0 -14 1248.26 200.359   2
   4   0  14 1180.79 173.563   5
   4   0  15-151.740 149.380   3
  -4   0 -15 21.4019 75.7184   2
   4   0  15 104.503 75.5113   5
  -4   0 -16 641.578 161.555   2
   4   0  16 351.372 156.437   3
   4   0  16 689.034 140.657   5
   4   0  17 89.7578 130.775   3
  -4   0 -17-82.6136 109.319   2
   4   0  17-16.3402 64.5841   5
   4   0  18-30.6999 144.724   3
  -4   0 -18 243.395 112.682   2
   4   0  18 137.720 75.0174   5
  -4   0 -19-128.065 107.280   2
   4   0  19-132.580 119.557   3
  -4   0 -20 58.3758 73.3274   2
   4   0  20-161.922 201.511   3
   4   0  21 128.317 128.251   3
   4   0  22 1901.03 425.144   3
  -4  -1  22 461.079 228.021   3
   4  -1 -21-235.498 138.966   2
  -4  -1  21 113.936 158.361   3
  -4   1  21-374.357 216.978   3
   4  -1 -20 828.234 179.115   2
   4   1 -20 1040.72 189.811   2
  -4  -1  20 761.821 262.179   3
  -4   1  20 1459.80 362.736   3
   4  -1 -19 258.557 96.4823   2
   4   1 -19 117.534 79.4063   2
  -4  -1  19 164.329 156.535   3
  -4   1  19 96.9914 133.457   3
   4  -1 -18 3274.33 347.710   2
  -4   1  18 2889.40 461.201   3
  -4  -1  18 3676.09 496.567   3
   4   1 -18 3482.02 319.827   2
   4  -1 -17 813.070 173.943   2
   4   1 -17 1133.43 187.569   2
  -4  -1  17 914.936 257.049   3
  -4   1  17 767.756 234.344   3
  -4  -1  17 999.486 177.677   2
  -4   1  17 737.137 172.199   2
   4   1 -16 6765.30 421.331   2
  -4  -1  16 5848.27 407.685   2
  -4   1  16 6570.22 474.196   2
   4  -1 -16 7034.38 477.020   2
  -4  -1  16 6640.84 327.873   5
  -4  -1  16 6369.18 601.444   3
  -4   1  16 6251.79 603.085   3
  -4   1  15 241.366 161.244   3
  -4  -1  15 336.843 155.458   3
  -4   1  15 164.892 94.8254   2
  -4  -1  15 257.295 91.0151   2
   4  -1 -15 406.234 128.256   2
  -4  -1  15 380.401 84.2657   5
  -4   1  14 6101.84 429.795   2
  -4  -1  14 6060.62 391.969   2
   4  -1 -14 5603.11 402.261   2
  -4   1  14 5474.02 438.338   1
  -4  -1  14 5630.54 440.737   1
  -4  -1  14 5600.63 310.324   5
  -4  -1  14 5522.31 515.809   3
  -4   1  14 5567.15 527.220   3
  -4  -1  13 1238.90 174.980   2
  -4   1  13 1334.79 269.891   3
  -4   1  13 1440.43 206.590   2
  -4  -1  13 1361.92 210.129   1
  -4   1  13 1200.34 196.694   1
   4  -1 -13 1144.99 182.721   2
  -4  -1  13 1270.73 151.919   5
  -4  -1  13 963.204 212.622   3
   4  -1 -13 1175.52 220.604   3
  -4   1  12 6884.53 428.328   2
  -4  -1  12 6042.06 367.404   2
  -4   1  12 5343.15 427.225   1
  -4  -1  12 6400.48 423.761   1
  -4  -1  12 6594.83 338.334   5
   4  -1 -12 6399.76 299.006   5
  -4   1  12 6470.67 278.325   5
  -4  -1  12 7189.48 533.953   3
  -4   1  12 6551.08 530.207   3
   4  -1 -12 6849.88 504.838   3
  -4   1  11 173.855 96.4378   3
  -4   1  11 209.039 86.7085   2
  -4  -1  11 144.255 63.2341   2
  -4  -1  11 146.146 71.4777   1
   4   1 -11 216.833 76.0069   2
   4  -1 -11 165.818 57.4687   5
  -4   1  11 237.520 50.3380   5
  -4  -1  11 304.109 80.3689   5
   4  -1 -11 246.158 87.5295   3
   4   1 -11 117.492 45.5665   5
  -4  -1  11 243.479 134.772   3
  -4   1  10 7504.90 416.269   2
  -4  -1  10 6310.26 350.306   2
   4   1 -10 6941.80 360.819   2
  -4  -1  10 6914.54 388.915   1
   4   1 -10 6962.12 358.928   5
  -4  -1  10 6402.28 329.162   5
   4  -1 -10 6890.90 302.097   5
  -4   1  10 6337.82 281.039   5
  -4  -1  10 6460.56 463.126   3
  -4   1  10 7107.21 495.621   3
   4  -1 -10 6786.26 458.320   3
  -4   1   9 1417.98 211.101   3
  -4   1   9 1597.19 188.597   2
  -4  -1   9 1486.11 166.971   2
  -4  -1   9 1459.05 171.141   1
   4   1  -9 1449.18 163.347   2
   4   1  -9 1473.70 165.950   5
   4  -1  -9 1472.50 142.341   5
  -4   1   9 1419.48 137.045   5
  -4  -1   9 1211.19 144.674   5
   4  -1  -9 1135.77 179.473   3
  -4  -1   9 1462.90 213.604   3
  -4   1   8 9941.75 447.601   2
   4  -1  -8 9562.58 438.859   2
  -4  -1   8 10134.3 416.357   2
  -4  -1   8 9348.38 390.695   1
   4   1  -8 10339.3 419.497   2
   4  -1  -8 10119.8 369.938   5
  -4   1   8 9890.17 360.018   5
  -4  -1   8 9681.14 399.324   5
   4   1  -8 9826.05 410.318   5
  -4  -1   8 9652.30 496.057   3
   4  -1  -8 9948.14 499.752   3
  -4   1   8 9086.36 496.300   3
  -4   1   7 1270.38 182.921   3
  -4  -1   7 1262.13 146.423   2
  -4   1   7 1066.30 148.162   2
   4  -1  -7 1313.66 162.291   2
   4   1  -7 994.930 135.554   2
  -4  -1   7 1232.18 131.523   1
   4  -1  -7 1098.04 123.330   5
   4   1  -7 1344.25 154.454   5
  -4  -1   7 1092.04 137.930   5
  -4   1   7 1199.58 128.632   5
  -4  -1   7 931.642 148.261   3
   4  -1  -7 1155.86 166.346   3
  -4  -1   6 22658.1 597.354   2
   4  -1  -6 23744.7 642.816   2
  -4   1   6 23187.1 641.798   2
  -4  -1   6 23053.2 514.262   1
  -4  -1   6 22426.6 597.312   5
   4  -1  -6 23762.2 571.789   5
  -4   1   6 22228.0 546.242   5
   4   1  -6 23117.5 608.184   5
   4  -1  -6 23428.3 669.433   3
  -4  -1   6 22616.3 655.234   3
  -4   1   6 23678.8 704.241   3
  -4  -1   5 22642.2 580.387   2
  -4   1   5 23756.8 643.198   3
  -4   1   5 22833.5 622.196   2
   4  -1  -5 21658.4 606.394   2
  -4  -1   5 21943.5 444.855   1
   4   1  -5 22717.4 602.788   5
  -4  -1   5 21887.4 589.006   5
  -4   1   5 22441.2 552.640   5
   4  -1  -5 22530.7 559.364   5
  -4  -1   5 23843.3 614.853   3
   4  -1  -5 22254.4 608.096   3
  -4   1   4 12481.9 454.619   2
  -4  -1   4 11761.1 417.881   2
  -4  -1   4 10934.6 268.243   1
   4  -1  -4 11252.2 430.368   2
  -4   1   4 10865.7 395.042   5
   4   1  -4 12181.3 443.172   5
  -4  -1   4 11256.2 421.889   5
   4  -1  -4 11427.5 401.718   5
   4  -1  -4 11106.7 392.654   3
  -4  -1   4 11760.2 388.487   3
  -4  -1   3 698.813 53.9641   1
  -4  -1   3 506.722 80.8799   2
  -4   1   3 854.374 121.135   2
   4  -1  -3 799.255 124.281   2
   4   1  -3 646.320 109.870   5
   4  -1  -3 673.309 115.761   5
  -4  -1   3 828.779 114.794   5
  -4  -1   3 716.797 89.3906   3
  -4   1   3 784.090 138.288   4
   4  -1  -3 684.098 89.8655   3
   4   1  -3 797.621 123.542   4
   4  -1  -2 17.8223 31.9451   3
  -4   1   2 22.6817 48.9556   2
   4   1  -2 15.8552 53.6557   5
   4  -1  -2-39.4371 59.6655   5
  -4   1   2 10.9640 52.9617   4
   4   1  -2 141.955 78.9121   4
  -4  -1   2 43.5424 30.2191   3
  -4   1   1 1057.99 128.671   2
  -4   1   1 1072.16 68.8725   1
   4  -1  -1 974.783 130.487   5
  -4  -1   1 1087.71 134.285   5
  -4  -1   1 1009.77 127.281   4
   4   1  -1 956.230 126.414   4
  -4   1   1 970.185 121.195   4
  -4  -1   1 1164.92 66.9881   3
  -4   1   0 4262.09 147.654   1
  -4  -1   0 4511.79 271.441   5
   4  -1   0 4339.02 238.810   4
   4   1   0 4205.61 259.769   4
  -4   1   0 4134.52 233.134   4
  -4  -1   0 4144.31 251.306   4
   4   1   1 217.858 35.9100   1
  -4   1  -1 184.875 39.8337   1
   4  -1   1 180.703 40.0294   1
  -4  -1  -1 191.635 60.9246   5
  -4   1  -1 283.514 65.1810   4
   4   1   1 258.377 74.2335   4
   4  -1   1 173.281 48.7461   4
   4   1   2 4883.56 196.672   1
  -4   1  -2 5282.26 218.442   1
   4  -1   2 5334.14 217.261   1
   4   1   2 5463.79 303.497   5
  -4  -1  -2 5467.11 304.612   5
   4   1   2 5523.15 297.307   4
   4  -1   2 5166.34 251.995   4
  -4   1  -3 2842.07 184.102   1
   4   1   3 2586.22 162.981   1
   4  -1   3 2507.35 166.326   1
   4   1   3 3125.11 232.228   5
   4  -1   3 2688.41 183.254   4
   4  -1   4 2912.72 198.279   1
   4   1   4 2746.63 188.284   1
  -4   1  -4 2898.54 199.538   1
   4   1   4 2772.97 223.707   5
   4  -1   4 2797.29 188.521   4
   4   1   4 2569.79 171.421   3
   4  -1   5 10330.2 403.683   1
   4   1   5 10359.0 403.583   1
   4   1   5 10725.8 436.213   5
   4   1   5 10232.5 377.892   3
   4  -1   5 10688.5 385.796   3
   4   1   6 1213.76 152.234   3
   4   1   6 1137.43 147.626   1
   4  -1   6 1270.97 159.872   1
   4   1   6 1158.18 149.974   5
   4  -1   6 1143.41 146.033   3
   4   1   7 10395.8 461.895   1
   4  -1   7 10393.2 470.518   1
   4   1   7 10455.9 449.070   5
   4  -1   7 10131.6 461.439   3
   4   1   7 9680.83 445.970   3
   4  -1   8 2954.35 264.382   1
   4   1   8 3075.37 270.267   1
   4   1   8 3104.71 252.418   5
   4  -1   8 2893.15 260.839   3
   4   1   8 2743.30 257.759   3
   4  -1   9 3674.43 312.327   1
   4   1   9 3605.90 310.793   1
   4   1   9 3641.63 278.611   5
   4  -1  10 13341.1 625.041   1
   4   1  10 12759.8 615.885   1
   4   1  10 13208.0 531.995   5
   4  -1  11 3198.28 321.023   1
   4   1  11 3361.51 332.212   1
   4   1  11 2935.50 259.998   5
   4   1  11 2766.83 315.099   3
   4  -1  11 3213.75 340.514   3
   4   1  12 7002.60 498.214   1
   4  -1  12 7869.57 527.989   1
   4   1  12 7090.53 400.971   5
   4  -1  12 6351.00 498.136   3
   4   1  12 6799.96 512.991   3
   4   1  13 19.3833 102.169   3
  -4  -1 -13-22.8833 73.0764   2
   4   1  13 78.1929 63.3264   5
   4  -1  13 36.6401 65.8146   5
   4  -1  13-118.847 111.491   3
   4   1  14 2543.27 345.684   3
  -4   1 -14 2728.35 281.360   2
  -4  -1 -14 2407.35 284.375   2
   4   1  14 2891.09 266.084   5
   4  -1  14 3041.45 289.751   5
   4  -1  14 2360.14 337.790   3
   4   1  15 416.413 153.715   3
  -4   1 -15 310.370 111.873   2
  -4  -1 -15 153.046 91.1577   2
   4   1  15 503.097 111.078   5
   4  -1  15 391.105 110.681   5
   4  -1  15 329.629 158.267   3
   4  -1  16 1502.42 298.673   3
   4   1  16 1436.87 294.615   3
  -4   1 -16 2018.91 256.929   2
  -4  -1 -16 1564.79 243.291   2
   4   1  16 1771.85 203.245   5
   4  -1  16 2004.29 245.000   5
   4  -1  17-88.9821 118.196   3
   4   1  17 166.836 158.079   3
  -4   1 -17-72.4585 59.4062   2
  -4  -1 -17-126.749 115.560   2
   4  -1  17 140.199 83.3031   5
   4   1  17-40.5550 68.2057   5
   4  -1  18 1308.41 299.633   3
   4   1  18 1071.40 281.698   3
  -4  -1 -18 1113.32 221.092   2
  -4   1 -18 1280.98 224.561   2
   4  -1  18 1332.08 202.966   5
  -4  -1 -19-304.574 153.851   2
  -4   1 -19-18.7759 83.4806   2
   4  -1  19 69.0527 126.169   3
   4   1  19 119.755 180.180   3
  -4  -1 -20 1887.73 300.837   2
   4  -1  20 1878.75 383.206   3
   4   1  20 1792.18 388.394   3
  -4  -1 -21 38.6733 80.8683   2
   4  -1  21 10.1434 134.260   3
   4  -1  22 1859.14 432.592   3
  -4  -2  24 1113.52 300.207   4
   4  -2 -22 926.940 222.054   2
  -4  -2  22 301.701 196.843   3
   4  -2 -21 284.320 126.064   2
  -4  -2  21 262.658 180.236   3
   4  -2 -20 638.026 174.225   2
  -4  -2  20 161.733 135.820   3
   4  -2 -19-39.2068 93.8793   2
   4   2 -19 96.2659 77.9768   2
  -4  -2  19-154.905 174.417   3
   4   2 -18 105.717 74.5530   2
   4  -2 -18 260.243 130.660   2
  -4  -2  18-107.145 186.461   3
   4  -2 -17 122.501 112.156   2
  -4   2  17 96.5861 163.883   3
  -4  -2  17 69.3397 65.5644   2
  -4  -2  17-14.0671 112.198   3
  -4   2  16-191.911 137.627   3
  -4  -2  16 117.788 87.5955   2
  -4   2  16 105.216 95.7471   2
   4  -2 -16 10.2447 76.7906   2
  -4  -2  16-53.7394 56.4226   5
  -4  -2  16-265.561 172.681   3
  -4   2  15-109.931 114.502   3
  -4   2  15 73.8960 77.0429   2
  -4  -2  15-24.1172 64.1589   2
   4  -2 -15 164.399 93.6293   2
  -4  -2  15-13.7969 52.4511   5
  -4  -2  15-68.5016 106.751   3
  -4  -2  14 79.4128 68.5726   2
  -4   2  14-149.755 160.043   3
  -4   2  14 135.204 86.7501   2
  -4  -2  14 53.4771 67.1828   1
   4  -2 -14 220.134 94.5889   2
  -4  -2  14 45.8441 49.3137   5
  -4  -2  14-11.7066 118.233   3
  -4   2  13 977.337 175.490   2
  -4  -2  13 951.874 143.898   2
  -4   2  13 1101.64 246.381   3
   4  -2 -13 1098.74 193.675   2
   4   2 -13 918.680 143.160   2
  -4  -2  13 951.172 176.924   1
  -4  -2  13 1211.39 161.346   5
  -4  -2  13 1174.24 242.174   3
  -4   2  12 99.6776 80.9588   2
  -4   2  12-0.65557 100.781   3
  -4  -2  12 116.277 63.6003   2
   4   2 -12 53.4603 57.5095   2
   4  -2 -12 93.2841 78.9185   2
  -4  -2  12 27.4757 60.9239   1
  -4  -2  12 26.6833 41.7629   5
  -4  -2  12 303.883 138.867   3
   4  -2 -12 45.1378 49.9328   5
   4  -2 -12-22.6601 79.2574   3
  -4   2  11 920.301 214.223   3
  -4   2  11 1019.93 171.783   2
  -4  -2  11 1198.93 154.677   2
   4  -2 -11 1062.92 172.187   2
   4   2 -11 813.121 126.339   2
  -4  -2  11 1173.86 178.446   1
   4  -2 -11 1011.72 108.012   5
  -4  -2  11 1164.90 153.812   5
   4  -2 -11 970.042 190.516   3
   4   2 -11 829.231 138.918   5
  -4  -2  11 940.306 199.259   3
  -4   2  10 4515.91 416.860   3
  -4  -2  10 4524.54 285.063   2
  -4   2  10 5079.85 356.878   2
   4   2 -10 4161.89 273.565   2
  -4  -2  10 4457.31 314.468   1
   4   2 -10 4486.90 308.465   5
   4  -2 -10 4434.86 227.536   5
  -4  -2  10 4243.15 288.642   5
   4  -2 -10 4542.11 385.890   3
  -4  -2  10 4329.97 371.419   3
  -4   2   9 425.855 109.467   2
  -4  -2   9 304.514 79.1373   2
  -4  -2   9 266.890 77.9541   1
   4  -2  -9 342.149 78.1839   5
  -4  -2   9 400.612 94.6727   5
   4   2  -9 344.850 102.163   5
  -4  -2   9 374.185 109.957   4
  -4  -2   9 317.642 119.722   3
   4  -2  -9 251.404 95.9941   3
  -4  -2   8 15689.8 500.298   2
  -4   2   8 15690.3 593.257   2
  -4  -2   8 15272.6 506.687   1
   4   2  -8 15388.2 544.536   5
  -4  -2   8 15099.2 534.659   5
   4  -2  -8 14897.8 436.349   5
  -4  -2   8 15887.9 639.670   4
  -4  -2   8 15529.9 622.626   3
   4  -2  -8 15514.2 649.999   3
   4  -2  -7 7551.98 398.250   2
  -4   2   7 7437.58 392.374   2
  -4  -2   7 7433.55 339.080   2
  -4  -2   7 7328.83 323.610   1
   4  -2  -7 7386.27 310.065   5
   4   2  -7 7606.37 379.706   5
  -4  -2   7 7368.03 366.822   5
   4  -2  -7 7298.87 424.422   3
  -4  -2   7 8284.49 425.709   3
   4  -2  -6 70476.6 1153.76   2
  -4   2   6 72014.4 1177.77   2
  -4  -2   6 69189.9 1018.45   2
  -4  -2   6 69616.7 904.081   1
   4  -2  -6 70402.0 966.910   5
  -4  -2   6 69554.6 1116.13   5
   4   2  -6 70602.7 1137.59   5
  -4  -2   6 71434.5 1153.52   3
   4  -2  -6 69016.4 1210.77   3
   4  -2  -5 21.1977 49.5493   3
  -4   2   5 99.0464 75.7457   2
  -4  -2   5 7.56962 42.0134   2
  -4  -2   5 7.88111 33.2632   1
  -4  -2   5 31.4338 50.4936   5
   4   2  -5 63.6770 67.0128   5
   4  -2  -5-150.113 80.6188   5
  -4  -2   5-33.1210 57.5643   3
  -4   2   4 121283. 1460.74   2
  -4  -2   4 117877. 1294.35   2
  -4  -2   4 116748. 918.520   1
  -4  -2   4 119796. 1433.50   5
   4   2  -4 120140. 1435.30   5
   4  -2  -4 121290. 1321.47   5
   4   2  -4 116347. 1522.30   4
   4  -2  -4 119424. 1391.12   3
  -4  -2   4 120497. 1242.53   3
  -4   2   3 38688.5 800.112   2
   4   2  -3 40215.0 454.353   1
  -4  -2   3 37827.0 438.965   1
  -4  -2   3 38289.7 813.835   5
   4  -2  -3 38522.3 756.643   5
   4   2  -3 38453.1 810.280   5
   4  -2  -3 38434.3 734.317   3
   4   2  -3 39933.9 864.149   4
  -4   2   2 31972.7 717.482   2
   4   2  -2 32701.6 331.628   1
   4   2  -2 32024.8 732.935   5
   4  -2  -2 31985.2 704.031   5
  -4  -2   2 31669.4 735.605   5
   4   2  -2 31768.4 759.483   4
  -4   2   1 3879.63 244.454   2
  -4  -2   1 3595.49 248.723   5
  -4   2   1 3959.49 234.575   4
   4   2  -1 3758.28 260.250   4
  -4   2   0 44749.8 828.343   2
  -4   2   0 45595.6 586.523   1
  -4  -2   0 44440.0 866.998   5
  -4   2   0 44774.3 743.309   4
   4   2   0 44512.0 879.839   4
  -4   2  -1 7106.33 248.166   1
  -4   2  -1 6840.49 319.542   2
  -4  -2  -1 6686.26 340.368   5
   4   2   1 6935.20 342.381   5
  -4   2  -1 7016.73 282.004   4
   4  -2   1 6898.76 277.899   4
   4   2   1 6778.72 344.956   4
  -4   2  -2 32338.4 576.442   1
   4  -2   2 31590.3 573.848   1
  -4  -2  -2 31764.7 747.464   5
   4   2   2 33695.3 757.993   5
  -4   2  -2 33934.0 598.229   4
   4  -2   2 32778.7 587.112   4
  -4  -2  -2 32397.1 454.435   3
   4  -2   3 14121.9 413.322   1
  -4   2  -3 15354.6 435.283   1
  -4  -2  -3 14915.0 514.858   5
   4   2   3 15946.8 519.209   5
   4  -2   3 14346.9 381.588   4
  -4  -2  -3 14779.3 355.837   3
  -4   2  -4 87125.7 1120.14   1
   4  -2   4 83247.6 1095.02   1
   4   2   4 85982.4 1228.36   5
  -4  -2  -4 87225.7 1237.53   5
   4  -2   4 85097.3 935.161   4
  -4  -2  -4 81349.3 956.948   3
  -4   2  -5 854.982 126.998   1
   4  -2   5 1029.93 133.726   1
   4   2   5 1033.78 145.855   5
   4  -2   5 1016.02 110.602   4
  -4  -2  -5 938.862 118.523   3
   4  -2   6 27809.4 730.162   1
  -4   2  -6 28537.0 739.020   1
   4   2   6 29329.3 727.069   5
  -4  -2  -6 27319.8 670.529   3
  -4   2  -7 3390.57 274.233   1
   4  -2   7 3763.99 289.392   1
   4   2   7 3831.70 271.255   5
  -4  -2  -7 3551.58 264.127   3
   4  -2   7 3329.94 266.198   3
   4  -2   8 24574.8 770.430   1
   4   2   8 23762.3 669.261   5
   4   2   8 22674.2 749.024   3
   4  -2   8 24639.8 759.728   3
  -4  -2  -8 23505.3 723.304   3
   4  -2   9 793.441 153.017   1
   4   2   9 1116.37 173.735   1
   4   2   9 1232.16 163.332   5
  -4  -2  -9 1179.41 176.374   3
   4   2  10 18162.0 746.252   1
   4  -2  10 19023.9 751.778   1
   4   2  10 17988.2 600.844   5
  -4  -2 -10 17850.4 705.527   3
   4   2  11 1216.58 206.007   3
   4  -2  11 1179.01 200.303   1
   4   2  11 1410.89 219.937   1
   4   2  11 1114.25 158.399   5
   4  -2  11 1677.38 240.988   3
   4   2  12 2490.57 320.103   3
  -4  -2 -12 2148.99 268.503   2
   4   2  12 2163.45 279.291   1
   4   2  12 2522.39 233.016   5
   4  -2  12 1855.93 267.154   3
   4   2  13 234.249 132.586   3
  -4  -2 -13 215.476 103.224   2
   4   2  13 183.628 81.5952   5
   4  -2  13 175.451 129.222   3
   4   2  14 922.800 236.342   3
  -4  -2 -14 710.421 168.771   2
   4   2  14 754.490 134.309   5
   4  -2  14 804.492 206.684   3
   4   2  15 1614.89 304.593   3
  -4   2 -15 1877.53 233.212   2
  -4  -2 -15 1709.53 259.546   2
   4   2  15 1880.60 204.086   5
   4  -2  15 1600.61 304.182   3
   4   2  16 2442.77 391.284   3
  -4   2 -16 2793.73 292.834   2
  -4  -2 -16 2571.16 322.853   2
   4   2  16 2726.93 243.431   5
   4  -2  16 2765.76 401.838   3
  -4   2 -17 4425.96 371.707   2
  -4  -2 -17 3772.97 399.139   2
   4   2  17 4533.42 303.151   5
   4  -2  17 4846.89 389.397   5
   4  -2  17 4521.27 521.466   3
  -4  -2 -18 37.8141 80.7147   2
  -4   2 -18 79.8951 67.7245   2
   4  -2  18-33.1251 70.1129   5
  -4  -2 -19 798.232 200.840   2
  -4   2 -19 921.934 183.272   2
   4  -2  19 594.772 194.415   3
  -4  -2 -20 192.126 122.579   2
   4  -2  20 91.7596 125.330   3
  -4  -2 -21-88.8095 98.7888   2
   4  -2  21 214.436 186.414   3
   4  -2  22 1184.71 344.752   3
  -4  -3  24 1612.12 349.391   4
  -4  -3  23 74.0686 127.643   4
   4  -3 -22 2310.82 348.940   2
  -4  -3  22 1673.88 328.329   4
   4  -3 -21 207.359 139.252   2
  -4  -3  21 266.763 196.569   3
  -4  -3  21 81.3252 108.384   4
  -4  -3  20 3988.87 548.457   3
   4  -3 -20 3371.43 397.839   2
  -4  -3  20 3266.95 423.246   4
   4  -3 -19 138.194 88.4771   2
  -4  -3  19 313.128 185.724   3
  -4  -3  19-18.8760 96.7424   4
   4  -3 -18 7424.63 557.007   2
  -4  -3  18 7202.24 584.348   4
  -4  -3  18 7633.56 711.085   3
   4  -3 -17 110.290 99.3210   2
  -4  -3  17 129.565 76.3281   5
  -4  -3  17 285.799 184.434   3
  -4  -3  17 83.5540 86.1093   4
   4  -3 -16 22098.6 909.932   2
  -4  -3  16 20994.0 673.614   2
  -4  -3  16 20445.1 714.814   5
  -4  -3  16 22949.8 987.387   4
  -4  -3  16 23927.7 1154.86   3
   4  -3 -15 2010.96 275.086   2
  -4   3  15 1642.30 250.495   2
  -4  -3  15 1536.59 182.070   2
  -4  -3  15 1451.73 199.661   5
  -4  -3  15 1888.32 333.326   3
  -4  -3  15 1842.95 283.704   4
   4  -3 -14 36160.3 1100.41   2
  -4   3  14 37205.4 1142.56   2
  -4  -3  14 36045.1 848.436   2
  -4  -3  14 36963.0 1121.52   1
  -4  -3  14 35552.4 929.172   5
  -4  -3  14 37324.5 1180.83   4
  -4  -3  14 38982.1 1355.23   3
   4  -3 -13 811.210 183.735   2
  -4   3  13 921.029 185.970   2
  -4  -3  13 743.224 127.748   2
  -4  -3  13 791.492 172.092   1
  -4  -3  13 572.851 124.207   5
  -4  -3  13 955.691 240.495   3
  -4  -3  13 1023.21 214.246   4
   4  -3 -12 43569.5 1141.01   2
  -4   3  12 47288.7 1210.19   2
  -4  -3  12 43497.2 887.129   2
  -4  -3  12 46591.2 1136.85   1
  -4  -3  12 42979.1 997.562   5
   4  -3 -12 46071.7 604.631   5
   4  -3 -12 45865.7 1367.34   3
  -4  -3  12 43647.0 1322.58   3
  -4  -3  12 46615.3 1241.24   4
  -4  -3  11 1773.85 179.057   2
   4  -3 -11 1921.23 244.032   2
  -4   3  11 1851.07 238.838   2
  -4  -3  11 1867.16 227.439   1
   4  -3 -11 1917.03 138.984   5
  -4  -3  11 1892.14 208.279   5
   4   3 -11 1526.69 203.408   5
  -4  -3  11 1364.65 236.153   3
  -4  -3  11 2130.56 270.899   4
   4  -3 -11 1678.05 260.821   3
   4  -3 -10 33204.5 930.912   2
  -4  -3  10 31983.1 719.568   2
  -4   3  10 33222.9 948.680   2
  -4  -3  10 32057.9 843.097   1
   4  -3 -10 31582.6 577.702   5
   4   3 -10 32180.4 886.713   5
  -4  -3  10 30804.1 824.256   5
  -4  -3  10 31746.7 1009.87   3
  -4  -3  10 32674.0 985.971   4
   4  -3 -10 31926.1 1053.81   3
  -4  -3   9 8153.54 354.624   2
  -4   3   9 8342.05 464.122   2
  -4  -3   9 8035.55 400.397   1
   4   3  -9 8220.13 442.871   5
   4  -3  -9 7864.52 302.857   5
  -4  -3   9 7965.07 415.430   5
  -4  -3   9 8174.75 475.371   4
   4  -3  -9 8348.91 516.118   3
  -4  -3   9 8132.16 484.414   3
  -4   3   8 20484.8 702.543   2
  -4  -3   8 20298.6 548.754   2
  -4  -3   8 19794.8 590.193   1
   4   3  -8 20283.7 670.980   5
   4  -3  -8 19266.5 491.814   5
  -4  -3   8 19299.2 635.341   5
  -4  -3   8 20897.2 729.021   4
  -4  -3   8 20720.6 719.770   3
   4  -3  -8 20944.3 781.734   3
  -4   3   7 2934.12 257.488   2
  -4  -3   7 2970.97 209.920   2
   4   3  -7 2871.09 214.473   1
  -4  -3   7 2819.12 206.710   1
   4  -3  -7 2973.69 198.432   5
   4   3  -7 2726.51 250.926   5
  -4  -3   7 2385.34 223.672   5
  -4  -3   7 2917.48 272.200   4
   4  -3  -7 2502.72 259.602   3
  -4  -3   7 2721.40 244.756   3
  -4   3   6 18438.4 625.857   2
  -4  -3   6 18768.8 519.083   2
   4   3  -6 19092.9 497.061   1
  -4  -3   6 18585.2 489.182   1
   4  -3  -6 18137.1 501.442   5
   4   3  -6 19128.4 627.454   5
  -4  -3   6 18082.5 601.109   5
   4  -3  -6 18625.8 671.076   3
  -4  -3   6 19361.1 658.312   4
   4  -3  -5 207.731 71.0627   3
  -4   3   5 168.662 78.2054   2
  -4  -3   5 146.758 47.0325   1
  -4  -3   5 171.016 43.4676   2
   4   3  -5 140.795 45.4716   1
   4  -3  -5 175.542 58.4564   5
  -4  -3   5 311.309 91.3812   5
   4   3  -5 72.7188 69.1397   5
   4   3  -5 153.241 69.5882   4
  -4   3   4 37193.2 843.015   2
  -4  -3   4 35294.6 554.722   1
   4   3  -4 37100.3 571.402   1
  -4  -3   4 36721.8 846.061   5
   4   3  -4 37287.9 850.281   5
   4  -3  -4 37498.9 749.548   5
   4   3  -4 36848.1 873.125   4
  -4   3   3 14794.5 516.399   2
   4   3  -3 14691.9 325.313   1
  -4  -3   3 15022.9 533.777   5
   4   3  -3 15201.0 555.674   4
  -4   3   2 36916.6 803.530   2
   4   3  -2 37429.7 481.225   1
  -4  -3   2 38806.8 848.243   5
   4   3  -2 36986.8 855.515   4
  -4   3   1 4882.07 286.408   2
   4  -3  -1 4600.45 294.042   2
  -4  -3   1 4556.80 290.958   5
   4   3  -1 4354.61 293.166   4
  -4   3   0 23876.7 617.182   2
  -4   3   0 25224.7 507.196   1
  -4  -3   0 24420.3 672.021   5
  -4   3   0 24333.9 542.958   4
   4   3   0 24289.5 685.586   4
  -4   3  -1 6662.43 320.596   2
  -4   3  -1 7250.15 282.432   1
  -4  -3  -1 6562.69 349.932   5
   4   3   1 6745.07 351.538   5
  -4   3  -1 6705.25 264.587   4
   4   3   1 6388.78 354.948   4
  -4   3  -2 57.1423 39.2888   2
  -4   3  -2 20.6981 37.7032   1
   4  -3   2 39.1176 40.9105   1
   4   3   2-12.6656 62.0816   5
  -4  -3  -2 133.635 54.7677   5
  -4   3  -2 6.82499 31.4430   4
  -4   3  -3 11126.4 408.752   2
  -4   3  -3 11077.7 395.713   1
   4  -3   3 11435.9 399.947   1
  -4  -3  -3 11713.1 464.185   5
   4   3   3 11417.1 451.416   5
   4  -3   3 11091.3 308.219   4
  -4  -3  -3 11264.6 363.701   3
  -4   3  -4 13311.4 457.775   1
   4  -3   4 12811.5 450.178   1
   4   3   4 13055.6 491.472   5
  -4  -3  -4 13019.8 490.956   5
  -4  -3  -4 12281.7 414.979   3
   4  -3   4 12389.7 319.316   4
  -4   3  -5 1839.86 188.819   1
   4  -3   5 1731.18 177.328   1
  -4  -3  -5 1797.08 183.585   5
   4   3   5 1299.52 162.826   5
  -4  -3  -5 1715.96 168.758   3
   4  -3   5 1659.28 120.614   4
  -4   3  -6 22159.2 666.370   1
   4  -3   6 20563.6 645.291   1
   4   3   6 20806.0 625.323   5
  -4  -3  -6 21096.4 628.081   5
   4  -3   6 21036.5 439.957   4
  -4  -3  -6 20819.7 627.350   3
  -4   3  -7 37902.8 926.361   1
   4  -3   7 41322.1 960.188   1
   4   3   7 38755.0 846.595   5
  -4  -3  -7 37350.7 897.552   3
   4  -3   8 39654.8 997.807   1
  -4   3  -8 36936.6 964.446   1
   4   3   8 38245.9 852.342   5
  -4  -3  -8 37014.5 938.711   3
  -4   3  -9 12391.8 589.037   1
   4  -3   9 13221.0 609.817   1
   4   3   9 13043.3 502.110   5
  -4  -3  -9 12665.0 580.476   3
   4  -3  10 23475.9 845.037   1
   4   3  10 22742.3 663.999   5
   4  -3  10 22157.8 831.312   3
  -4  -3 -10 23253.1 827.400   3
   4  -3  11 4517.59 388.919   1
   4   3  11 4783.05 307.153   5
   4  -3  11 4784.20 405.311   3
  -4  -3 -11 4853.21 395.476   3
  -4  -3 -12 6324.97 462.127   2
   4   3  12 6261.92 356.001   5
  -4  -3 -12 6482.44 484.980   3
   4  -3  12 6574.61 499.066   3
  -4  -3 -13 7290.20 514.076   2
   4   3  13 8349.85 409.865   5
  -4  -3 -13 7864.09 552.668   3
   4  -3  13 8279.53 592.930   3
  -4  -3 -14 36896.2 1185.45   2
   4  -3  14 35924.1 1297.87   3
  -4  -3 -15 2075.58 295.526   2
   4   3  15 2452.28 218.467   5
   4  -3  15 2403.34 364.310   3
  -4  -3 -16 20957.8 943.564   2
   4   3  16 22782.2 646.353   5
   4  -3  16 20841.9 1086.22   3
  -4  -3 -17-78.0678 101.447   2
  -4   3 -17-43.8700 53.3596   2
   4  -3  17-74.9585 96.6129   3
  -4  -3 -18 12613.8 768.726   2
  -4   3 -18 13570.3 619.617   2
   4  -3  18 11577.7 875.464   3
  -4  -3 -19 757.041 202.761   2
   4  -3  19 799.889 236.016   3
  -4  -3 -20 7219.56 608.854   2
   4  -3  20 7604.47 767.961   3
   4  -3  21-37.9532 151.291   3
  -4  -3 -21-64.6968 124.836   2
  -4  -3 -22 4992.03 538.866   2
   4  -4 -23 259.034 135.705   2
  -4  -4  23-35.8840 154.771   4
   4  -4 -22 67.4871 101.802   2
  -4  -4  22-7.36340 109.269   4
   4  -4 -21 423.450 217.365   2
  -4  -4  21 91.5516 118.160   3
  -4  -4  21 150.098 120.549   4
   4  -4 -20 20.8223 87.8881   2
  -4  -4  20 76.9521 164.602   3
  -4  -4  20-5.78265 98.7165   4
   4  -4 -19 1980.51 318.517   2
  -4  -4  19 2170.27 328.001   4
  -4  -4  19 2959.43 465.036   3
   4  -4 -18 213.795 135.250   2
  -4  -4  18 69.3170 111.328   4
  -4  -4  18 345.546 182.116   3
   4  -4 -17 1839.36 281.566   2
  -4  -4  17 1331.64 203.741   5
  -4  -4  17 1798.00 287.768   4
  -4  -4  17 1793.76 356.869   3
   4  -4 -16 218.577 129.796   2
  -4  -4  16 80.1674 60.0915   2
  -4  -4  16 126.675 93.0723   5
  -4  -4  16-9.83124 98.5263   4
  -4  -4  16-100.850 143.729   3
   4  -4 -15 142.868 114.475   2
  -4  -4  15 184.197 70.2665   2
  -4  -4  15 155.757 92.3990   5
  -4  -4  15-57.3823 106.596   4
  -4  -4  15 6.38395 139.886   3
   4  -4 -14 436.366 170.828   2
  -4  -4  14 327.640 85.3838   2
  -4  -4  14 364.208 119.650   5
  -4  -4  14 305.248 141.321   4
  -4  -4  14 177.664 153.201   3
   4  -4 -13 335.293 120.531   2
  -4  -4  13 131.475 51.8706   2
  -4   4  13 147.855 91.1811   2
  -4  -4  13 140.927 84.6641   1
  -4  -4  13 125.492 73.2844   5
  -4  -4  13 290.632 134.393   4
  -4  -4  13 135.281 115.036   3
  -4   4  12 37.3681 69.1302   2
   4  -4 -12 246.593 127.748   2
  -4  -4  12 118.035 73.8316   2
  -4  -4  12 48.0260 66.9136   1
   4  -4 -12-116.034 35.6444   5
  -4  -4  12 48.4682 65.8494   5
   4  -4 -12 189.631 126.884   3
  -4  -4  12 219.501 119.743   4
  -4  -4  12 32.0150 118.378   3
   4  -4 -11 240.112 99.4632   2
  -4   4  11 206.460 88.1708   2
  -4  -4  11 311.075 73.6830   2
  -4  -4  11 221.199 85.2523   1
  -4  -4  11 250.765 93.2498   5
   4  -4 -11 233.012 47.5007   5
   4  -4 -11 417.544 150.292   3
  -4  -4  11 346.784 109.527   4
  -4  -4  11 414.126 150.239   3
  -4   4  10 84.6557 56.9127   2
   4  -4 -10 68.0149 74.8341   2
  -4  -4  10 46.0849 36.7727   2
  -4  -4  10 36.0935 58.4088   1
   4  -4 -10 86.5556 38.4812   5
  -4  -4  10 68.4044 75.3510   5
  -4  -4  10 153.227 117.756   3
  -4  -4  10-49.0369 87.2572   4
   4  -4 -10 98.4310 100.937   3
   4  -4  -9 6529.00 420.502   2
  -4  -4   9 6492.84 304.810   2
  -4   4   9 7132.67 443.467   2
  -4  -4   9 6423.80 372.105   1
   4  -4  -9 6504.25 277.734   5
  -4  -4   9 6816.71 406.406   5
   4  -4  -9 7083.85 498.096   3
  -4  -4   9 6710.57 447.778   3
  -4  -4   9 7092.77 443.822   4
   4  -4  -8 161.543 83.6155   3
  -4   4   8 67.8313 63.6648   2
  -4  -4   8-14.6960 47.0315   1
   4   4  -8-19.7983 67.8591   1
  -4  -4   8-25.1022 50.2784   2
  -4  -4   8 40.6971 42.9866   5
   4  -4  -8-4.61046 38.9091   5
  -4  -4   8-1.18504 65.0516   4
  -4   4   7 7024.40 415.048   2
  -4  -4   7 5900.69 289.729   2
   4   4  -7 6077.60 318.887   1
  -4  -4   7 6615.37 333.036   1
  -4  -4   7 6468.11 386.346   5
   4  -4  -7 6979.06 312.117   5
  -4  -4   7 6391.91 398.198   4
   4  -4  -7 6965.48 455.185   3
  -4   4   6-3.57553 61.1245   2
   4  -4  -6 9.72183 67.5520   3
  -4  -4   6 69.1299 40.1706   1
   4   4  -6 109.120 60.4546   1
  -4  -4   6-3.94184 36.6932   2
   4  -4  -6 1.59262 40.8737   5
   4   4  -6-15.8336 72.9610   5
  -4  -4   6 97.8886 62.5032   5
  -4  -4   6 31.6687 66.5636   4
  -4   4   5 4500.98 317.745   2
   4   4  -5 4606.83 244.113   1
  -4  -4   5 4363.53 232.911   1
   4   4  -5 4540.37 326.602   5
  -4  -4   5 4648.55 322.879   5
   4   4  -5 3920.22 301.308   4
  -4  -4   5 4325.32 307.700   4
  -4   4   4 241.179 80.9040   2
   4   4  -4 201.600 59.5295   1
  -4  -4   4 423.903 120.540   5
  -4  -4   4 292.371 104.699   4
   4   4  -4 345.670 93.8185   4
  -4   4   3 282.660 76.8419   2
   4   4  -3 246.436 55.9902   1
  -4  -4   3 328.857 95.3229   5
   4   4  -3 237.225 84.7262   4
  -4   4   2 603.969 107.327   2
   4   4  -2 485.683 73.5251   1
  -4  -4   2 492.261 105.737   5
   4   4  -2 619.491 121.642   4
  -4   4   1 71.7619 49.7062   2
   4  -4  -1 45.0928 51.6598   2
  -4  -4   1 30.9608 53.6032   5
   4   4  -1 108.704 58.8265   4
  -4   4   0 1135.87 145.963   2
  -4   4   0 1572.41 145.668   1
   4  -4   0 1007.90 135.712   2
  -4  -4   0 1372.37 171.438   5
   4   4   0 1200.20 163.951   4
  -4   4  -1 2428.58 203.300   2
  -4   4  -1 2554.70 189.581   1
  -4  -4  -1 2837.77 241.748   5
  -4   4  -1 2515.51 165.165   4
  -4   4  -2 4377.37 265.515   2
  -4   4  -2 4547.29 258.381   1
   4   4   2 4452.99 300.649   5
  -4  -4  -2 3996.40 285.779   5
  -4   4  -2 3863.17 182.177   4
  -4   4  -3 639.151 105.537   2
  -4   4  -3 486.585 102.055   1
   4  -4   3 621.407 108.149   1
  -4  -4  -3 410.067 101.432   5
   4   4   3 536.054 114.895   5
   4  -4   4 215.998 71.4085   1
  -4   4  -4 247.868 85.1708   1
  -4   4  -4 344.083 76.8562   2
  -4  -4  -4 340.540 91.5123   5
   4   4   4 183.927 83.5424   5
  -4  -4  -5 931.381 137.872   3
   4  -4   5 983.288 143.069   1
  -4   4  -5 1106.42 129.773   2
  -4   4  -5 1167.36 161.051   1
   4   4   5 1158.54 161.760   5
  -4  -4  -5 1057.34 148.567   5
   4  -4   5 1145.44 81.6582   4
  -4  -4  -6 476.443 106.006   3
   4  -4   6 262.827 74.2329   1
  -4   4  -6 176.120 64.2358   1
   4   4   6 405.822 104.540   5
  -4  -4  -6 351.703 92.4580   5
   4  -4   6 405.730 50.8113   4
   4  -4   7 907.908 150.372   1
  -4   4  -7 920.868 156.810   1
   4   4   7 1041.96 146.225   5
  -4  -4  -7 1046.63 146.837   5
  -4  -4  -7 1081.18 166.281   3
   4  -4   7 1084.82 86.9522   4
   4  -4   8 603.406 130.544   1
  -4   4  -8 374.997 118.071   1
   4   4   8 726.144 122.718   5
  -4  -4  -8 530.764 124.446   3
  -4   4  -9-146.986 99.3065   1
   4  -4   9 24.6719 44.6158   1
   4   4   9-35.1232 57.5522   5
  -4  -4  -9-58.5565 73.9583   3
  -4   4 -10 247.305 96.6843   1
   4  -4  10 278.376 98.5305   1
   4   4  10 323.017 85.0358   5
  -4  -4 -10 296.368 103.504   3
  -4  -4 -11 36.7546 91.2020   2
  -4   4 -11-298.474 161.580   1
   4  -4  11-0.53552 92.2615   1
   4   4  11-132.296 66.6086   5
  -4  -4 -11-49.5144 82.4159   3
   4  -4  11 4.37814 73.8367   3
  -4  -4 -12 166.092 99.3453   2
   4   4  12 168.200 70.5160   5
   4  -4  12 306.064 146.247   3
  -4  -4 -12 225.986 106.864   3
  -4  -4 -13 819.627 191.868   2
   4   4  13 1240.40 157.799   5
  -4  -4 -13 848.540 190.645   3
   4  -4  13 754.883 192.581   3
  -4   4 -14 667.463 139.693   2
  -4  -4 -14 1029.68 212.636   2
   4   4  14 670.161 122.382   5
   4  -4  14 513.462 192.177   3
  -4  -4 -15 442.466 149.534   2
   4   4  15 813.667 126.110   5
   4  -4  15 524.341 171.121   3
  -4  -4 -16 98.2017 98.8907   2
   4   4  16 76.0665 42.8596   5
   4  -4  16 6.94159 105.227   3
  -4  -4 -17 1106.40 237.273   2
   4  -4  17 1317.20 305.870   3
  -4  -4 -18 71.7372 125.512   2
   4  -4  18 66.6102 111.280   3
  -4  -4 -19 290.776 149.212   2
   4  -4  19 545.828 231.968   3
  -4  -4 -20 118.041 125.547   2
   4  -4  20-51.2917 124.264   3
  -4  -4 -21 163.589 129.810   2
   4  -4  21 837.314 300.174   3
  -4  -4 -22-58.6949 127.410   2
   4  -5 -23-47.8996 112.097   2
   4  -5 -22 1008.39 255.691   2
  -4  -5  22 1058.00 253.488   4
   4  -5 -21-2.58815 104.482   2
  -4  -5  21 193.989 244.985   3
  -4  -5  21 111.072 108.588   4
   4  -5 -20 2247.63 353.703   2
  -4  -5  20 1702.77 306.779   4
  -4  -5  20 2126.56 420.366   3
   4  -5 -19 64.8867 92.1436   2
  -4  -5  19-3.06792 120.541   4
  -4  -5  19 35.6237 126.666   3
   4  -5 -18 5493.80 516.285   2
  -4  -5  18 5927.80 634.318   3
  -4  -5  18 5727.57 523.554   4
   4  -5 -17 65.5542 98.6142   2
  -4  -5  17 101.287 99.0913   5
  -4  -5  17-58.2341 102.929   4
  -4  -5  17 39.1558 137.332   3
   4  -5 -16 17758.9 869.365   2
  -4  -5  16 17286.9 757.641   5
  -4  -5  16 18412.3 875.813   4
  -4  -5  16 18947.0 1041.28   3
  -4  -5  15 380.529 81.4035   2
   4  -5 -15 173.120 142.500   2
  -4  -5  15 292.389 119.225   5
  -4  -5  15 164.086 142.716   3
  -4  -5  15 384.021 149.012   4
   4  -5 -14 28258.1 1041.54   2
  -4  -5  14 28080.8 629.967   2
  -4  -5  14 26745.7 921.299   5
  -4  -5  14 28941.2 1029.68   4
  -4  -5  14 28402.3 1169.71   3
  -4  -5  13 164.005 56.0103   2
   4  -5 -13 251.357 134.892   2
  -4  -5  13 277.397 113.480   1
  -4  -5  13 217.873 88.4258   5
  -4  -5  13 152.750 137.924   3
  -4  -5  13 186.785 115.576   4
   4  -5 -12 30076.8 1016.49   2
  -4   5  12 29574.9 1028.99   2
  -4  -5  12 30108.4 645.907   2
  -4  -5  12 30834.4 966.255   1
   4  -5 -12 29655.5 415.056   5
  -4  -5  12 29704.3 945.110   5
  -4  -5  12 29436.9 986.964   4
  -4  -5  12 32518.9 1135.31   3
  -4   5  11 109.660 82.2554   2
   4  -5 -11 77.4595 98.4766   2
  -4  -5  11 17.3684 39.2245   2
  -4  -5  11-38.6082 50.4639   1
   4   5 -11 19.5728 69.4534   1
   4  -5 -11 24.2354 46.8316   5
  -4  -5  11-7.68187 54.5685   5
   4  -5 -11 189.027 113.238   3
  -4  -5  11 48.3286 84.0493   4
  -4  -5  11-28.9116 82.8247   3
   4  -5 -10 21314.1 808.525   2
  -4   5  10 22265.4 840.465   2
  -4  -5  10 20179.5 525.405   2
  -4  -5  10 20385.3 714.210   1
  -4  -5  10 20508.5 763.565   5
   4  -5 -10 19760.1 469.700   5
  -4  -5  10 21066.3 783.430   4
   4  -5 -10 21475.3 942.611   3
   4  -5  -9 60.3144 94.0665   3
  -4   5   9 38.0507 58.3390   2
  -4  -5   9 25.4173 39.0802   2
   4  -5  -9 22.7838 74.2820   2
  -4  -5   9-6.22908 43.6009   1
   4  -5  -9-57.1415 53.5058   5
  -4  -5   9 48.2306 59.4700   5
  -4  -5   9 57.8684 81.4228   4
  -4   5   8 8513.16 490.874   2
  -4  -5   8 7945.43 327.029   2
   4   5  -8 7228.17 388.755   1
  -4  -5   8 7593.06 391.885   1
   4  -5  -8 7689.29 330.325   5
  -4  -5   8 8079.62 464.271   5
  -4  -5   8 8059.45 459.153   4
   4  -5  -8 7962.07 531.857   3
  -4   5   7 4285.99 338.582   2
  -4  -5   7 4533.46 288.319   1
   4   5  -7 4961.57 303.475   1
  -4  -5   7 4551.23 253.819   2
  -4  -5   7 4563.29 343.795   5
   4  -5  -7 5098.55 412.790   3
  -4  -5   7 4749.51 341.950   4
  -4   5   6 7541.67 436.823   2
  -4  -5   6 7013.49 338.677   1
   4   5  -6 6909.08 340.900   1
  -4  -5   6 7532.14 436.095   5
   4   5  -6 7326.53 426.796   4
  -4  -5   6 7084.66 411.607   4
  -4   5   5 7002.60 412.555   2
   4   5  -5 6442.47 311.983   1
  -4  -5   5 6871.92 409.712   5
   4   5  -5 6808.64 403.451   4
  -4  -5   5 6600.07 390.931   4
  -4   5   4 16913.0 614.530   2
   4   5  -4 16894.3 482.477   1
  -4  -5   4 17089.4 640.162   5
   4   5  -4 17643.1 647.589   4
  -4  -5   4 17231.1 619.981   4
  -4   5   3 6251.84 368.021   2
   4   5  -3 5854.86 274.881   1
  -4  -5   3 6285.21 389.661   5
   4   5  -3 6146.50 380.475   4
  -4   5   2 19220.4 622.704   2
   4   5  -2 18568.2 472.913   1
  -4  -5   2 17971.4 647.110   5
   4   5  -2 18323.9 650.609   4
  -4   5   1 335.180 88.5357   2
   4  -5  -1 455.373 119.975   2
  -4  -5   1 364.646 111.503   5
   4   5  -1 282.811 78.0940   4
  -4   5   0 2299.12 208.040   2
   4  -5   0 2210.85 207.365   2
  -4  -5   0 2094.57 225.479   5
   4   5   0 2425.37 241.360   4
  -4   5  -1 3958.60 267.839   2
   4  -5   1 4222.73 277.203   2
  -4   5  -1 4000.04 259.550   1
  -4  -5  -1 4049.03 306.529   5
  -4   5  -2 24.9253 51.9802   1
  -4   5  -2 33.1365 42.1182   2
  -4  -5  -2 91.3904 50.9274   5
   4   5   2 17.2409 78.2427   5
  -4   5  -2 25.2407 29.8335   4
  -4   5  -3 483.801 93.4029   2
  -4   5  -3 463.722 91.5757   1
   4   5   3 587.187 118.177   5
  -4  -5  -3 595.123 115.540   5
  -4   5  -3 572.153 61.0274   4
  -4   5  -4 5561.70 298.654   2
   4   5   4 5881.89 350.250   5
  -4  -5  -4 5512.83 342.813   5
  -4   5  -4 4776.99 319.779   1
   4  -5   4 5653.74 341.070   1
  -4   5  -5 8168.51 353.026   2
   4  -5   5 8308.31 421.036   1
  -4   5  -5 8534.85 432.093   1
   4   5   5 8327.18 414.708   5
  -4  -5  -5 8107.23 417.111   5
  -4   5  -6 17998.4 657.696   1
  -4   5  -6 17292.8 512.564   2
   4  -5   6 17909.9 650.241   1
   4   5   6 17629.7 598.378   5
  -4  -5  -6 17616.3 606.010   5
  -4  -5  -6 17601.1 655.618   3
  -4   5  -7 10458.2 399.945   2
   4  -5   7 10919.1 527.466   1
  -4   5  -7 10193.1 515.161   1
   4   5   7 10372.4 457.965   5
  -4  -5  -7 11280.6 485.468   5
  -4  -5  -7 10829.6 535.304   3
  -4   5  -8 6715.11 320.998   2
   4  -5   8 7137.72 449.239   1
  -4   5  -8 6459.07 430.272   1
   4   5   8 6621.95 366.067   5
  -4  -5  -8 6203.55 361.629   5
  -4  -5  -8 6184.65 427.748   3
  -4   5  -9 4713.35 271.991   2
   4  -5   9 5178.69 398.198   1
  -4   5  -9 5033.75 395.334   1
  -4  -5  -9 5537.48 340.010   5
   4   5   9 5139.57 322.368   5
  -4  -5  -9 5860.64 437.403   3
   4  -5   9 5577.45 170.521   4
  -4  -5 -10 12578.6 660.698   2
  -4   5 -10 11113.9 601.157   1
   4  -5  10 12510.5 639.944   1
   4   5  10 11598.7 488.830   5
  -4  -5 -10 11661.8 634.984   3
  -4  -5 -11 178.903 93.3031   2
  -4   5 -11-73.6060 130.106   1
   4   5  11 151.394 61.6949   5
  -4  -5 -11 149.856 99.8255   3
  -4  -5 -12 15793.2 784.453   2
  -4   5 -12 14382.1 751.319   1
   4   5  12 14900.3 541.829   5
   4  -5  12 15134.5 782.727   3
  -4  -5 -12 14958.7 774.652   3
  -4  -5 -13 228.551 111.827   2
   4   5  13 126.895 46.0287   5
   4  -5  13 304.900 142.729   3
  -4   5 -14 35369.4 812.799   2
  -4  -5 -14 33755.6 1212.91   2
   4   5  14 35978.2 816.972   5
   4  -5  14 34259.6 1278.74   3
  -4   5 -15 189.650 73.5425   2
  -4  -5 -15 43.8431 97.9290   2
   4   5  15 146.729 53.2089   5
   4  -5  15 140.630 104.111   3
  -4   5 -16 17770.2 589.982   2
  -4  -5 -16 17251.1 910.156   2
   4   5  16 17184.0 528.147   5
   4  -5  16 18106.8 1021.43   3
  -4  -5 -17-183.295 118.783   2
   4  -5  17-35.3688 140.482   3
  -4  -5 -18 8670.31 676.415   2
   4  -5  18 9883.33 809.984   3
  -4  -5 -19 34.6291 93.8460   2
   4  -5  19 65.0624 133.009   3
  -4  -5 -20 3146.79 431.743   2
   4  -5  20 3054.14 485.235   3
  -4  -5 -21 58.7556 115.121   2
   4  -5  21 310.921 227.141   3
  -4  -5 -22 3237.38 463.028   2
   4  -6 -23-251.796 157.783   2
   4  -6 -22 532.829 214.420   2
  -4  -6  22 859.307 223.729   4
   4  -6 -21 282.632 175.415   2
  -4  -6  21 154.031 173.497   3
  -4  -6  21 105.035 116.088   4
   4  -6 -20 926.997 248.665   2
  -4  -6  20 551.974 189.217   4
  -4  -6  20 684.244 226.235   3
   4  -6 -19 264.965 131.506   2
  -4  -6  19 706.320 206.704   4
  -4  -6  19 401.508 186.682   3
   4  -6 -18 22.1115 116.257   2
  -4  -6  18 273.422 131.940   3
  -4  -6  18 183.616 115.666   4
   4  -6 -17 302.118 147.661   2
  -4  -6  17 542.183 169.177   4
  -4  -6  17 469.504 159.195   3
   4  -6 -16 172.267 123.095   2
  -4  -6  16 50.2828 69.8326   5
  -4  -6  16 135.842 129.668   3
  -4  -6  16 101.888 87.9953   4
  -4  -6  15 7.93136 27.7019   2
   4  -6 -15 110.895 116.724   2
  -4  -6  15-17.1370 64.2801   5
  -4  -6  15-43.5453 104.751   3
  -4  -6  15 2.40966 92.9911   4
  -4  -6  14 2113.83 151.876   2
   4  -6 -14 2247.18 311.026   2
  -4  -6  14 2101.29 278.757   5
  -4  -6  14 2310.09 342.590   3
  -4  -6  14 1943.15 281.576   4
  -4  -6  13 433.322 70.3132   2
   4  -6 -13 620.612 170.134   2
  -4  -6  13 688.171 158.648   1
  -4  -6  13 462.200 137.684   5
  -4  -6  13 735.669 193.874   3
  -4  -6  13 470.859 148.514   4
   4  -6 -12 1497.79 247.204   2
  -4  -6  12 1504.60 136.049   2
  -4  -6  12 1345.75 205.336   1
   4   6 -12 1411.27 218.690   1
  -4  -6  12 1234.95 204.839   5
   4  -6 -12 1434.49 98.8618   5
  -4  -6  12 1164.22 228.255   3
  -4  -6  12 1024.81 195.012   4
  -4   6  11 263.862 112.087   2
  -4  -6  11 238.092 55.3672   2
   4  -6 -11 291.208 128.501   2
   4   6 -11 365.097 109.146   1
  -4  -6  11 205.372 78.3843   1
  -4  -6  11 391.501 115.277   5
   4  -6 -11 358.760 61.5812   5
  -4  -6  11 499.904 149.555   4
  -4  -6  10 4861.08 246.715   2
  -4   6  10 4951.68 415.433   2
   4  -6 -10 4858.20 408.263   2
   4   6 -10 4971.81 373.477   1
  -4  -6  10 4853.99 363.679   1
   4  -6 -10 4305.23 237.094   5
  -4  -6  10 5282.60 410.122   5
  -4  -6  10 5102.06 390.848   4
   4  -6 -10 5558.34 495.161   3
   4  -6  -9 126.863 97.8981   3
  -4   6   9 207.896 79.9358   2
   4  -6  -9 250.546 98.2314   2
  -4  -6   9 171.805 51.3336   2
  -4  -6   9 147.904 64.1740   1
  -4  -6   9 246.826 93.2231   5
   4  -6  -9 167.573 62.8789   5
  -4  -6   9 83.3840 64.1054   4
   4   6  -9 124.561 95.8158   5
  -4   6   8 8131.41 497.701   2
  -4  -6   8 8135.41 329.712   2
  -4  -6   8 8705.82 437.275   1
  -4  -6   8 7280.06 464.327   5
   4   6  -8 7438.88 494.857   5
   4  -6  -8 7951.35 562.845   3
  -4  -6   8 7702.15 453.789   4
  -4   6   7 6057.19 419.066   2
   4   6  -7 5514.51 339.555   1
  -4  -6   7 5490.84 331.616   1
  -4  -6   7 5387.74 398.889   5
   4   6  -7 5301.80 379.121   4
  -4  -6   7 5526.19 377.259   4
  -4   6   6 45673.8 1115.30   2
   4   6  -6 45908.8 927.929   1
  -4  -6   6 45957.1 1129.73   5
   4   6  -6 45506.4 1088.55   4
  -4  -6   6 46351.7 1067.99   4
  -4   6   5 2744.53 269.553   2
   4   6  -5 2102.98 198.046   1
  -4  -6   5 2479.58 265.914   5
  -4  -6   5 2447.65 255.361   4
   4   6  -5 2928.00 276.808   4
  -4   6   4 85191.3 1441.03   2
   4   6  -4 83105.4 1170.85   1
  -4  -6   4 83246.9 1481.69   5
   4   6  -4 83017.1 1451.99   4
  -4   6   3 10360.1 496.835   2
   4   6  -3 9536.01 393.764   1
  -4  -6   3 10755.7 528.026   5
   4   6  -3 10335.3 511.061   4
   4  -6  -2 60756.0 1140.51   2
  -4   6   2 61121.7 1161.34   2
  -4  -6   2 60088.9 1239.29   5
   4   6  -2 61139.0 1249.27   4
  -4   6   1 9751.88 453.016   2
   4  -6  -1 9403.31 440.638   2
  -4  -6   1 9829.54 499.924   5
   4   6  -1 9241.18 487.915   4
   4  -6   0 64647.4 1113.30   2
  -4   6   0 66105.6 1143.24   2
  -4  -6   0 64285.7 1260.41   5
   4   6   0 64207.2 1289.61   4
  -4   6  -1 2635.84 224.728   2
  -4   6  -1 2573.88 225.157   1
   4  -6   1 2600.59 228.058   2
  -4  -6  -1 2771.32 263.722   5
  -4   6  -2 61515.0 1050.06   2
   4  -6   2 61113.8 1048.37   2
  -4   6  -2 62825.5 1111.24   1
   4   6   2 62909.6 1210.62   5
  -4  -6  -2 60604.9 1213.10   5
  -4   6  -2 61242.3 734.581   4
  -4   6  -3 842.570 129.296   2
  -4   6  -3 919.914 156.659   1
  -4  -6  -3 764.044 146.454   5
   4   6   3 824.567 158.540   5
  -4   6  -3 912.240 78.2111   4
  -4   6  -4 21352.3 595.940   2
   4   6   4 21454.3 705.199   5
  -4  -6  -4 20643.9 695.223   5
  -4   6  -4 21458.7 691.320   1
  -4   6  -5 5379.55 295.761   2
   4   6   5 4824.06 339.532   5
  -4  -6  -5 5114.90 345.531   5
  -4   6  -5 5124.63 353.714   1
   4  -6   5 5133.72 351.948   1
  -4   6  -6 31477.1 702.516   2
  -4  -6  -6 31438.1 852.455   5
   4   6   6 31628.3 836.163   5
  -4   6  -6 30443.6 893.230   1
   4  -6   6 31893.0 901.096   1
  -4  -6  -7 1175.85 194.468   3
  -4   6  -7 1011.43 128.454   2
  -4   6  -7 951.550 172.683   1
   4  -6   7 1067.75 180.399   1
  -4  -6  -7 1014.70 150.886   5
   4   6   7 1087.98 160.574   5
  -4   6  -8 27953.3 646.094   2
   4  -6   8 29147.4 928.587   1
  -4   6  -8 29175.2 937.521   1
  -4  -6  -8 26982.2 779.192   5
   4   6   8 28366.1 789.658   5
  -4  -6  -8 28102.1 955.685   3
  -4  -6  -9 1237.44 214.182   3
  -4  -6  -9 1284.61 225.363   2
   4  -6   9 1196.21 199.607   1
  -4   6  -9 1135.29 129.782   2
  -4   6  -9 1040.29 201.624   1
   4   6   9 1044.34 154.876   5
  -4  -6  -9 1274.56 171.487   5
  -4   6 -10 14942.3 470.135   2
  -4  -6 -10 17162.3 805.687   2
  -4   6 -10 15651.3 747.533   1
  -4  -6 -10 15170.9 575.701   5
   4   6  10 15390.8 578.423   5
  -4  -6 -10 17078.1 798.891   3
  -4  -6 -11 2363.55 316.287   2
  -4   6 -11 2336.55 298.175   1
  -4   6 -11 2415.36 187.062   2
   4   6  11 2344.28 223.941   5
  -4  -6 -11 2229.51 306.319   3
  -4  -6 -12 10306.5 660.920   2
  -4   6 -12 9657.12 624.098   1
  -4   6 -12 10093.7 383.607   2
   4   6  12 10669.7 474.729   5
   4  -6  12 10216.9 225.746   4
  -4  -6 -12 9792.70 651.360   3
  -4  -6 -13-87.0037 106.957   2
  -4   6 -13 39.8196 43.6923   2
  -4   6 -13-60.9598 125.524   1
   4   6  13 0.31056 64.4577   5
  -4   6 -14 3698.64 245.464   2
  -4  -6 -14 3734.37 418.637   2
  -4   6 -14 3498.08 227.365   2
   4   6  14 3400.16 262.859   5
   4  -6  14 3888.67 438.862   3
  -4   6 -15 1505.60 155.034   2
  -4  -6 -15 1011.23 231.664   2
   4   6  15 1424.80 164.700   5
   4  -6  15 1165.19 255.842   3
  -4  -6 -16-10.2993 106.243   2
  -4   6 -16 26.1359 36.3544   2
   4  -6  16-95.9304 135.746   3
  -4  -6 -17 3555.00 446.508   2
   4  -6  17 3853.40 500.069   3
  -4  -6 -18 354.324 154.044   2
   4  -6  18 369.046 200.728   3
  -4  -6 -19 340.273 176.213   2
   4  -6  19 289.945 123.565   3
  -4  -6 -20 283.145 150.448   2
   4  -6  20 452.625 208.512   3
  -4  -6 -21-119.231 119.963   2
   4  -6  21-190.726 210.904   3
  -4  -6 -22 1188.47 316.681   2
   4  -7 -23 1.05672 146.025   2
   4  -7 -22-17.1936 118.885   2
   4  -7 -21-9.66514 120.397   2
  -4  -7  21-54.6604 91.0244   4
   4  -7 -20 403.178 166.737   2
  -4  -7  20 60.9651 138.432   3
  -4  -7  20 181.810 141.923   4
   4  -7 -19 50.9825 101.024   2
  -4  -7  19 95.3062 76.9409   4
  -4  -7  19-65.8949 143.102   3
   4  -7 -18 124.768 105.000   2
  -4  -7  18 44.0381 152.584   3
   4  -7 -17 1146.43 259.492   2
  -4  -7  17 1880.56 356.756   3
  -4  -7  17 1567.82 276.730   4
   4  -7 -16 1580.39 288.168   2
  -4  -7  16 1518.13 324.622   3
  -4  -7  16 1201.24 230.803   4
   4  -7 -15-120.556 117.125   2
  -4  -7  15 97.8563 99.0406   3
  -4  -7  15-19.7937 106.361   4
   4  -7 -14 840.084 201.302   2
  -4  -7  14 701.849 64.7002   2
  -4  -7  14 560.066 162.457   5
  -4  -7  14 617.280 200.391   3
  -4  -7  14 701.911 166.237   4
   4  -7 -13 596.231 178.912   2
  -4  -7  13 930.804 86.4326   2
   4   7 -13 1002.01 199.376   1
  -4  -7  13 789.998 172.821   5
  -4  -7  13 778.277 174.356   4
   4  -7 -12 164.440 115.679   2
  -4  -7  12 57.5925 32.7072   2
  -4  -7  12-54.1029 96.3252   1
   4   7 -12-65.4533 82.4974   1
  -4  -7  12 1.74994 59.1988   5
   4  -7 -12 114.760 37.5948   5
  -4  -7  12 73.5897 89.5768   4
  -4  -7  11 2901.52 175.104   2
   4  -7 -11 2732.87 328.776   2
  -4  -7  11 3187.68 315.899   1
   4   7 -11 2768.04 307.007   1
  -4  -7  11 2868.43 325.884   5
   4  -7 -11 2559.72 179.666   5
  -4  -7  11 2618.30 295.995   4
  -4  -7  10 3702.27 209.496   2
   4  -7 -10 3358.63 349.843   2
   4   7 -10 3175.27 305.999   1
  -4  -7  10 3971.08 337.375   1
   4  -7 -10 3310.65 223.768   5
  -4  -7  10 3816.78 369.984   5
   4  -7 -10 3303.79 402.000   3
  -4  -7  10 3651.38 336.204   4
  -4   7   9 1068.37 201.117   2
   4  -7  -9 503.774 121.277   2
   4  -7  -9 755.798 195.103   3
  -4  -7   9 721.798 99.6349   2
  -4  -7   9 619.312 142.435   1
   4   7  -9 682.844 144.903   1
  -4  -7   9 862.596 177.222   5
  -4  -7   9 665.466 143.131   4
  -4   7   8 1335.54 214.925   2
   4  -7  -8 1632.83 239.789   2
  -4  -7   8 1319.88 180.335   1
  -4  -7   8 1509.74 149.620   2
  -4  -7   8 2139.48 274.196   5
  -4  -7   8 1228.80 193.953   4
   4   7  -8 1365.73 221.166   5
  -4   7   7 782.936 172.468   2
  -4  -7   7 865.582 177.613   5
   4   7  -7 700.785 177.118   5
[truncated: 636,491 more chars]
