# Supplementary material for: Di-μ-chlorido-bis­(chlorido­{8-[2-(di­methyl­amino)­ethyl­amino]­quinoline}­cadmium) ethanol monosolvate
Source: IUCrdata. 2021 Feb 16;6(Pt 2):x210150. doi: 10.1107/S2414314621001504 (PMC9462312; doi:10.1107/S2414314621001504)
Supplement: Supplementary file 2 [file x-06-x210150-Isup2.hkl]

data_I                                                                          
_shelx_title ' bmk1928b in P2(1)/c'                                             
_shelx_refln_list_code          4                                               
_shelx_F_calc_maximum      526.55                                               
_exptl_crystal_F_000      1688.00                                               
_reflns_d_resolution_high  0.7138                                               
                                                                                
loop_                                                                           
 _space_group_symop_operation_xyz                                               
 'x, y, z'                                                                      
 '-x, y+1/2, -z+1/2'                                                            
 '-x, -y, -z'                                                                   
 'x, -y-1/2, z-1/2'                                                             
                                                                                
_cell_length_a    11.9747                                                       
_cell_length_b    15.6483                                                       
_cell_length_c    17.8804                                                       
_cell_angle_alpha  90.000                                                       
_cell_angle_beta   95.292                                                       
_cell_angle_gamma  90.000                                                       
                                                                                
_shelx_F_squared_multiplier     1.000                                           
                                                                                
loop_                                                                           
 _refln_index_h                                                                 
 _refln_index_k                                                                 
 _refln_index_l                                                                 
 _refln_F_squared_calc                                                          
 _refln_F_squared_meas                                                          
 _refln_F_squared_sigma                                                         
 _refln_observed_status                                                         
   1   0   0        132.03        102.46       146.50 o                         
   2   0   0      13274.92      13930.49       432.49 o                         
   3   0   0       4381.89       3482.49        80.12 o                         
   4   0   0      38750.08      36266.70       298.43 o                         
   5   0   0         68.19        106.71        26.61 o                         
   6   0   0         70.29        218.89        88.89 o                         
   7   0   0       4350.20       4414.69       242.23 o                         
   8   0   0      32475.38      31732.41       488.63 o                         
   9   0   0       3043.65       2986.64       133.87 o                         
  10   0   0        216.10        151.82        42.75 o                         
  11   0   0       3488.44       3699.95       307.80 o                         
  12   0   0       3691.44       3807.80       329.54 o                         
  13   0   0         85.72          5.34        90.06 o                         
  14   0   0       1603.63       1412.47       227.88 o                         
   1   1   0          2.22       6101.08      3942.15 o                         
   2   1   0      16004.17      14113.32        94.33 o                         
   3   1   0       4327.60       4673.34        58.90 o                         
   4   1   0       2276.17       2153.22        45.00 o                         
   5   1   0       6273.48       6416.00        84.95 o                         
   6   1   0       8258.15       8051.59        86.36 o                         
   7   1   0       7574.80       7526.52       118.99 o                         
   8   1   0        349.45        345.08        37.27 o                         
   9   1   0        206.85        138.28        26.67 o                         
  10   1   0       1660.40       1526.95       104.44 o                         
  11   1   0         48.84        -15.44        44.86 o                         
  12   1   0         14.33          1.41        49.47 o                         
  13   1   0        483.01        605.24       104.82 o                         
  14   1   0        233.39        177.41        60.88 o                         
   0   2   0     147503.25      71423.21     37171.37 o                         
   1   2   0       1907.13        192.23       213.13 o                         
   2   2   0      16709.96      16107.44       135.83 o                         
   3   2   0       1033.35        670.65        26.55 o                         
   4   2   0      22746.09      22710.75       170.32 o                         
   5   2   0        173.36        196.65        21.90 o                         
   6   2   0        670.57        573.62        32.48 o                         
   7   2   0       1482.68       1400.13        57.56 o                         
   8   2   0      13742.84      13773.78       198.17 o                         
   9   2   0         79.98         55.57        21.96 o                         
  10   2   0        551.06        509.26        62.81 o                         
  11   2   0       3324.82       3294.13       162.04 o                         
  12   2   0       4673.95       5258.83       274.84 o                         
  13   2   0        286.92        401.29        82.83 o                         
  14   2   0        333.93        460.39        95.88 o                         
   1   3   0       2163.79       1550.62        45.73 o                         
   2   3   0      42991.62      43518.06       271.30 o                         
   3   3   0       2638.12       2657.27        68.60 o                         
   4   3   0      12201.88      12380.92       133.84 o                         
   5   3   0       4919.77       4795.73        90.69 o                         
   6   3   0      71080.81      72830.16       395.38 o                         
   7   3   0       3949.02       4051.95        82.17 o                         
   8   3   0        581.14        534.48        35.00 o                         
   9   3   0        208.11        209.46        20.67 o                         
  10   3   0      11563.47      11666.96       141.41 o                         
  11   3   0         29.97         14.22        27.33 o                         
  12   3   0        322.95        225.49       103.11 o                         
  13   3   0       2280.03       2497.17       201.58 o                         
  14   3   0       2338.14       2747.38       222.11 o                         
   0   4   0         30.61        101.68        18.42 o                         
   1   4   0       1362.56       1477.65        51.42 o                         
   2   4   0        186.69        142.59        17.22 o                         
   3   4   0         88.08         73.14        19.73 o                         
   4   4   0        664.73        646.32        44.47 o                         
   5   4   0       1414.49       1450.81        53.38 o                         
   6   4   0       2266.24       2347.84        71.17 o                         
   7   4   0          7.00          2.60        15.40 o                         
   8   4   0         22.90         15.59         8.76 o                         
   9   4   0          4.30        -13.83        21.98 o                         
  10   4   0        420.20        360.51        55.17 o                         
  11   4   0         18.41         -0.97        13.30 o                         
  12   4   0        113.34        103.93        48.95 o                         
  13   4   0         47.26         92.53        65.34 o                         
  14   4   0         16.17         67.55        52.12 o                         
   1   5   0        491.30        592.92        31.25 o                         
   2   5   0      63375.88      62662.30       718.56 o                         
   3   5   0        404.79        455.89        37.09 o                         
   4   5   0       1077.24       1140.64        55.38 o                         
   5   5   0       5375.48       5832.05       100.90 o                         
   6   5   0      55376.15      56701.24       575.98 o                         
   7   5   0        299.30        300.12        34.22 o                         
   8   5   0       1266.13       1240.44        62.35 o                         
   9   5   0         73.87         77.39         9.85 o                         
  10   5   0       4820.49       4823.54       139.46 o                         
  11   5   0        292.96        261.07        29.00 o                         
  12   5   0        374.78        287.09        53.80 o                         
  13   5   0       1578.58       1754.65       174.08 o                         
  14   5   0       1712.32       1866.33       185.29 o                         
   0   6   0      67626.19      67188.56      1129.29 o                         
   1   6   0         88.93         44.75        33.24 o                         
   2   6   0        595.78        586.82        40.47 o                         
   3   6   0       1114.84       1091.38        58.72 o                         
   4   6   0      32792.21      32774.39       301.75 o                         
   5   6   0         27.23         31.53        13.64 o                         
   6   6   0         20.75         49.64        17.00 o                         
   7   6   0       1294.14       1373.85        58.34 o                         
   8   6   0       7142.91       7320.39       191.06 o                         
   9   6   0          8.70         16.77        13.35 o                         
  10   6   0       1343.11       1351.97        40.40 o                         
  11   6   0       1657.83       1756.42       100.19 o                         
  12   6   0       5407.69       5320.89       160.95 o                         
  13   6   0        960.23        993.97       100.87 o                         
  14   6   0        283.97        446.46       127.79 o                         
   1   7   0       1353.72       1204.58        53.07 o                         
   2   7   0       2727.63       2324.66        73.69 o                         
   3   7   0       3243.53       3316.33       108.16 o                         
   4   7   0       2405.81       2419.15        97.04 o                         
   5   7   0       6096.05       6374.42       130.05 o                         
   6   7   0       3717.79       3774.37        86.88 o                         
   7   7   0        759.24        765.55        45.36 o                         
   8   7   0        216.53        126.22        40.35 o                         
   9   7   0        596.70        568.62        57.08 o                         
  10   7   0         34.49         32.30        19.53 o                         
  11   7   0        169.74        154.45        61.72 o                         
  12   7   0         16.84         19.74        30.38 o                         
  13   7   0        336.34        300.26        57.51 o                         
  14   7   0        145.85        126.89        69.82 o                         
   0   8   0     166457.47     170771.14      1724.36 o                         
   1   8   0         35.91         22.47        18.78 o                         
   2   8   0       4860.23       4468.88       108.95 o                         
   3   8   0         80.31         53.23        17.66 o                         
   4   8   0      19299.28      20222.09       258.54 o                         
   5   8   0         53.34         84.37        18.80 o                         
   6   8   0        724.54        705.38        44.47 o                         
   7   8   0       1862.62       1785.26        83.10 o                         
   8   8   0      11665.58      11657.44       349.04 o                         
   9   8   0       1348.99       1229.34        85.83 o                         
  10   8   0         18.95          6.69        24.32 o                         
  11   8   0       1661.90       1753.12       101.88 o                         
  12   8   0       2432.52       2426.76       117.01 o                         
  13   8   0        317.84        290.96        60.53 o                         
   1   9   0       1278.04       1337.32        62.75 o                         
   2   9   0      19234.37      19042.32       237.87 o                         
   3   9   0        309.66        269.12        27.81 o                         
   4   9   0          2.00          6.02        16.54 o                         
   5   9   0        800.34        738.57        46.78 o                         
   6   9   0       9986.29      10367.85       174.98 o                         
   7   9   0       4234.21       4428.20       148.16 o                         
   8   9   0         17.97         30.75        32.77 o                         
   9   9   0         17.13         31.58        30.51 o                         
  10   9   0       2550.12       2455.50        96.61 o                         
  11   9   0        129.32         92.07        42.35 o                         
  12   9   0          9.14         -6.59        20.91 o                         
  13   9   0        102.38         44.89        52.67 o                         
   0  10   0       5431.06       5334.10       188.53 o                         
   1  10   0        271.67        286.43        32.09 o                         
   2  10   0         74.48         62.93        16.55 o                         
   3  10   0         19.52         20.35        13.71 o                         
   4  10   0       3308.36       3501.18       118.62 o                         
   5  10   0        212.58        195.38        35.04 o                         
   6  10   0       1975.17       2097.29        97.61 o                         
   7  10   0        472.93        391.59        50.43 o                         
   8  10   0       4329.04       4491.55       217.02 o                         
   9  10   0         79.02        107.84        38.02 o                         
  10  10   0         11.99         33.51        30.42 o                         
  11  10   0        908.48        984.72        86.43 o                         
  12  10   0        878.32        926.31        77.49 o                         
  13  10   0         61.31        204.87       107.98 o                         
   1  11   0         92.57         69.28        22.27 o                         
   2  11   0      14731.22      14792.55       231.17 o                         
   3  11   0        194.01        187.18        29.61 o                         
   4  11   0        635.99        597.78        55.64 o                         
   5  11   0        987.96        850.93        68.43 o                         
   6  11   0      30742.73      31483.07       389.33 o                         
   7  11   0        671.49        641.21        68.86 o                         
   8  11   0        364.50        326.01        67.19 o                         
   9  11   0         10.89          8.40        27.91 o                         
  10  11   0       5397.74       5532.14       269.14 o                         
  11  11   0        141.26        153.95        41.06 o                         
  12  11   0         54.35         20.48        49.80 o                         
   0  12   0       1354.56       1367.04       109.05 o                         
   1  12   0       1891.79       1993.09        89.69 o                         
   2  12   0         55.56         70.80        21.27 o                         
   3  12   0         14.49         26.56        22.00 o                         
   4  12   0        302.67        293.13        41.09 o                         
   5  12   0       1542.79       1627.71        81.14 o                         
   6  12   0        349.03        392.01        57.39 o                         
   7  12   0          3.25        -40.06        40.06 o                         
   8  12   0        648.73        611.04       111.05 o                         
   9  12   0         14.50         -8.63        20.98 o                         
  10  12   0        669.58        597.45        56.50 o                         
  11  12   0         90.99        181.84        58.87 o                         
  12  12   0        139.91        118.04        89.09 o                         
   1  13   0        883.39        803.21        66.89 o                         
   2  13   0       8227.96       8456.05       213.65 o                         
   3  13   0         15.46         32.45        34.14 o                         
   4  13   0        232.84        143.78        31.02 o                         
   5  13   0       1054.47       1107.32        90.89 o                         
   6  13   0       8151.40       8155.71       239.72 o                         
   7  13   0          8.87        -26.66        29.92 o                         
   8  13   0          4.72        -14.58        32.54 o                         
   9  13   0         42.75         29.12        20.75 o                         
  10  13   0        786.16        748.88        89.20 o                         
  11  13   0        473.33        380.92       114.94 o                         
   0  14   0      14207.48      14958.88       501.01 o                         
   1  14   0        450.90        268.36        54.71 o                         
   2  14   0        109.26         42.73        22.33 o                         
   3  14   0        135.13        117.44        30.43 o                         
   4  14   0      12179.14      12469.56       291.67 o                         
   5  14   0         53.30         51.40        33.82 o                         
   6  14   0          2.45         22.57        28.91 o                         
   7  14   0        669.21        678.12        69.43 o                         
   8  14   0       2122.82       1913.93       125.86 o                         
   9  14   0         74.45         -0.29        54.22 o                         
  10  14   0        824.34        800.80       184.25 o                         
  11  14   0        593.88        609.12       135.46 o                         
   1  15   0        424.85        392.75       100.48 o                         
   2  15   0         13.25         24.05        33.87 o                         
   3  15   0        444.21        544.70        78.53 o                         
   4  15   0        127.21        107.42        38.40 o                         
   5  15   0        935.26        930.01        88.28 o                         
   6  15   0          0.12         -0.06        28.43 o                         
   7  15   0         12.48         22.56        39.98 o                         
   8  15   0          1.14         33.37        22.72 o                         
   9  15   0         34.37         10.41        35.30 o                         
  10  15   0         68.76        106.21       105.56 o                         
  11  15   0        110.73         68.62        78.58 o                         
   0  16   0      13703.72      13992.76       521.51 o                         
   1  16   0         25.73        -18.77        32.43 o                         
   2  16   0         76.63        135.63        47.15 o                         
   3  16   0        210.49        187.36        53.17 o                         
   4  16   0       3181.81       3363.96       178.17 o                         
   5  16   0          2.67          1.44        33.44 o                         
   6  16   0         51.48         10.33        31.03 o                         
   7  16   0        396.22        362.89        52.99 o                         
   8  16   0       2757.34       2762.03       140.17 o                         
   9  16   0        142.65         73.41        39.73 o                         
  10  16   0        125.43        -14.28        63.59 o                         
  11  16   0        595.09        562.78       153.13 o                         
   1  17   0        404.65        323.88        60.99 o                         
   2  17   0       3578.26       3862.40       209.76 o                         
   3  17   0        131.12        157.27        41.09 o                         
   4  17   0        139.68        108.34        43.03 o                         
   5  17   0         12.84        -15.29        29.98 o                         
   6  17   0       2251.16       2257.49       126.13 o                         
   7  17   0        462.01        360.95        57.33 o                         
   8  17   0         15.00         15.07        33.74 o                         
   9  17   0         48.20        -14.98       130.01 o                         
   0  18   0        735.16        710.05        97.98 o                         
   1  18   0         13.55          4.35        24.82 o                         
   2  18   0          0.73        -32.67        32.67 o                         
   3  18   0         37.80         48.43        33.91 o                         
   4  18   0          4.72         19.57        48.56 o                         
   5  18   0          0.48        -30.53        32.55 o                         
   6  18   0        170.64        242.81        49.60 o                         
   7  18   0        110.57        146.36        43.46 o                         
   8  18   0        707.73        681.53        86.91 o                         
   9  18   0         29.97        -61.79        90.56 o                         
   1  19   0         37.90          9.54        28.92 o                         
   2  19   0       2605.65       2634.88       137.72 o                         
   3  19   0          5.23        -24.81        33.60 o                         
   4  19   0        289.99        166.34        61.84 o                         
   5  19   0        120.71         85.42        39.97 o                         
   6  19   0       3504.32       3633.69       192.26 o                         
   7  19   0        135.37        132.67        41.23 o                         
   8  19   0        107.78         24.89        57.90 o                         
   0  20   0        743.85        715.25       140.84 o                         
   1  20   0        114.04         48.35        46.44 o                         
   2  20   0          1.37        -42.35        42.35 o                         
   3  20   0        109.72         58.82        41.96 o                         
   4  20   0        284.81        236.65        69.00 o                         
   5  20   0         74.93        -15.67        47.57 o                         
   6  20   0         21.28         51.32        69.36 o                         
 -15   1   1       2006.52       2258.26       211.44 o                         
 -14   1   1         74.20        113.07        81.09 o                         
 -13   1   1        153.77        142.99        58.08 o                         
 -12   1   1       3258.24       3443.49       221.61 o                         
 -11   1   1       5005.71       4636.79       192.66 o                         
 -10   1   1        680.39        715.57        70.17 o                         
  -9   1   1       1767.64       1537.98        74.96 o                         
  -8   1   1       2032.55       2122.75        75.46 o                         
  -7   1   1      22085.61      21280.93       434.62 o                         
  -6   1   1         30.69         15.95         7.58 o                         
  -5   1   1      21623.78      21909.34       167.45 o                         
  -4   1   1        601.18        542.19        17.85 o                         
  -3   1   1        287.26        395.89        22.33 o                         
  -2   1   1       2062.39       1975.28        52.96 o                         
  -1   1   1      91830.67      41083.89      9113.66 o                         
   0   1   1        474.93        167.29        62.05 o                         
   1   1   1      26606.43      16872.68      1338.02 o                         
   2   1   1        119.65        182.77        11.22 o                         
   3   1   1        260.77        237.79        14.07 o                         
   4   1   1        112.16        105.01         9.02 o                         
   5   1   1      15067.63      14764.59       173.91 o                         
   6   1   1        278.87        227.08        16.51 o                         
   7   1   1      25179.63      24956.21       305.28 o                         
   8   1   1       8241.76       8240.42       222.02 o                         
   9   1   1       7828.60       7816.38       190.00 o                         
  10   1   1        113.54         99.14        35.42 o                         
  11   1   1       3900.01       4083.72       229.76 o                         
  12   1   1       2874.73       2987.50       316.03 o                         
  13   1   1        803.43        762.20       114.25 o                         
  14   1   1        263.68        309.45        80.51 o                         
 -15   2   1        169.56        215.11        98.02 o                         
 -14   2   1        436.97        570.88       104.93 o                         
 -13   2   1       1408.86       1673.31       165.26 o                         
 -12   2   1        338.33        302.45        59.79 o                         
 -11   2   1       1753.87       1800.75       121.82 o                         
 -10   2   1        826.08        778.83        76.06 o                         
  -9   2   1       6156.51       5736.33       131.27 o                         
  -8   2   1       1298.48       1179.25        37.65 o                         
  -7   2   1       6968.51       7058.37        99.03 o                         
  -6   2   1      10285.07      10388.45       131.38 o                         
  -5   2   1      33245.06      33617.90       224.07 o                         
  -4   2   1       1800.27       1924.54        62.26 o                         
  -3   2   1      12501.73      12427.67       164.83 o                         
  -2   2   1       2422.78       2330.90        61.58 o                         
  -1   2   1     107916.87      46112.72     27700.51 o                         
   0   2   1       1832.54        507.85       564.42 o                         
   1   2   1      45833.64      46167.08      1117.80 o                         
   2   2   1        605.52        644.82        20.20 o                         
   3   2   1      11659.28      11817.71       109.50 o                         
   4   2   1       3258.91       3497.77        57.52 o                         
   5   2   1      25397.78      24575.77       213.65 o                         
   6   2   1      14791.39      14583.84       198.83 o                         
   7   2   1      12778.38      12297.78       164.02 o                         
   8   2   1       3238.82       3098.82        65.49 o                         
   9   2   1       7506.95       7568.25       186.84 o                         
  10   2   1         71.66         89.98        48.99 o                         
  11   2   1        841.76        817.71       106.96 o                         
  12   2   1        855.84        939.32       120.60 o                         
  13   2   1       1543.85       1702.74       170.13 o                         
  14   2   1        899.09       1101.57       143.35 o                         
 -14   3   1          1.22          1.55        74.59 o                         
 -13   3   1        152.95         67.40        69.67 o                         
 -12   3   1        626.33        501.60        94.32 o                         
 -11   3   1        720.77        675.01        74.05 o                         
 -10   3   1        990.25       1014.99        43.25 o                         
  -9   3   1         65.88         73.06        14.23 o                         
  -8   3   1       2692.26       2613.83        98.48 o                         
  -7   3   1       1300.18       1298.19        41.72 o                         
  -6   3   1        132.76        105.60        19.68 o                         
  -5   3   1       2522.29       2467.88        80.25 o                         
  -4   3   1       1970.80       2328.52        73.53 o                         
  -3   3   1        302.05        439.67        28.77 o                         
  -2   3   1      11966.31      11509.36       127.78 o                         
  -1   3   1       1274.55        921.92        51.06 o                         
   0   3   1       2130.94       1858.54        38.42 o                         
   1   3   1       8297.05       7206.81        80.96 o                         
   2   3   1       4825.04       4523.56        67.09 o                         
   3   3   1      15126.79      14988.84       129.35 o                         
   4   3   1       3522.30       3418.30        64.81 o                         
   5   3   1       8081.60       7580.19       114.54 o                         
   6   3   1       3322.33       3708.53        85.78 o                         
   7   3   1       8845.92       8687.60       239.66 o                         
   8   3   1       1267.83       1102.99        37.97 o                         
   9   3   1        190.24        176.14        24.66 o                         
  10   3   1         93.37         69.73        31.73 o                         
  11   3   1       1101.85       1116.44       123.63 o                         
  12   3   1        411.78        420.17        88.50 o                         
  13   3   1        348.76        427.83        86.44 o                         
  14   3   1          3.10        -23.25        48.98 o                         
 -14   4   1       1217.14       1584.50       178.53 o                         
 -13   4   1       4364.56       4384.74       307.46 o                         
 -12   4   1        334.24        403.35        62.20 o                         
 -11   4   1       1586.96       1566.36        59.78 o                         
 -10   4   1        267.13        272.14        26.52 o                         
  -9   4   1       8785.53       8897.07       176.13 o                         
  -8   4   1        336.75        337.92        23.89 o                         
  -7   4   1      12004.04      11889.72       187.95 o                         
  -6   4   1       2574.86       2818.78        82.32 o                         
  -5   4   1      66024.87      66825.27       425.09 o                         
  -4   4   1         45.67         31.88        13.42 o                         
  -3   4   1       4314.88       4146.31        91.15 o                         
  -2   4   1         21.48         82.85        14.70 o                         
  -1   4   1         48.67         29.22        10.93 o                         
   0   4   1       1113.87        811.39        27.85 o                         
   1   4   1      62000.38      59337.36       471.50 o                         
   2   4   1        791.41        742.61        30.38 o                         
   3   4   1      46052.19      46797.01       314.43 o                         
   4   4   1       1182.49       1295.61        49.11 o                         
   5   4   1      44361.78      45122.91       584.81 o                         
   6   4   1       1015.58        941.55        44.82 o                         
   7   4   1      19202.18      19760.32       268.48 o                         
   8   4   1         19.86          0.18         9.25 o                         
   9   4   1      10874.59      10965.57       132.15 o                         
  10   4   1       1777.20       1992.27        87.83 o                         
  11   4   1       5069.90       4925.47       109.00 o                         
  12   4   1        510.79        502.55        92.13 o                         
  13   4   1       2040.85       2113.78       228.32 o                         
  14   4   1       1990.02       2429.06       210.73 o                         
 -14   5   1         48.45        187.81        70.91 o                         
 -13   5   1        160.25        262.34        56.46 o                         
 -12   5   1       1198.83       1134.26       103.73 o                         
 -11   5   1       4438.49       4281.59       111.96 o                         
 -10   5   1       1876.06       2002.00        89.38 o                         
  -9   5   1        262.09        233.69        23.57 o                         
  -8   5   1        289.89        306.65        22.75 o                         
  -7   5   1       6232.60       6543.67       129.40 o                         
  -6   5   1        875.68       1068.64        52.14 o                         
  -5   5   1       6329.93       6499.05       141.17 o                         
  -4   5   1        162.80        176.85        24.04 o                         
  -3   5   1       8877.62       9354.33       145.52 o                         
  -2   5   1       5349.59       5687.86       121.46 o                         
  -1   5   1      10191.71      10011.88       141.60 o                         
   0   5   1        219.60        314.31        24.70 o                         
   1   5   1      11114.98      10594.58       114.99 o                         
   2   5   1      15141.64      15415.85       162.84 o                         
   3   5   1      18680.36      19225.12       188.58 o                         
   4   5   1       2087.16       2049.32        69.76 o                         
   5   5   1       4736.49       4698.64        96.57 o                         
   6   5   1       2047.92       2011.37        68.27 o                         
   7   5   1       1161.60        998.59        47.82 o                         
   8   5   1        161.36        122.55        21.20 o                         
   9   5   1        976.10       1019.17        50.57 o                         
  10   5   1         29.31         20.92        13.28 o                         
  11   5   1       2113.34       2094.65       121.86 o                         
  12   5   1        943.72        830.22        70.53 o                         
  13   5   1        739.31        730.09       113.62 o                         
  14   5   1          0.53         10.13        42.22 o                         
 -14   6   1        417.49        451.07        75.63 o                         
 -13   6   1        618.26        693.41        84.90 o                         
 -12   6   1         46.76         53.92        60.45 o                         
 -11   6   1        274.30        296.23        39.63 o                         
 -10   6   1        442.69        461.86        35.40 o                         
  -9   6   1       1615.51       1615.90        56.79 o                         
  -8   6   1        193.00        188.10        24.30 o                         
  -7   6   1       3658.92       3883.98       109.64 o                         
  -6   6   1       7698.35       7983.35       172.58 o                         
  -5   6   1      17557.23      18378.80       244.59 o                         
  -4   6   1       4673.26       4828.63       118.33 o                         
  -3   6   1       1119.05       1071.26        52.58 o                         
  -2   6   1       1331.12       1169.88        67.75 o                         
  -1   6   1      29276.65      29888.89       277.24 o                         
   0   6   1        191.08        102.32        16.02 o                         
   1   6   1       5615.46       6034.12       103.72 o                         
   2   6   1        649.38        734.12        39.05 o                         
   3   6   1      11945.05      12292.01       150.62 o                         
   4   6   1       1349.07       1332.81        59.07 o                         
   5   6   1       3507.46       3542.11        79.98 o                         
   6   6   1       7134.51       7461.15       124.72 o                         
   7   6   1       4050.05       3958.86        97.16 o                         
   8   6   1       1379.46       1258.40        81.00 o                         
   9   6   1        943.07        931.80        85.43 o                         
  10   6   1         91.84         94.72        14.02 o                         
  11   6   1        524.32        448.84        48.03 o                         
  12   6   1        819.61        882.35        78.47 o                         
  13   6   1        569.82        720.87       113.01 o                         
  14   6   1        589.96        805.67       143.59 o                         
 -14   7   1         15.58        -21.94        41.70 o                         
 -13   7   1        207.72        168.56        45.03 o                         
 -12   7   1       2640.03       2884.04       122.78 o                         
 -11   7   1       6482.55       6965.74       186.67 o                         
 -10   7   1       1126.03       1074.00        47.59 o                         
  -9   7   1       2017.66       2037.77        76.93 o                         
  -8   7   1       2545.34       2736.04       104.01 o                         
  -7   7   1      12351.68      12829.39       189.19 o                         
  -6   7   1        127.37        118.15        22.88 o                         
  -5   7   1      22011.93      23343.95       286.47 o                         
  -4   7   1       1059.94       1038.75        58.18 o                         
  -3   7   1      28716.34      27761.51       340.89 o                         
  -2   7   1       3816.92       3826.53        95.94 o                         
  -1   7   1      55108.26      57348.08       599.28 o                         
   0   7   1        308.16        299.19        22.10 o                         
   1   7   1      50287.20      49500.00       784.76 o                         
   2   7   1        159.73        235.26        22.97 o                         
   3   7   1      11486.78      12047.11       176.02 o                         
   4   7   1       2888.75       3009.11        84.08 o                         
   5   7   1      11128.84      11438.24       171.21 o                         
   6   7   1        507.38        458.16        32.70 o                         
   7   7   1      15478.76      15476.99       197.16 o                         
   8   7   1       4239.21       4421.17       156.43 o                         
   9   7   1       1950.70       1991.30       130.41 o                         
  10   7   1         74.34         78.70        20.00 o                         
  11   7   1       4844.45       4651.76       234.08 o                         
  12   7   1       1988.35       2320.73       111.02 o                         
  13   7   1        478.34        665.66       108.58 o                         
  14   7   1         18.20         39.87        77.39 o                         
 -14   8   1          0.23         62.10        46.64 o                         
 -13   8   1         85.82         18.60        44.06 o                         
 -12   8   1        211.92        225.97        39.98 o                         
 -11   8   1         68.16         63.32        46.93 o                         
 -10   8   1        238.28        202.87        25.25 o                         
  -9   8   1        350.22        334.96        36.25 o                         
  -8   8   1         12.18         22.22        29.74 o                         
  -7   8   1        915.61       1025.42        66.87 o                         
  -6   8   1        981.01        964.87        58.15 o                         
  -5   8   1       2474.97       2410.99        86.78 o                         
  -4   8   1       3245.44       3495.31       109.72 o                         
  -3   8   1       1778.34       1797.68        85.45 o                         
  -2   8   1       1392.95       1299.96        60.84 o                         
  -1   8   1       1574.21       1554.10        63.26 o                         
   0   8   1       3978.80       4472.48        86.75 o                         
   1   8   1        771.14        675.88        40.83 o                         
   2   8   1       2997.66       3001.21        81.19 o                         
   3   8   1        401.83        422.46        36.44 o                         
   4   8   1        469.42        392.68        32.75 o                         
   5   8   1        893.63        878.45        50.14 o                         
   6   8   1          0.12        -13.02        13.02 o                         
   7   8   1        465.33        425.98        41.37 o                         
   8   8   1         16.54         47.45        29.81 o                         
   9   8   1        113.15        110.57        37.22 o                         
  10   8   1         58.18         40.66        22.33 o                         
  11   8   1        173.05        117.64        28.53 o                         
  12   8   1        208.53        187.14        35.84 o                         
  13   8   1        184.36         81.25        48.62 o                         
 -13   9   1         43.01          1.57        52.52 o                         
 -12   9   1        966.46       1097.35        82.53 o                         
 -11   9   1       2916.40       3115.54       134.36 o                         
 -10   9   1        718.38        785.47        55.04 o                         
  -9   9   1       1596.75       1551.89        78.54 o                         
  -8   9   1        439.65        283.21       105.40 o                         
  -7   9   1      12340.80      12338.23       272.93 o                         
  -6   9   1        351.64        388.08        43.68 o                         
  -5   9   1       4061.58       4368.18       121.03 o                         
  -4   9   1         88.37        105.49        20.00 o                         
  -3   9   1       3162.99       2707.98        93.75 o                         
  -2   9   1        341.32        333.58        34.44 o                         
  -1   9   1      32493.59      32634.51       305.69 o                         
   0   9   1          4.43        -14.22        14.50 o                         
   1   9   1      31540.75      30828.93       289.97 o                         
   2   9   1          7.93          4.55        16.32 o                         
   3   9   1       4511.16       4413.34       107.38 o                         
   4   9   1         17.50         17.44        13.94 o                         
   5   9   1       2441.93       2557.60        88.92 o                         
   6   9   1        784.24        716.29        51.32 o                         
   7   9   1      15482.54      15826.09       246.53 o                         
   8   9   1       1630.18       1535.10       110.88 o                         
   9   9   1       4421.15       4576.63       217.17 o                         
  10   9   1        231.72        233.15        40.05 o                         
  11   9   1       1580.72       1593.86        95.10 o                         
  12   9   1        947.56        983.00        77.57 o                         
  13   9   1        322.21        387.82        89.46 o                         
 -13  10   1        722.32        959.56       199.54 o                         
 -12  10   1        147.68        198.27        51.34 o                         
 -11  10   1        880.68        908.34       107.22 o                         
 -10  10   1        108.33        111.47        34.08 o                         
  -9  10   1       5079.62       5386.54       189.41 o                         
  -8  10   1         67.91         -0.86        25.19 o                         
  -7  10   1       1715.06       1516.64       100.99 o                         
  -6  10   1       4651.81       4871.59       174.83 o                         
  -5  10   1       8827.41       9018.71       203.04 o                         
  -4  10   1        253.38        207.88        27.97 o                         
  -3  10   1       3730.96       3907.35       118.25 o                         
  -2  10   1         12.66         10.17        18.02 o                         
  -1  10   1      13578.44      13927.39       211.38 o                         
   0  10   1        866.13        928.56        56.22 o                         
   1  10   1       9716.78       9740.16       172.81 o                         
   2  10   1        965.76       1022.22        58.87 o                         
   3  10   1       7653.24       8100.41       152.19 o                         
   4  10   1       1297.21       1245.41        57.70 o                         
   5  10   1      19283.35      20153.44       259.70 o                         
   6  10   1       2495.95       2582.03       107.68 o                         
   7  10   1       5627.90       5825.72       153.51 o                         
   8  10   1        936.44        885.00        72.19 o                         
   9  10   1       3482.99       3481.14       197.76 o                         
  10  10   1        264.27        253.33        43.57 o                         
  11  10   1       1022.35       1131.95        89.58 o                         
  12  10   1        591.91        610.43        77.96 o                         
 -12  11   1        212.61        275.62       129.41 o                         
 -11  11   1         48.10         71.52        40.30 o                         
 -10  11   1        550.70        603.38        71.62 o                         
  -9  11   1         62.19         30.45        21.44 o                         
  -8  11   1        442.69        385.17        39.30 o                         
  -7  11   1         45.53         20.30        33.88 o                         
  -6  11   1        466.62        624.07        88.75 o                         
  -5  11   1         21.10        -13.83        30.61 o                         
  -4  11   1         10.91          2.04        24.37 o                         
  -3  11   1        260.20        252.95        33.80 o                         
  -2  11   1       1099.59       1113.51        64.77 o                         
  -1  11   1          6.67          5.82        13.08 o                         
   0  11   1        324.57        301.00        35.13 o                         
   1  11   1          0.10         22.95        16.31 o                         
   2  11   1         30.11        115.96        26.78 o                         
   3  11   1        472.55        450.62        38.35 o                         
   4  11   1        136.56        107.05        20.53 o                         
   5  11   1         21.37         21.01        20.83 o                         
   6  11   1       2576.10       2937.92       119.71 o                         
   7  11   1        236.17        160.93        26.29 o                         
   8  11   1         47.67         11.95        38.06 o                         
   9  11   1        380.58        224.84        59.71 o                         
  10  11   1         32.73         28.03        19.20 o                         
  11  11   1        182.00        237.42        63.62 o                         
  12  11   1         20.36        -40.41        40.41 o                         
 -12  12   1        135.31        153.97        82.36 o                         
 -11  12   1        414.24        501.85        89.57 o                         
 -10  12   1          8.40         -0.46        28.17 o                         
  -9  12   1       2794.32       3101.69       125.18 o                         
  -8  12   1        812.03        752.82        56.42 o                         
  -7  12   1       2614.44       2685.47       144.47 o                         
  -6  12   1       2406.63       2425.44       132.86 o                         
  -5  12   1      15195.54      15082.05       384.30 o                         
  -4  12   1          3.61        -20.37        20.37 o                         
  -3  12   1        889.09        904.42        70.26 o                         
  -2  12   1        239.08        269.86        39.33 o                         
  -1  12   1       4501.88       4336.06       120.35 o                         
   0  12   1         60.30         49.93        19.75 o                         
   1  12   1      15675.26      15545.28       229.64 o                         
   2  12   1        254.24        196.92        37.19 o                         
   3  12   1      10473.86      10469.66       205.96 o                         
   4  12   1         66.18         54.98        21.67 o                         
   5  12   1      18226.02      18645.75       267.97 o                         
   6  12   1        562.17        550.63        64.58 o                         
   7  12   1       3461.55       3459.75       125.16 o                         
   8  12   1         26.27         34.35        35.27 o                         
   9  12   1       2122.12       2109.68       167.63 o                         
  10  12   1       1185.28       1339.03       136.99 o                         
  11  12   1       1294.80       1263.98       136.70 o                         
  12  12   1        563.21        373.02       153.11 o                         
 -11  13   1       1909.95       2103.89       222.74 o                         
 -10  13   1        144.84        166.33        60.93 o                         
  -9  13   1        160.12        230.87        39.22 o                         
  -8  13   1        110.81          3.82        25.90 o                         
  -7  13   1       3010.33       3047.73       131.73 o                         
  -6  13   1          7.89        118.97        37.43 o                         
  -5  13   1       3625.34       3735.71       192.57 o                         
  -4  13   1         12.46          0.30        36.33 o                         
  -3  13   1       4838.71       5043.57       170.42 o                         
  -2  13   1       2644.44       2875.40       125.75 o                         
  -1  13   1       2778.96       2881.15       141.81 o                         
   0  13   1        439.94        416.05        58.53 o                         
   1  13   1       3795.02       3801.49       172.32 o                         
   2  13   1        602.95        680.72        63.57 o                         
   3  13   1       2270.82       2209.22        99.45 o                         
   4  13   1        528.01        517.93        52.16 o                         
   5  13   1       4163.94       4224.99       145.10 o                         
   6  13   1         23.90         16.26        27.66 o                         
   7  13   1       2334.12       2512.89       110.13 o                         
   8  13   1        206.91        258.12       161.87 o                         
   9  13   1         66.83         87.69        50.42 o                         
  10  13   1          0.04         28.43        29.18 o                         
  11  13   1        858.72        971.15       175.31 o                         
 -11  14   1         15.45         35.86        66.36 o                         
 -10  14   1         87.44        134.56        54.84 o                         
  -9  14   1         25.77        -26.14        26.14 o                         
  -8  14   1         26.40        -24.67        29.29 o                         
  -7  14   1        732.37        661.41        59.52 o                         
  -6  14   1        730.26        683.56        74.77 o                         
  -5  14   1       2447.46       2196.41       152.03 o                         
  -4  14   1        634.08        838.15        93.40 o                         
  -3  14   1       1067.82       1061.47       102.14 o                         
  -2  14   1         44.39         70.68        32.13 o                         
  -1  14   1       1889.38       2121.82       135.97 o                         
   0  14   1        835.54        813.71        88.03 o                         
   1  14   1       3498.22       3482.91       170.86 o                         
   2  14   1          0.11        -23.86        41.04 o                         
   3  14   1       2069.06       2072.20       100.61 o                         
   4  14   1        175.14        217.57        40.38 o                         
   5  14   1        497.13        433.99        57.80 o                         
   6  14   1        811.69        795.25        70.54 o                         
   7  14   1         71.33         60.83        35.19 o                         
   8  14   1          9.82        -20.94        38.74 o                         
   9  14   1         86.04         62.66        42.86 o                         
  10  14   1        119.54         45.91        40.63 o                         
  11  14   1        149.01        147.74        89.37 o                         
 -11  15   1       1646.14       1692.03       240.10 o                         
 -10  15   1        152.10        307.30       109.45 o                         
  -9  15   1        292.51        233.13        49.97 o                         
  -8  15   1        651.49        661.31        73.02 o                         
  -7  15   1       1247.82       1167.72       106.29 o                         
  -6  15   1          8.39         27.73        30.14 o                         
  -5  15   1       4049.90       4095.29       179.27 o                         
  -4  15   1        146.13         40.41        47.93 o                         
  -3  15   1       8023.78       8111.18       417.52 o                         
  -2  15   1        308.18        177.67        47.40 o                         
  -1  15   1       4997.47       5135.83       216.37 o                         
   0  15   1         52.93         49.47        30.74 o                         
   1  15   1      10000.96       9883.04       302.26 o                         
   2  15   1        122.43         65.42        25.63 o                         
   3  15   1       1808.48       1746.28       111.78 o                         
   4  15   1         94.98        115.03        37.72 o                         
   5  15   1       3706.72       3760.15       171.93 o                         
   6  15   1          2.17         13.17        40.80 o                         
   7  15   1       1820.93       1992.15       119.72 o                         
   8  15   1       1394.73       1365.31       126.00 o                         
   9  15   1        586.27        596.37        84.99 o                         
  10  15   1          0.04        -54.53        54.53 o                         
  11  15   1       1762.78       1980.38       252.53 o                         
 -11  16   1         98.81        -58.66        80.68 o                         
 -10  16   1        130.30        121.43        50.89 o                         
  -9  16   1        244.27         84.06        35.75 o                         
  -8  16   1          0.19        -39.26        40.20 o                         
  -7  16   1        237.48        102.05        38.60 o                         
  -6  16   1        403.28        374.10        52.70 o                         
  -5  16   1       1680.97       1579.12       101.05 o                         
  -4  16   1        152.64         99.17        34.97 o                         
  -3  16   1        408.24        383.57        59.08 o                         
  -2  16   1       1055.63       1073.38        89.83 o                         
  -1  16   1       1137.05       1064.47        88.20 o                         
   0  16   1        374.23        480.03        64.27 o                         
   1  16   1        526.58        561.65        72.62 o                         
   2  16   1       1270.25       1312.74        99.86 o                         
   3  16   1       1042.33        911.42        85.22 o                         
   4  16   1       1998.74       2069.41       130.63 o                         
   5  16   1        487.17        410.48        61.44 o                         
   6  16   1         46.87         20.37        39.98 o                         
   7  16   1        449.95        377.94        62.31 o                         
   8  16   1         31.67         -6.70        44.92 o                         
   9  16   1        156.99        107.86        38.73 o                         
  10  16   1         63.87        -62.35        62.35 o                         
  11  16   1          6.74        -12.56        76.20 o                         
 -10  17   1        203.37        344.39        95.45 o                         
  -9  17   1        213.51        165.52        55.32 o                         
  -8  17   1        170.23        109.61        58.25 o                         
  -7  17   1       1617.95       1761.65       118.22 o                         
  -6  17   1          6.81         12.65        32.27 o                         
  -5  17   1          4.81         18.49        26.78 o                         
  -4  17   1         29.12         23.62        27.31 o                         
  -3  17   1       1217.98       1161.00        97.94 o                         
  -2  17   1          0.21          9.90        31.50 o                         
  -1  17   1       2770.92       2766.67       146.90 o                         
   0  17   1         44.79         16.07        33.59 o                         
   1  17   1       2687.12       2621.36       144.28 o                         
   2  17   1         51.79         85.17        28.68 o                         
   3  17   1        291.04        310.14        60.51 o                         
   4  17   1          8.79         -1.00        41.51 o                         
   5  17   1        228.95        153.77        38.74 o                         
   6  17   1        118.81        207.88        53.44 o                         
   7  17   1       2096.47       2127.77       146.77 o                         
   8  17   1        234.82        164.98        49.80 o                         
   9  17   1        907.62        815.99       126.36 o                         
  -9  18   1       1784.28       1698.37       252.23 o                         
  -8  18   1         18.84         96.03        40.48 o                         
  -7  18   1        529.82        537.84        67.42 o                         
  -6  18   1        256.04        185.71        42.36 o                         
  -5  18   1       1619.87       1591.95       107.73 o                         
  -4  18   1         26.18        -14.14        37.33 o                         
  -3  18   1        493.93        505.83        62.42 o                         
  -2  18   1          6.60        -34.30        34.30 o                         
  -1  18   1       2485.21       2472.75       145.22 o                         
   0  18   1         19.71        -18.16        52.83 o                         
   1  18   1       2298.88       2005.28       129.57 o                         
   2  18   1         23.94          4.26        31.06 o                         
   3  18   1        593.62        568.00        72.61 o                         
   4  18   1          0.97        -43.18        43.18 o                         
   5  18   1       2654.41       2809.39       213.30 o                         
   6  18   1        240.59        321.47        58.97 o                         
   7  18   1       1799.12       1933.38       144.84 o                         
   8  18   1         68.15        119.48        51.43 o                         
  -8  19   1         35.31         16.51        54.35 o                         
  -7  19   1          6.81          2.74        51.75 o                         
  -6  19   1          7.30        -39.03        39.03 o                         
  -5  19   1         21.84        -13.80        60.85 o                         
  -4  19   1          5.92         -6.84        40.16 o                         
  -3  19   1         17.22         16.26        32.08 o                         
  -2  19   1        701.00        768.75        76.39 o                         
  -1  19   1          7.16         31.48        30.47 o                         
   0  19   1        239.41        280.06        50.99 o                         
   1  19   1         74.02         64.08        30.63 o                         
   2  19   1        263.79        249.11        53.65 o                         
   3  19   1          4.90        -31.10        31.10 o                         
   4  19   1          8.63        -46.51        46.51 o                         
   5  19   1         29.22        -13.08        34.15 o                         
   6  19   1         64.40        103.49        42.71 o                         
   7  19   1         22.64         50.81        49.75 o                         
   8  19   1          2.91         80.78        76.11 o                         
  -6  20   1        129.26         67.00        75.24 o                         
  -5  20   1       1279.75       1004.93       131.44 o                         
  -4  20   1         57.74         10.75        54.19 o                         
  -3  20   1        216.74        242.84        68.95 o                         
  -2  20   1         11.73          1.83        73.51 o                         
  -1  20   1       1205.38       1220.95       126.36 o                         
   0  20   1         71.00         -1.32        33.63 o                         
   1  20   1       1382.16       1285.76       129.55 o                         
   2  20   1         51.23        -64.53        70.64 o                         
   3  20   1        860.77        852.41       162.04 o                         
   4  20   1         14.78        -48.88        68.14 o                         
   5  20   1       1060.49        763.38       166.54 o                         
   6  20   1        120.08        133.23        83.38 o                         
  -2  21   1        181.32         29.22        62.65 o                         
  -1  21   1        627.38        569.83       140.38 o                         
   0  21   1         83.03        179.43        87.02 o                         
   1  21   1        924.83        914.55       172.73 o                         
   2  21   1         28.18        -75.81        75.81 o                         
   3  21   1        471.23        425.55       137.62 o                         
 -15   0   2        625.28        648.81       160.96 o                         
 -14   0   2       1140.39       1012.86       183.97 o                         
 -13   0   2         97.69        -47.73        91.58 o                         
 -12   0   2       5531.93       5436.85       339.59 o                         
 -11   0   2       7656.07       7617.14       301.40 o                         
 -10   0   2       1007.06        820.36        94.71 o                         
  -9   0   2        408.67        356.20        47.48 o                         
  -8   0   2      18764.28      19201.19       317.60 o                         
  -7   0   2       2603.08       2727.81       136.23 o                         
  -6   0   2       2922.38       2883.77       105.95 o                         
  -5   0   2        949.44        895.43        36.59 o                         
  -4   0   2      70775.79      68042.83       384.62 o                         
  -3   0   2       9951.49       9731.33        93.21 o                         
  -2   0   2      26915.41      30421.61       343.61 o                         
  -1   0   2        722.92         99.03        63.66 o                         
   0   0   2     225860.12     114669.55     66248.34 o                         
   1   0   2       2587.14       1119.21       394.31 o                         
   2   0   2      13377.43      15349.35       128.12 o                         
   3   0   2         33.12         39.92        18.26 o                         
   4   0   2      16859.66      15666.20       218.90 o                         
   5   0   2       5438.86       5357.25       124.12 o                         
   6   0   2        770.81        567.28        76.01 o                         
   7   0   2       2824.12       2796.56        97.61 o                         
   8   0   2      39240.39      39179.00       434.20 o                         
   9   0   2       2477.90       2349.41       147.66 o                         
  10   0   2        191.80        108.66        37.94 o                         
  11   0   2       2290.19       2256.62       241.52 o                         
  12   0   2       6173.19       6475.41       433.51 o                         
  13   0   2         30.45         70.30        72.96 o                         
  14   0   2        888.83       1082.69       197.74 o                         
 -15   1   2          2.24        -51.86        62.01 o                         
 -14   1   2         27.50        -32.15        51.82 o                         
 -13   1   2        180.76        210.61        66.66 o                         
 -12   1   2          3.46         10.18        32.73 o                         
 -11   1   2        409.40        373.60        50.28 o                         
 -10   1   2       1871.96       1761.42        96.99 o                         
  -9   1   2        584.65        582.72        40.12 o                         
  -8   1   2        876.08        927.98        46.92 o                         
  -7   1   2       1023.56        966.53        42.06 o                         
  -6   1   2       4695.29       4619.56        73.56 o                         
  -5   1   2        680.95        643.86        27.64 o                         
  -4   1   2         23.13         13.65         8.38 o                         
  -3   1   2      57331.26      56699.89       356.61 o                         
  -2   1   2      28422.70      30348.38       208.17 o                         
  -1   1   2        289.54        387.93       169.58 o                         
   0   1   2          1.77       1166.21       743.70 o                         
   1   1   2         44.68       1649.17      1099.27 o                         
   2   1   2      17882.69      17578.83       139.95 o                         
   3   1   2       3856.04       3697.44        50.43 o                         
   4   1   2       2743.05       2654.20        46.76 o                         
   5   1   2        126.38        127.17        11.97 o                         
   6   1   2       8093.11       7837.85        98.37 o                         
   7   1   2       2614.26       2425.74        65.55 o                         
   8   1   2        329.04        334.13        27.89 o                         
   9   1   2        375.37        346.79        27.21 o                         
  10   1   2       1068.59        963.52        82.85 o                         
  11   1   2        119.26         58.90        54.86 o                         
  12   1   2        122.39         60.73        55.20 o                         
  13   1   2        227.95        281.78        79.18 o                         
  14   1   2        932.87       1135.57       145.52 o                         
 -15   2   2        273.38        233.54        91.42 o                         
 -14   2   2        563.76        586.01       104.93 o                         
 -13   2   2        185.36        115.26        43.88 o                         
 -12   2   2       3929.53       4019.18       189.90 o                         
 -11   2   2       4191.10       4081.84       181.17 o                         
 -10   2   2       2655.32       2483.60       116.41 o                         
  -9   2   2       1110.72       1097.67        36.66 o                         
  -8   2   2       7250.36       7195.77        92.91 o                         
  -7   2   2        382.74        343.20        26.59 o                         
  -6   2   2       2348.72       2219.28        46.75 o                         
  -5   2   2       3932.85       3777.74        71.04 o                         
  -4   2   2      16768.17      16313.47       117.46 o                         
  -3   2   2        162.89        106.09        12.81 o                         
  -2   2   2      12848.48      11743.64        94.47 o                         
  -1   2   2        610.63        870.83        22.99 o                         
   0   2   2      42257.00      41615.53       216.48 o                         
   1   2   2       4062.10       3395.60        49.53 o                         
   2   2   2          4.99         16.52         6.95 o                         
   3   2   2       3725.79       4178.67        57.00 o                         
   4   2   2      16901.03      16472.93       145.15 o                         
   5   2   2       6136.99       5699.98        68.19 o                         
   6   2   2        852.19        820.07        30.15 o                         
   7   2   2       7983.66       8020.81       115.87 o                         
   8   2   2      14684.00      14491.09       178.59 o                         
   9   2   2       1698.37       1747.19        59.34 o                         
  10   2   2         44.01         58.57        40.18 o                         
  11   2   2        975.68       1167.94       126.18 o                         
  12   2   2       4465.65       4817.69       267.06 o                         
  13   2   2        145.26        232.27        70.13 o                         
  14   2   2         50.71         67.37        46.96 o                         
 -15   3   2         25.08        -68.85        75.75 o                         
 -14   3   2       1693.36       1898.23       146.75 o                         
 -13   3   2       1086.29       1096.02       132.12 o                         
 -12   3   2       1734.06       1495.83       116.53 o                         
 -11   3   2        298.26        265.33        47.78 o                         
 -10   3   2       8582.10       8391.96       124.84 o                         
  -9   3   2       1483.35       1519.40        56.02 o                         
  -8   3   2       7273.99       7105.46        92.62 o                         
  -7   3   2       3868.40       3833.32        74.13 o                         
  -6   3   2      56021.91      57969.92       749.58 o                         
  -5   3   2        836.36        765.60        35.48 o                         
  -4   3   2      19367.92      18943.27       180.29 o                         
  -3   3   2         27.15         14.47         8.76 o                         
  -2   3   2      11937.36      10921.78       110.10 o                         
  -1   3   2       1716.76       1537.19        38.22 o                         
   0   3   2       8218.62       6861.56        55.08 o                         
   1   3   2        123.60        101.40        12.50 o                         
   2   3   2     141890.03     142976.05      1140.07 o                         
   3   3   2        176.08        235.37        15.42 o                         
   4   3   2          0.43         19.18         8.47 o                         
   5   3   2       3352.69       3283.35        75.69 o                         
   6   3   2      36628.57      35862.01       526.38 o                         
   7   3   2        366.51        357.97        23.71 o                         
   8   3   2        176.83        194.30        19.76 o                         
   9   3   2        714.91        735.44        38.04 o                         
  10   3   2      11752.82      13434.33       397.92 o                         
  11   3   2         83.02         51.51        49.93 o                         
  12   3   2         65.00         11.91        57.55 o                         
  13   3   2       2044.00       2417.51       275.97 o                         
  14   3   2       2179.95       2335.93       206.81 o                         
 -14   4   2          1.92         39.06        47.40 o                         
 -13   4   2          1.53        134.26        42.08 o                         
 -12   4   2        144.45        165.73        42.79 o                         
 -11   4   2        162.91        167.92        33.84 o                         
 -10   4   2        267.39        230.18        24.76 o                         
  -9   4   2         24.10         16.29        16.49 o                         
  -8   4   2          3.12          9.14         8.51 o                         
  -7   4   2        102.65         75.71        23.37 o                         
  -6   4   2        320.90        356.71        26.04 o                         
  -5   4   2          9.27         30.25        18.05 o                         
  -4   4   2        317.11        272.12        24.39 o                         
  -3   4   2       3105.67       3152.83        68.12 o                         
  -2   4   2        535.11        557.31        28.22 o                         
  -1   4   2       2313.03       2305.84        52.85 o                         
   0   4   2       1607.94       1608.83        51.00 o                         
   1   4   2       6471.10       6370.16        81.45 o                         
   2   4   2        329.50        297.99        19.26 o                         
   3   4   2       1548.66       1497.65        41.03 o                         
   4   4   2       2139.21       2118.69        66.88 o                         
   5   4   2       5977.93       6132.17       104.72 o                         
   6   4   2         88.23        102.14        15.09 o                         
   7   4   2         91.73         78.53        12.57 o                         
   8   4   2       2759.78       2776.32        70.32 o                         
   9   4   2        223.05        213.32        25.52 o                         
  10   4   2         96.37         67.24        29.61 o                         
  11   4   2        122.03        121.17        29.23 o                         
  12   4   2         75.17         58.10        61.42 o                         
  13   4   2        208.69        239.09        74.03 o                         
  14   4   2          3.97         48.09        40.56 o                         
 -14   5   2       1485.72       1507.87       130.75 o                         
 -13   5   2        690.89        728.78        88.39 o                         
 -12   5   2       1514.13       1577.43       122.32 o                         
 -11   5   2         46.48         38.32        15.22 o                         
 -10   5   2       6204.21       6113.25       134.54 o                         
  -9   5   2       1730.25       1857.74        63.37 o                         
  -8   5   2        752.54        804.66        32.29 o                         
  -7   5   2        570.68        601.66        58.11 o                         
  -6   5   2      55646.01      58560.67       777.15 o                         
  -5   5   2       6138.58       6078.01       122.07 o                         
  -4   5   2       9652.78       9371.02       147.05 o                         
  -3   5   2          3.25         -9.62        13.56 o                         
  -2   5   2       8324.30       8246.30       114.45 o                         
  -1   5   2          4.68         -0.88         7.58 o                         
   0   5   2       1992.25       1880.40        45.77 o                         
   1   5   2       4537.31       4490.13        73.60 o                         
   2   5   2     122498.30     123874.30       792.87 o                         
   3   5   2       4046.05       3957.56        79.48 o                         
   4   5   2         61.25         19.14         9.90 o                         
   5   5   2       1983.37       2034.22        61.92 o                         
   6   5   2      24709.49      24887.58       245.78 o                         
   7   5   2        913.71        912.42        45.41 o                         
   8   5   2        548.80        525.91        29.42 o                         
   9   5   2        126.85         90.31        18.69 o                         
  10   5   2       9241.48       9323.30       271.36 o                         
  11   5   2        368.25        351.83        50.44 o                         
  12   5   2         35.69          6.70        34.35 o                         
  13   5   2       1705.50       2130.76       193.84 o                         
  14   5   2       1361.06       1322.01       160.54 o                         
 -15   6   2        431.83        375.46       117.33 o                         
 -14   6   2        459.40        497.01        77.79 o                         
 -13   6   2       1057.40       1173.85       127.08 o                         
 -12   6   2       3052.76       3188.11       175.93 o                         
 -11   6   2       2311.66       2566.11        94.42 o                         
 -10   6   2        757.41        732.53        48.01 o                         
  -9   6   2        474.21        387.51        31.49 o                         
  -8   6   2       2842.90       2899.33        84.02 o                         
  -7   6   2          5.02         11.26        12.63 o                         
  -6   6   2       2158.78       2022.95        73.30 o                         
  -5   6   2       4687.16       4904.22       106.47 o                         
  -4   6   2      31251.31      30707.81       301.78 o                         
  -3   6   2          7.18        -13.25        14.97 o                         
  -2   6   2       5857.12       6042.73       119.82 o                         
  -1   6   2       1826.54       1852.60        60.99 o                         
   0   6   2      34998.82      33837.62       212.16 o                         
   1   6   2         79.35         70.80        14.45 o                         
   2   6   2       4198.87       4707.42        93.53 o                         
   3   6   2       3004.52       3196.31        75.94 o                         
   4   6   2      29810.87      31125.24       209.01 o                         
   5   6   2        120.50         81.86        15.01 o                         
   6   6   2        212.24        244.36        28.00 o                         
   7   6   2       5122.57       4949.62       107.06 o                         
   8   6   2      12522.01      12704.35       231.59 o                         
   9   6   2       4517.53       4714.83       120.24 o                         
  10   6   2         83.02         98.01        17.08 o                         
  11   6   2        648.49        741.33        72.31 o                         
  12   6   2       5766.04       5800.73       285.02 o                         
  13   6   2        379.94        224.96        68.18 o                         
  14   6   2          4.27         89.02        75.65 o                         
 -15   7   2          5.48         24.26        51.21 o                         
 -14   7   2          1.12        -59.73        59.73 o                         
 -13   7   2         76.67        180.53        47.43 o                         
 -12   7   2          0.53        -35.30        35.30 o                         
 -11   7   2          4.41         34.33        28.40 o                         
 -10   7   2        366.86        300.55        23.42 o                         
  -9   7   2         70.80         65.37        16.89 o                         
  -8   7   2         20.44        -13.11        15.53 o                         
  -7   7   2        206.49        197.58        23.92 o                         
  -6   7   2       4890.66       4899.45       116.19 o                         
  -5   7   2       4353.29       4741.20       110.91 o                         
  -4   7   2       1817.51       1880.59        77.92 o                         
  -3   7   2         11.83         31.64        17.34 o                         
  -2   7   2       8940.35       8525.52       129.79 o                         
  -1   7   2       8829.66       9321.96       144.75 o                         
   0   7   2         72.86         90.11        17.19 o                         
   1   7   2       4842.38       5564.68       105.51 o                         
   2   7   2       4306.10       4289.88        88.32 o                         
   3   7   2       2457.42       2446.80        70.68 o                         
   4   7   2         69.88         67.98        20.71 o                         
   5   7   2        276.19        292.17        25.39 o                         
   6   7   2       1605.28       1611.64        59.27 o                         
   7   7   2        503.88        505.31        39.86 o                         
   8   7   2        124.19         95.55        39.16 o                         
   9   7   2        478.92        385.82        62.29 o                         
  10   7   2          4.61          1.77        11.64 o                         
  11   7   2        156.32        179.05        43.33 o                         
  12   7   2         10.20         42.73        33.37 o                         
  13   7   2        239.49        173.63        55.13 o                         
 -14   8   2        422.12        293.70       189.37 o                         
 -13   8   2        411.36        375.26        64.03 o                         
 -12   8   2       1892.66       2005.37       138.79 o                         
 -11   8   2       2398.71       2395.39       115.26 o                         
 -10   8   2       1055.62       1053.10        53.95 o                         
  -9   8   2         36.48         -5.21        15.67 o                         
  -8   8   2       7140.32       7458.25       147.75 o                         
  -7   8   2       2824.09       3005.93       106.47 o                         
  -6   8   2       1196.22       1243.93        58.33 o                         
  -5   8   2         62.42        115.54        25.33 o                         
  -4   8   2      31728.25      32442.61       337.17 o                         
  -3   8   2        111.06         78.31        17.28 o                         
  -2   8   2       7560.65       8082.12       149.18 o                         
  -1   8   2        267.92        202.72        23.15 o                         
   0   8   2      71786.98      70609.30       383.38 o                         
   1   8   2        404.82        390.01        30.05 o                         
   2   8   2      14287.82      14985.38       271.60 o                         
   3   8   2        418.97        484.77        34.40 o                         
   4   8   2       8817.63       8750.02       148.06 o                         
   5   8   2        962.87        915.84        42.24 o                         
   6   8   2          0.54        -16.39        16.39 o                         
   7   8   2       1650.44       1579.41        73.30 o                         
   8   8   2      17162.69      17212.45       313.98 o                         
   9   8   2       1787.20       1914.01       136.24 o                         
  10   8   2          0.05        -43.01        43.01 o                         
  11   8   2       1458.00       1664.60       115.02 o                         
  12   8   2       3178.81       3151.56       162.87 o                         
  13   8   2        110.20         99.52        52.10 o                         
 -13   9   2         67.47         41.33        45.75 o                         
 -12   9   2          0.60         14.37        34.46 o                         
 -11   9   2        538.75        493.85        56.31 o                         
 -10   9   2       2596.22       2565.48        96.65 o                         
  -9   9   2        196.31        152.75        28.78 o                         
  -8   9   2       1041.84        951.95        56.76 o                         
  -7   9   2        792.73        781.57        91.27 o                         
  -6   9   2       4947.12       4996.12       152.41 o                         
  -5   9   2        350.45        306.06        34.56 o                         
  -4   9   2        547.24        524.52        42.12 o                         
  -3   9   2       4885.44       5322.18       119.61 o                         
  -2   9   2      17715.31      18194.74       235.36 o                         
  -1   9   2        458.85        604.57        43.43 o                         
   0   9   2       1515.86       1464.73        59.57 o                         
   1   9   2        754.40        957.62        51.75 o                         
   2   9   2      13635.28      13627.11       194.60 o                         
   3   9   2       5582.94       5742.71       111.14 o                         
   4   9   2         98.25         65.73        17.49 o                         
   5   9   2        253.60        256.51        29.89 o                         
   6   9   2       8186.77       8451.30       152.57 o                         
   7   9   2       1917.56       1950.57        83.94 o                         
   8   9   2        236.24        292.47        39.34 o                         
   9   9   2         38.95         17.74        33.28 o                         
  10   9   2       1533.82       1528.86       198.96 o                         
  11   9   2          0.38         -4.20        21.13 o                         
  12   9   2        338.05        238.68        52.37 o                         
  13   9   2        287.97        271.17        80.46 o                         
 -13  10   2         48.19        194.70        58.21 o                         
 -12  10   2       1165.14       1503.38       125.25 o                         
 -11  10   2        543.38        650.50        63.85 o                         
 -10  10   2        645.51        657.64        54.07 o                         
  -9  10   2       1438.34       1444.95       128.77 o                         
  -8  10   2       1066.04       1129.28       102.90 o                         
  -7  10   2         55.05         14.61        55.42 o                         
  -6  10   2       1389.22       1380.19        79.64 o                         
  -5  10   2        249.22        171.14        33.38 o                         
  -4  10   2       1575.06       1442.46        70.95 o                         
  -3  10   2        605.84        610.66        42.58 o                         
  -2  10   2        298.16        319.49        34.78 o                         
  -1  10   2         53.95         59.61        17.62 o                         
   0  10   2       6659.18       6473.54       146.12 o                         
   1  10   2        469.11        489.02        40.02 o                         
   2  10   2         76.34         80.78        18.16 o                         
   3  10   2        398.32        430.67        33.57 o                         
   4  10   2       4896.74       5112.88       114.08 o                         
   5  10   2       1297.06       1320.22        66.36 o                         
   6  10   2        564.58        650.80        44.03 o                         
   7  10   2       1540.41       1652.97        79.80 o                         
   8  10   2       4864.19       5139.77       161.46 o                         
   9  10   2        656.27        705.61        89.09 o                         
  10  10   2          3.02        -25.74        78.68 o                         
  11  10   2        718.09        723.56        97.72 o                         
  12  10   2        430.68        346.29        81.67 o                         
 -13  11   2        769.06       1104.52       223.84 o                         
 -12  11   2        501.20        402.31        94.50 o                         
 -11  11   2        110.70        124.60        38.19 o                         
 -10  11   2       5016.65       5415.26       204.64 o                         
  -9  11   2        365.34        394.57        45.59 o                         
  -8  11   2       4989.83       5295.46       189.97 o                         
  -7  11   2       1432.09       1259.84        91.79 o                         
  -6  11   2      14465.39      14370.64       299.97 o                         
  -5  11   2        425.33        387.11        43.20 o                         
  -4  11   2       4972.08       5074.28       145.16 o                         
  -3  11   2        407.78        355.05        34.74 o                         
  -2  11   2       9603.21       9367.00       206.14 o                         
  -1  11   2        101.46         80.61        17.54 o                         
   0  11   2         22.10         42.09        15.20 o                         
   1  11   2         60.71         15.01        18.21 o                         
   2  11   2      23774.52      24046.39       264.04 o                         
   3  11   2        102.31         83.73        21.98 o                         
   4  11   2        633.66        610.27        42.58 o                         
   5  11   2       1483.20       1409.92        72.09 o                         
   6  11   2      18573.23      19401.11       241.01 o                         
   7  11   2         84.81         57.27        27.96 o                         
   8  11   2        167.93         95.60        33.84 o                         
   9  11   2        202.03        172.66        36.09 o                         
  10  11   2       3998.39       4419.41       239.32 o                         
  11  11   2         24.45         28.64        32.93 o                         
  12  11   2          4.97        -23.48        30.70 o                         
 -12  12   2         56.97        -78.57        78.57 o                         
 -11  12   2          4.64         77.10        36.23 o                         
 -10  12   2        214.46        234.46        37.65 o                         
  -9  12   2        263.99        239.57        34.89 o                         
  -8  12   2        596.76        588.10        57.78 o                         
  -7  12   2         13.14        -30.92        31.82 o                         
  -6  12   2        215.22        217.75        66.42 o                         
  -5  12   2          4.63         12.28        29.74 o                         
  -4  12   2        234.31        208.63        28.94 o                         
  -3  12   2       2329.99       2379.48        99.75 o                         
  -2  12   2        204.87        130.69        27.82 o                         
  -1  12   2       5911.51       5776.42       151.19 o                         
   0  12   2       1804.22       1818.17        85.72 o                         
   1  12   2          7.55         37.41        19.45 o                         
   2  12   2        110.68         85.23        21.86 o                         
   3  12   2       1193.36       1184.60        65.73 o                         
   4  12   2       2048.74       1901.30        90.55 o                         
   5  12   2        220.69        204.35        32.72 o                         
   6  12   2         25.84        -29.45        29.45 o                         
   7  12   2         71.30         84.61        23.50 o                         
   8  12   2       1784.31       1729.41        96.89 o                         
   9  12   2        182.06        154.18        67.23 o                         
  10  12   2         27.11         30.44        45.92 o                         
  11  12   2        349.65        357.46       123.44 o                         
  12  12   2        671.35        430.33       139.32 o                         
 -12  13   2        268.78         92.78        95.11 o                         
 -11  13   2         73.24         51.56        58.67 o                         
 -10  13   2        613.96        609.03        79.41 o                         
  -9  13   2        508.52        530.93        51.86 o                         
  -8  13   2          7.25         15.14        24.04 o                         
  -7  13   2         32.80         23.75        34.66 o                         
  -6  13   2      10736.52      11430.80       249.22 o                         
  -5  13   2        719.73        768.00        72.70 o                         
  -4  13   2       3102.96       3222.35       142.37 o                         
  -3  13   2        180.11        163.35        32.91 o                         
  -2  13   2       2112.86       2040.77        95.61 o                         
  -1  13   2        333.50        278.47        35.99 o                         
   0  13   2        139.35        123.13        38.00 o                         
   1  13   2        461.49        460.79        51.95 o                         
   2  13   2      11194.08      11333.11       216.10 o                         
   3  13   2       1800.77       1672.56        86.49 o                         
   4  13   2       1715.20       1623.85        87.46 o                         
   5  13   2        950.95        951.40        63.51 o                         
   6  13   2       2644.08       2707.36       125.31 o                         
   7  13   2          4.50         -3.20        21.31 o                         
   8  13   2          9.58         29.85        34.56 o                         
   9  13   2         60.93        105.02        47.43 o                         
  10  13   2       2729.90       2821.55       206.99 o                         
  11  13   2         17.58          9.55        68.15 o                         
 -11  14   2        687.63       1023.05       177.95 o                         
 -10  14   2        528.39        493.46        89.41 o                         
  -9  14   2         41.53         52.06        25.13 o                         
  -8  14   2       1898.88       1995.91       114.10 o                         
  -7  14   2        209.69        213.61        34.63 o                         
  -6  14   2        142.71        124.94        44.05 o                         
  -5  14   2        250.32        232.82        45.66 o                         
  -4  14   2      12003.56      12384.85       287.48 o                         
  -3  14   2        100.78        125.16        35.36 o                         
  -2  14   2       1004.50       1010.00        70.13 o                         
  -1  14   2         46.95         23.77        24.81 o                         
   0  14   2      14723.26      15420.90       303.95 o                         
   1  14   2        840.65        741.24        68.27 o                         
   2  14   2       1199.41       1167.18        73.10 o                         
   3  14   2         18.22        -18.64        22.29 o                         
   4  14   2       9567.77       9770.48       400.06 o                         
   5  14   2          5.69          2.61        29.36 o                         
   6  14   2         12.83         -2.59        26.20 o                         
   7  14   2        749.32        657.46        67.80 o                         
   8  14   2       2162.51       2367.96       153.39 o                         
   9  14   2       1389.45       1509.86       153.10 o                         
  10  14   2        149.20        115.76        53.06 o                         
  11  14   2        233.57        235.42        85.16 o                         
 -11  15   2         27.30         21.31        65.31 o                         
 -10  15   2        103.77        231.31        97.49 o                         
  -9  15   2         22.90         19.63        26.10 o                         
  -8  15   2          1.08         17.12        23.51 o                         
  -7  15   2        328.05        266.89        42.77 o                         
  -6  15   2         20.02        -23.91        33.19 o                         
  -5  15   2        222.09        238.65        46.70 o                         
  -4  15   2          0.05        -21.34        28.38 o                         
  -3  15   2        122.87        186.21        44.85 o                         
  -2  15   2          0.82        -32.25        32.25 o                         
  -1  15   2          4.53        -23.23        28.28 o                         
   0  15   2         39.88         50.09        30.96 o                         
   1  15   2        263.74        288.81        51.95 o                         
   2  15   2        157.22         86.01        32.60 o                         
   3  15   2        490.21        535.29        54.61 o                         
   4  15   2        261.68        109.60        40.72 o                         
   5  15   2        383.08        401.38        69.45 o                         
   6  15   2          2.34        -10.97        26.12 o                         
   7  15   2          0.24          2.38        31.32 o                         
   8  15   2         57.34         19.98        34.95 o                         
   9  15   2          1.02        -38.90        38.90 o                         
  10  15   2          6.12        -73.08        73.08 o                         
  11  15   2        148.12        127.18        74.84 o                         
 -11  16   2        472.60        639.23       166.21 o                         
 -10  16   2        411.66        398.44       208.00 o                         
  -9  16   2          7.53        -44.50        44.50 o                         
  -8  16   2       1893.30       2003.96       119.53 o                         
  -7  16   2        217.35        194.11        37.83 o                         
  -6  16   2         56.24         -2.12        25.51 o                         
  -5  16   2         73.25        -22.76        28.86 o                         
  -4  16   2       6734.27       6763.22       228.69 o                         
  -3  16   2        116.56         38.41        29.03 o                         
  -2  16   2        233.05        193.19        41.12 o                         
  -1  16   2          7.67        -14.34        43.41 o                         
   0  16   2      11367.62      10945.09       278.76 o                         
   1  16   2          2.79        -10.37        29.47 o                         
   2  16   2        356.79        390.72        56.31 o                         
   3  16   2         96.41        122.29        37.96 o                         
   4  16   2       2485.28       2681.58       147.32 o                         
   5  16   2        106.04         29.04        32.30 o                         
   6  16   2         57.11          2.85        36.87 o                         
   7  16   2        426.15        469.08        67.18 o                         
   8  16   2       3970.71       4158.57       217.29 o                         
   9  16   2        232.10        241.18        60.94 o                         
  10  16   2         25.02          3.10        68.06 o                         
 -10  17   2        885.86        893.91       134.28 o                         
  -9  17   2        112.64        -19.37        40.00 o                         
  -8  17   2        339.49        341.61        53.33 o                         
  -7  17   2        353.11        261.24        47.25 o                         
  -6  17   2       1790.33       1802.15       113.92 o                         
  -5  17   2        143.15        127.07        39.57 o                         
  -4  17   2        342.84        351.26        82.14 o                         
  -3  17   2          0.20          7.44        28.09 o                         
  -2  17   2       3481.73       3605.51       249.32 o                         
  -1  17   2         26.68         28.04        30.95 o                         
   0  17   2        152.75        147.73        57.79 o                         
   1  17   2        124.98         48.12        33.36 o                         
   2  17   2       3012.11       3123.01       157.12 o                         
   3  17   2        863.99        853.87        83.64 o                         
   4  17   2          0.87        -33.25        33.25 o                         
   5  17   2         27.26         26.23        33.66 o                         
   6  17   2       2518.63       2355.75       150.03 o                         
   7  17   2        248.39        160.37        44.04 o                         
   8  17   2        143.32         66.16        46.65 o                         
   9  17   2          4.91         84.03        57.68 o                         
  -9  18   2         69.23          7.22        80.18 o                         
  -8  18   2        229.21        226.83        52.52 o                         
  -7  18   2          4.56         14.79        36.72 o                         
  -6  18   2         46.98         22.54        39.08 o                         
  -5  18   2         48.83         31.01        28.17 o                         
  -4  18   2          7.77        -34.41        34.41 o                         
  -3  18   2        296.28        253.44        50.19 o                         
  -2  18   2          0.83          2.85        38.60 o                         
  -1  18   2         28.51         21.52        31.52 o                         
   0  18   2        409.08        313.41        54.47 o                         
   1  18   2        113.94         95.97        39.43 o                         
   2  18   2          0.91        -33.19        33.19 o                         
   3  18   2         25.34        -37.96        37.96 o                         
   4  18   2        305.25        322.96        59.50 o                         
   5  18   2         50.15         74.93        33.71 o                         
   6  18   2         16.44         45.46        44.77 o                         
   7  18   2        179.09        174.19        63.59 o                         
   8  18   2        754.38       1084.65       209.27 o                         
  -8  19   2        638.12        525.21       147.76 o                         
  -7  19   2        150.22         83.88        54.23 o                         
  -6  19   2       1378.93       1420.44       122.46 o                         
  -5  19   2        118.80         52.62        45.93 o                         
  -4  19   2        593.63        495.59        62.61 o                         
  -3  19   2         14.25         30.35        31.30 o                         
  -2  19   2       2748.76       2560.59       151.37 o                         
  -1  19   2         44.14         -3.36        29.02 o                         
   0  19   2          2.39        -40.64        40.64 o                         
   1  19   2          7.47        -29.08        29.08 o                         
   2  19   2       2676.54       2411.38       147.05 o                         
   3  19   2          0.11         77.16        63.34 o                         
   4  19   2         25.74         52.98        55.04 o                         
   5  19   2        146.98         15.60        65.80 o                         
   6  19   2       3820.90       4024.58       373.59 o                         
   7  19   2         91.32        -20.78        76.60 o                         
   8  19   2         41.46         20.47        61.05 o                         
  -6  20   2         13.39         43.64        52.54 o                         
  -5  20   2          1.62         28.02        42.18 o                         
  -4  20   2        417.66        440.64       132.69 o                         
  -3  20   2        514.84        604.78       141.73 o                         
  -2  20   2          0.08         25.45        49.67 o                         
  -1  20   2       1083.14        829.11       162.24 o                         
   0  20   2        726.68        440.79       121.41 o                         
   1  20   2          7.09          1.36        51.42 o                         
   2  20   2          9.81         89.35        58.90 o                         
   3  20   2        115.06         -6.76        52.97 o                         
   4  20   2        532.32        568.60       141.22 o                         
   5  20   2          0.27         44.50        68.41 o                         
  -3  21   2         55.25         70.45        62.52 o                         
  -2  21   2        466.66        314.90       110.04 o                         
  -1  21   2         43.02         70.45        79.40 o                         
   0  21   2          5.53        -47.67        65.78 o                         
   1  21   2        196.48        156.69        91.19 o                         
   2  21   2        791.64        922.20       172.92 o                         
   3  21   2         15.70        -63.73        73.94 o                         
 -15   1   3        895.40        992.00       138.60 o                         
 -14   1   3        223.02        268.39        65.59 o                         
 -13   1   3         37.15         25.06        33.26 o                         
 -12   1   3       2822.87       3148.58       145.85 o                         
 -11   1   3       7845.42       7737.63       215.89 o                         
 -10   1   3       2058.32       2037.43       105.15 o                         
  -9   1   3        750.15        796.43        51.27 o                         
  -8   1   3       1001.58       1066.86        46.53 o                         
  -7   1   3      14299.33      13963.52       130.93 o                         
  -6   1   3          0.40         11.16         9.20 o                         
  -5   1   3       7844.70       7790.28        85.43 o                         
  -4   1   3        462.75        360.33        14.41 o                         
  -3   1   3     277252.97     277087.16       737.73 o                         
  -2   1   3       3016.71       2871.92        34.12 o                         
  -1   1   3      20506.53      20953.89       151.58 o                         
   0   1   3         71.78        149.35        19.08 o                         
   1   1   3     147904.33     146830.59       567.45 o                         
   2   1   3        352.48        422.14        18.83 o                         
   3   1   3         91.92         66.63         9.50 o                         
   4   1   3       1387.43       1372.66        45.59 o                         
   5   1   3      25303.50      24854.56       191.07 o                         
   6   1   3         69.32         72.33        11.65 o                         
   7   1   3      16584.28      16225.97       184.13 o                         
   8   1   3       8534.02       8486.70       122.12 o                         
   9   1   3       8418.92       8426.34       147.82 o                         
  10   1   3         53.00         34.65        14.99 o                         
  11   1   3       4371.05       4948.10       256.85 o                         
  12   1   3          7.43        -18.84        46.32 o                         
  13   1   3       1886.96       1818.15       177.09 o                         
  14   1   3         93.19         14.33        46.61 o                         
 -15   2   3         73.50        -16.94        60.82 o                         
 -14   2   3         88.28         74.59        34.85 o                         
 -13   2   3       1370.05       1272.40       124.30 o                         
 -12   2   3         30.43         37.93        33.79 o                         
 -11   2   3       1836.90       1755.75       104.45 o                         
 -10   2   3       2022.16       2007.52       104.16 o                         
  -9   2   3      13100.36      12998.63       201.01 o                         
  -8   2   3       1273.14       1273.56        38.92 o                         
  -7   2   3       1322.48       1390.00        53.04 o                         
  -6   2   3       3499.65       3310.25        77.06 o                         
  -5   2   3      48958.66      49311.80       326.16 o                         
  -4   2   3      19062.12      19629.47       128.05 o                         
  -3   2   3      24412.24      24587.67       133.07 o                         
  -2   2   3      10321.82      10040.77       113.01 o                         
  -1   2   3      13122.04      12347.25       157.21 o                         
   0   2   3       1286.03       1186.83        39.20 o                         
   1   2   3      11078.59      10867.40       148.43 o                         
   2   2   3       9364.80       9601.85       110.21 o                         
   3   2   3      30506.12      30518.71       256.32 o                         
   4   2   3       7405.63       7492.88       111.76 o                         
   5   2   3      13470.18      12883.66       114.01 o                         
   6   2   3       1284.52       1237.68        39.74 o                         
   7   2   3      16072.61      16597.25       207.97 o                         
   8   2   3        697.77        717.86        34.22 o                         
   9   2   3       4267.14       4057.55        89.99 o                         
  10   2   3        644.92        647.35        43.39 o                         
  11   2   3        447.13        322.36        69.64 o                         
  12   2   3        389.76        315.91        74.99 o                         
  13   2   3       1596.68       2021.44       184.93 o                         
  14   2   3       2058.28       2383.03       268.78 o                         
 -15   3   3        174.61        157.11       100.46 o                         
 -14   3   3          0.61         34.93        39.55 o                         
 -13   3   3          0.57        -11.86        34.36 o                         
 -12   3   3        237.85        229.67        50.87 o                         
 -11   3   3       1565.54       1442.12        70.63 o                         
 -10   3   3       1641.12       1667.05        54.07 o                         
  -9   3   3        653.43        636.95        35.84 o                         
  -8   3   3        427.08        377.89        20.97 o                         
  -7   3   3        858.43        994.28        43.39 o                         
  -6   3   3       2223.29       2281.44        76.53 o                         
  -5   3   3         75.58         76.93        12.63 o                         
  -4   3   3       7090.83       7503.98       113.11 o                         
  -3   3   3       6776.80       7432.89        81.73 o                         
  -2   3   3       6420.89       6247.63        71.97 o                         
  -1   3   3       4255.36       4198.61        59.41 o                         
   0   3   3       3967.44       3959.45        52.16 o                         
   1   3   3       7166.74       6849.93        76.87 o                         
   2   3   3      11193.05      10253.30       104.63 o                         
   3   3   3      12421.62      11830.41       116.52 o                         
   4   3   3       5208.47       5692.87        74.27 o                         
   5   3   3       5587.66       5668.87        79.43 o                         
   6   3   3        253.31        169.80        14.82 o                         
   7   3   3        157.63        134.03        16.32 o                         
   8   3   3       5776.71       5743.69       105.71 o                         
   9   3   3       2111.71       2118.14        74.70 o                         
  10   3   3        457.37        438.58        57.16 o                         
  11   3   3        256.61        260.28        26.64 o                         
  12   3   3          9.07         -2.38        50.30 o                         
  13   3   3        121.86        149.43       107.94 o                         
  14   3   3        142.00        192.68        87.98 o                         
 -15   4   3        225.16         82.20       119.45 o                         
 -14   4   3        541.72        533.09        82.23 o                         
 -13   4   3       4792.46       5238.82       229.19 o                         
 -12   4   3         40.22         18.41        31.63 o                         
 -11   4   3        202.44        177.57        25.76 o                         
 -10   4   3        527.58        543.83        38.13 o                         
  -9   4   3       9344.91       9440.76       167.74 o                         
  -8   4   3        474.34        485.12        25.58 o                         
  -7   4   3       3037.67       3191.00        69.35 o                         
  -6   4   3       4947.61       5218.57       103.42 o                         
  -5   4   3      64767.02      65908.45       538.59 o                         
  -4   4   3        114.74        135.69        18.60 o                         
  -3   4   3       1606.87       1492.69        45.25 o                         
  -2   4   3        112.72        150.85        14.91 o                         
  -1   4   3       1677.28       1460.54        38.53 o                         
   0   4   3        254.73        295.62        15.74 o                         
   1   4   3      86820.82      86174.95       380.95 o                         
   2   4   3       1737.01       1615.86        44.84 o                         
   3   4   3     164112.34     168217.17       953.75 o                         
   4   4   3        311.89        277.42        23.97 o                         
   5   4   3      11769.95      11601.48       151.68 o                         
   6   4   3        205.57        222.50        22.90 o                         
   7   4   3      20179.77      20872.98       261.53 o                         
   8   4   3         48.07         31.40        12.99 o                         
   9   4   3      10550.10      10681.72       202.47 o                         
  10   4   3       3534.65       3612.77       111.12 o                         
  11   4   3       6861.13       6531.52       231.54 o                         
  12   4   3         83.66         -7.28        49.17 o                         
  13   4   3        828.82        970.92       131.61 o                         
  14   4   3       2148.74       2193.65       203.89 o                         
 -15   5   3        644.15        735.90       162.52 o                         
 -14   5   3        125.06        158.86        48.62 o                         
 -13   5   3        168.76        268.91        59.74 o                         
 -12   5   3        507.51        584.03        78.21 o                         
 -11   5   3       1816.48       1810.99        75.40 o                         
 -10   5   3        975.51        965.35        43.17 o                         
  -9   5   3        311.17        300.25        25.54 o                         
  -8   5   3        113.89         91.02        14.07 o                         
  -7   5   3       6780.25       7072.56       108.77 o                         
  -6   5   3       1858.65       1924.39        90.31 o                         
  -5   5   3       1951.47       2002.94        71.84 o                         
  -4   5   3       3545.87       3075.77        86.49 o                         
  -3   5   3       9368.04       9625.83       146.32 o                         
  -2   5   3        630.47        612.87        36.71 o                         
  -1   5   3       9867.87       9791.45       110.38 o                         
   0   5   3       1420.02       1306.01        39.40 o                         
   1   5   3      15052.04      14844.92       108.50 o                         
   2   5   3        493.43        492.37        29.05 o                         
   3   5   3      17920.22      18401.41       194.16 o                         
   4   5   3        242.22        275.73        19.83 o                         
   5   5   3       5688.05       5422.40        98.32 o                         
   6   5   3      10290.94      11064.29       153.97 o                         
   7   5   3       4074.03       4095.97        92.37 o                         
   8   5   3       1924.91       1771.58        69.92 o                         
   9   5   3       2348.78       2374.48        88.71 o                         
  10   5   3        374.91        428.94        39.33 o                         
  11   5   3        989.82        985.65        80.93 o                         
  12   5   3        262.59        214.46       100.18 o                         
  13   5   3        715.73        661.51       111.41 o                         
  14   5   3          1.78        -47.37        51.65 o                         
 -15   6   3         22.78         -2.56        60.01 o                         
 -14   6   3        170.16        148.94        51.81 o                         
 -13   6   3        305.34        234.66        55.87 o                         
 -12   6   3          4.21         96.08        41.43 o                         
 -11   6   3         21.22         17.84         9.81 o                         
 -10   6   3       2407.85       2551.69        76.62 o                         
  -9   6   3       3658.12       3755.34       112.36 o                         
  -8   6   3        858.69        816.17        47.88 o                         
  -7   6   3       1037.83        979.06        47.37 o                         
  -6   6   3        490.76        508.48        36.75 o                         
  -5   6   3      25510.86      26066.85       272.97 o                         
  -4   6   3       4927.98       5132.26       119.35 o                         
  -3   6   3        527.75        696.13        44.40 o                         
  -2   6   3       1458.06       1378.76        58.13 o                         
  -1   6   3      19913.01      19253.60       212.46 o                         
   0   6   3         18.20         32.05        10.41 o                         
   1   6   3        461.01        460.04        29.56 o                         
   2   6   3       6793.95       7275.50       112.02 o                         
   3   6   3      19089.53      19399.63       183.04 o                         
   4   6   3        287.28        442.01        26.98 o                         
   5   6   3        193.02        119.21        20.19 o                         
   6   6   3        502.30        518.44        34.71 o                         
   7   6   3       2700.61       2729.72        79.02 o                         
   8   6   3        198.29        183.31        26.35 o                         
   9   6   3       2269.82       2184.34        84.87 o                         
  10   6   3        394.08        371.30        36.46 o                         
  11   6   3       1271.06       1081.40       112.61 o                         
  12   6   3        733.56        913.25        82.23 o                         
  13   6   3        875.00       1048.04       138.61 o                         
  14   6   3        612.71        695.89       172.08 o                         
 -15   7   3       1026.29        698.60       162.23 o                         
 -14   7   3         76.27         54.78        52.27 o                         
 -13   7   3         36.14         -9.06        65.70 o                         
 -12   7   3       1683.11       1844.17       135.41 o                         
 -11   7   3       6488.75       6337.22       198.49 o                         
 -10   7   3       1867.64       1943.81        77.83 o                         
  -9   7   3       1781.93       1814.90        92.37 o                         
  -8   7   3        339.56        335.54        44.82 o                         
  -7   7   3      13438.58      14045.74       187.92 o                         
  -6   7   3        106.99        143.49        22.97 o                         
  -5   7   3      22820.77      24119.78       253.13 o                         
  -4   7   3        243.51        189.45        23.58 o                         
  -3   7   3      70169.25      70828.12       451.86 o                         
  -2   7   3        791.78        816.41        48.51 o                         
  -1   7   3       8442.26       8523.37       112.82 o                         
   0   7   3        193.58        239.69        19.58 o                         
   1   7   3      72742.64      74440.45       405.96 o                         
   2   7   3        557.60        549.48        34.46 o                         
   3   7   3       5823.12       6200.29       142.50 o                         
   4   7   3        665.13        657.63        29.67 o                         
   5   7   3       8722.15       8844.60       128.08 o                         
   6   7   3        309.97        295.41        26.92 o                         
   7   7   3      12567.72      12353.45       225.30 o                         
   8   7   3       3722.41       3641.74       113.78 o                         
   9   7   3       5949.40       6141.53       163.17 o                         
  10   7   3        927.85        898.21        93.95 o                         
  11   7   3       5077.54       5345.25       200.32 o                         
  12   7   3        356.72        465.76        65.09 o                         
  13   7   3       1190.56       1346.31       155.83 o                         
 -14   8   3         25.79         -7.17        47.64 o                         
 -13   8   3        130.69         73.52        43.53 o                         
 -12   8   3          3.10        -30.52        37.27 o                         
 -11   8   3        165.35        194.84        39.02 o                         
 -10   8   3         85.17         84.71        23.97 o                         
  -9   8   3       1132.05       1110.46        62.07 o                         
  -8   8   3        153.36        189.13        28.78 o                         
  -7   8   3         64.76         29.74        22.87 o                         
  -6   8   3       2333.54       2353.50        79.70 o                         
  -5   8   3       5725.34       5823.30       133.95 o                         
  -4   8   3          1.05         39.79        32.71 o                         
  -3   8   3       1595.16       1703.11        76.13 o                         
  -2   8   3        849.95        804.18        43.03 o                         
  -1   8   3       1085.19       1009.59        46.30 o                         
   0   8   3        892.80       1017.26        51.97 o                         
   1   8   3        251.09        245.04        25.61 o                         
   2   8   3       1939.33       1834.12        61.04 o                         
   3   8   3       1725.80       1772.42        57.75 o                         
   4   8   3        355.17        344.13        30.15 o                         
   5   8   3        406.93        419.60        29.43 o                         
   6   8   3         39.96         51.63        13.48 o                         
   7   8   3        168.73        133.91        22.72 o                         
   8   8   3        117.20        130.04        27.38 o                         
   9   8   3        152.31         92.57        39.82 o                         
  10   8   3        236.30        188.26        51.39 o                         
  11   8   3          0.54        -35.08        35.08 o                         
  12   8   3         25.50         42.33        47.50 o                         
  13   8   3          9.46         45.98        46.34 o                         
 -14   9   3        280.35        131.29        82.29 o                         
 -13   9   3         45.49         10.85        34.78 o                         
 -12   9   3        581.46        541.05        74.20 o                         
 -11   9   3       4643.72       5371.45       180.08 o                         
 -10   9   3       1392.94       1393.39        69.67 o                         
  -9   9   3        286.49        266.04        36.46 o                         
  -8   9   3       1572.56       1688.29        96.95 o                         
  -7   9   3       4842.25       4897.64       224.33 o                         
  -6   9   3         56.43         61.38        22.24 o                         
  -5   9   3       5169.73       5332.68       137.72 o                         
  -4   9   3         96.70         97.44        23.64 o                         
  -3   9   3      25021.54      26074.07       263.65 o                         
  -2   9   3          5.59         10.45        14.75 o                         
  -1   9   3       5167.03       4940.01        91.43 o                         
   0   9   3         22.39        -10.05        13.68 o                         
   1   9   3      24040.54      24688.34       247.17 o                         
   2   9   3        657.88        618.31        41.77 o                         
   3   9   3       7256.63       7585.10       126.44 o                         
   4   9   3        456.10        400.23        33.69 o                         
   5   9   3       6422.67       6676.34       110.58 o                         
   6   9   3        640.85        720.78        42.75 o                         
   7   9   3       4928.89       5045.25       126.58 o                         
   8   9   3       1759.96       1824.22        91.42 o                         
   9   9   3       4574.88       4591.69       153.14 o                         
  10   9   3          2.12        -35.04        43.46 o                         
  11   9   3       1110.28       1131.42       148.66 o                         
  12   9   3        327.83        418.41        65.42 o                         
  13   9   3        890.95        739.78       120.18 o                         
 -13  10   3        897.53        857.49       146.51 o                         
 -12  10   3         26.96        -11.92        30.14 o                         
 -11  10   3        469.79        489.59        57.86 o                         
 -10  10   3        568.75        600.23        52.14 o                         
  -9  10   3      14177.31      15095.69       288.50 o                         
  -8  10   3        522.64        509.33        82.50 o                         
  -7  10   3       1314.35       1481.83       129.34 o                         
  -6  10   3       3249.40       3375.83       141.64 o                         
  -5  10   3      10449.66      10719.96       194.22 o                         
  -4  10   3        375.14        356.42        32.69 o                         
  -3  10   3       2407.73       2407.27        76.93 o                         
  -2  10   3         57.27         35.56        13.54 o                         
  -1  10   3      19031.60      19090.72       190.17 o                         
   0  10   3         18.86          6.80        17.27 o                         
   1  10   3       6038.04       6193.29       132.52 o                         
   2  10   3       1846.36       1962.66        70.75 o                         
   3  10   3      12793.47      12969.32       173.83 o                         
   4  10   3        445.92        425.36        33.82 o                         
   5  10   3       8130.41       8384.54       129.44 o                         
   6  10   3         15.67         19.19        17.83 o                         
   7  10   3      14044.89      14300.11       213.59 o                         
   8  10   3        832.18        856.88        64.16 o                         
   9  10   3       1327.57       1383.59       125.98 o                         
  10  10   3        482.49        328.47        66.79 o                         
  11  10   3        551.04        606.39        90.79 o                         
  12  10   3        126.96        156.30        44.15 o                         
 -13  11   3         17.74         29.03        83.16 o                         
 -12  11   3         83.87         41.43        30.53 o                         
 -11  11   3        164.48         51.26        37.58 o                         
 -10  11   3        699.49        606.52       150.79 o                         
  -9  11   3         72.76         85.51        30.23 o                         
  -8  11   3         21.26        -21.62        40.75 o                         
  -7  11   3        184.86        133.50        36.88 o                         
  -6  11   3       1238.64       1133.60        86.46 o                         
  -5  11   3          7.45         -5.88        21.13 o                         
  -4  11   3        475.10        447.70        39.96 o                         
  -3  11   3         20.89          3.49        17.34 o                         
  -2  11   3       3943.83       4067.88       101.81 o                         
  -1  11   3         79.87         36.32        13.21 o                         
   0  11   3       1207.03        982.41        55.46 o                         
   1  11   3        350.30        274.42        28.10 o                         
   2  11   3       2037.92       2015.52        76.48 o                         
   3  11   3       1112.41       1068.76        57.76 o                         
   4  11   3        361.19        336.29        32.01 o                         
   5  11   3        170.55        116.55        24.40 o                         
   6  11   3        944.33        961.87        54.52 o                         
   7  11   3        684.76        700.81        49.02 o                         
   8  11   3        491.71        426.20        44.59 o                         
   9  11   3        880.57        970.04        71.15 o                         
  10  11   3         50.01         43.22        44.51 o                         
  11  11   3          1.16         13.35        85.45 o                         
  12  11   3         79.66        -28.87        39.38 o                         
 -12  12   3         23.58        -17.74        58.71 o                         
 -11  12   3        211.16        200.57        55.80 o                         
 -10  12   3         89.19         89.76        24.56 o                         
  -9  12   3       4550.48       4612.41       142.90 o                         
  -8  12   3        588.46        543.99        68.27 o                         
  -7  12   3       2386.83       2497.15       134.92 o                         
  -6  12   3        823.05        763.95        75.49 o                         
  -5  12   3      12596.70      12626.68       273.91 o                         
  -4  12   3        118.71        122.51        26.04 o                         
  -3  12   3        772.04        743.61        50.36 o                         
  -2  12   3          8.50         12.37        15.90 o                         
  -1  12   3       5226.71       5169.81       116.29 o                         
   0  12   3        174.89         93.24        18.52 o                         
   1  12   3      10903.23      10985.83       209.00 o                         
   2  12   3        158.33        174.86        28.20 o                         
   3  12   3      28757.55      29332.64       491.34 o                         
   4  12   3         61.16         25.45        21.64 o                         
   5  12   3       2956.51       3076.59       107.90 o                         
   6  12   3          4.77         -4.02        14.30 o                         
   7  12   3       5168.61       5156.14       143.39 o                         
   8  12   3        343.96        363.54        40.64 o                         
   9  12   3       2844.07       2892.78       198.22 o                         
  10  12   3       1305.96       1434.79       145.59 o                         
  11  12   3       1633.38       1767.30       163.43 o                         
 -12  13   3        167.58         96.72        92.02 o                         
 -11  13   3       1265.50       1164.63       148.62 o                         
 -10  13   3        130.61        102.97        36.01 o                         
  -9  13   3          8.49        -29.82        29.82 o                         
  -8  13   3          6.61         -4.51        29.69 o                         
  -7  13   3       2173.57       2165.64       132.55 o                         
  -6  13   3         26.66         -5.27        33.86 o                         
  -5  13   3        791.49        957.94        79.18 o                         
  -4  13   3        325.26        283.57        45.73 o                         
  -3  13   3       4192.13       4000.62       149.71 o                         
  -2  13   3       1664.04       1608.06        87.48 o                         
  -1  13   3       3014.87       3024.20       101.58 o                         
   0  13   3         88.33         55.35        22.14 o                         
   1  13   3       6174.80       6265.54       165.54 o                         
   2  13   3        579.86        485.02        56.43 o                         
   3  13   3       3771.37       4055.21       135.43 o                         
   4  13   3         14.75          9.12        24.74 o                         
   5  13   3       2292.76       2259.49       100.90 o                         
   6  13   3         84.52         47.60        12.94 o                         
   7  13   3       2307.10       2184.27        88.07 o                         
   8  13   3       1121.65        934.00       116.76 o                         
   9  13   3       1053.83       1210.94       136.48 o                         
  10  13   3         36.09         20.88        72.76 o                         
  11  13   3        738.35        707.24       111.05 o                         
 -11  14   3          2.03         85.12        61.02 o                         
 -10  14   3        337.59        277.82        91.61 o                         
  -9  14   3        284.69        210.92        39.40 o                         
  -8  14   3        561.91        566.27        63.54 o                         
  -7  14   3       1068.56        908.42        74.91 o                         
  -6  14   3         36.87         53.57        31.31 o                         
  -5  14   3       4360.51       4390.08       232.98 o                         
  -4  14   3        420.48        531.05        63.41 o                         
  -3  14   3        108.31         59.11        24.63 o                         
  -2  14   3         43.26          2.21        20.64 o                         
  -1  14   3       1646.18       1482.26        82.03 o                         
   0  14   3        258.90        352.35        48.26 o                         
   1  14   3        344.45        228.11        42.15 o                         
   2  14   3        482.37        409.10        44.34 o                         
   3  14   3       2459.87       2514.57       107.88 o                         
   4  14   3         44.80         92.56        26.63 o                         
   5  14   3         28.04         20.65        20.61 o                         
   6  14   3        248.68        247.25        32.82 o                         
   7  14   3          1.23        -36.35        36.35 o                         
   8  14   3          4.73          3.07        33.85 o                         
   9  14   3        924.26        845.71       120.08 o                         
  10  14   3          0.61        -45.60        45.60 o                         
  11  14   3        150.65         88.68        73.31 o                         
 -11  15   3       1497.54       1548.52       226.44 o                         
 -10  15   3        461.32        390.21       123.51 o                         
  -9  15   3        345.62        364.37        53.52 o                         
  -8  15   3        117.64        133.18        35.01 o                         
  -7  15   3       3118.78       3233.34       162.29 o                         
  -6  15   3        149.41        182.89        43.77 o                         
  -5  15   3       2202.68       2095.67       147.69 o                         
  -4  15   3        304.15        331.03        52.80 o                         
  -3  15   3      12383.39      13057.04       297.79 o                         
  -2  15   3        283.27        265.20        35.81 o                         
  -1  15   3       1813.83       1511.13        85.77 o                         
   0  15   3        120.41         81.26        22.60 o                         
   1  15   3       8489.75       8845.65       383.30 o                         
   2  15   3        186.29        172.89        40.22 o                         
   3  15   3        414.73        347.75        44.44 o                         
   4  15   3        140.64         84.13        26.74 o                         
   5  15   3       2833.43       2904.59       151.63 o                         
   6  15   3          7.84        -31.33        31.33 o                         
   7  15   3       2402.67       2444.44       159.94 o                         
   8  15   3       1238.38       1395.55       142.03 o                         
   9  15   3       1756.35       1734.16       140.97 o                         
  10  15   3         69.67         38.13        42.99 o                         
  11  15   3       1298.54       1147.05       201.10 o                         
 -11  16   3         92.14         55.62        81.22 o                         
 -10  16   3         71.27         26.90        48.88 o                         
  -9  16   3        450.23        389.85        55.32 o                         
  -8  16   3          1.03         -6.07        27.75 o                         
  -7  16   3         46.32         21.45        27.39 o                         
  -6  16   3        617.35        682.68        79.81 o                         
  -5  16   3       1422.08       1470.60       108.37 o                         
  -4  16   3         52.75         39.05        48.53 o                         
  -3  16   3         25.15         28.74        51.60 o                         
  -2  16   3        169.45         85.83        48.03 o                         
  -1  16   3        994.90        939.01        71.17 o                         
   0  16   3          4.95         -0.72        22.01 o                         
   1  16   3        213.26        198.77        40.47 o                         
   2  16   3         79.66         40.55        24.84 o                         
   3  16   3        752.89        773.31        79.34 o                         
   4  16   3        612.88        617.42        71.41 o                         
   5  16   3        162.17        121.52        60.65 o                         
   6  16   3          8.36        -38.23        38.23 o                         
   7  16   3        323.20        258.89        67.05 o                         
   8  16   3        116.21        112.74        50.28 o                         
   9  16   3        321.09        310.96        81.15 o                         
  10  16   3         13.12        -37.90        76.65 o                         
 -10  17   3        215.38        245.05        88.15 o                         
  -9  17   3          1.24         -2.31        52.20 o                         
  -8  17   3        180.51        183.99        39.90 o                         
  -7  17   3        297.75        306.76        50.01 o                         
  -6  17   3         74.45         63.64        35.09 o                         
  -5  17   3         56.74         77.15        33.14 o                         
  -4  17   3         84.62         88.94        34.91 o                         
  -3  17   3       2575.73       2567.41       143.02 o                         
  -2  17   3          0.86         45.90        28.21 o                         
  -1  17   3        987.33        895.03        83.96 o                         
   0  17   3        105.66         85.96        31.22 o                         
   1  17   3       1217.64       1224.88        97.47 o                         
   2  17   3        369.67        325.55        52.78 o                         
   3  17   3        678.99        769.38        80.20 o                         
   4  17   3         67.47         -2.71        42.04 o                         
   5  17   3       1253.63       1240.87       140.63 o                         
   6  17   3         51.08          8.78        37.89 o                         
   7  17   3        905.49        871.47       128.67 o                         
   8  17   3        612.91        584.82       102.71 o                         
  -8  18   3         12.16         -3.82        40.95 o                         
  -7  18   3         31.09         -6.86        29.47 o                         
  -6  18   3        136.75        212.93        44.88 o                         
  -5  18   3       1602.54       1489.31       116.86 o                         
  -4  18   3         13.26        -22.18        33.60 o                         
  -3  18   3        871.36        881.46        87.29 o                         
  -2  18   3         58.80         -4.10        34.72 o                         
  -1  18   3       2890.33       3010.75       190.67 o                         
   0  18   3         21.67        -21.59        27.97 o                         
   1  18   3       1725.94       1723.83       119.96 o                         
   2  18   3         75.41         49.07        40.33 o                         
   3  18   3       2017.39       2135.63       137.69 o                         
   4  18   3         55.00         77.61        34.94 o                         
   5  18   3       2162.55       2303.00       190.00 o                         
   6  18   3         61.23        123.81        61.50 o                         
   7  18   3       3328.62       4153.92       387.08 o                         
  -7  19   3         11.37         35.43        64.24 o                         
  -6  19   3          0.82          7.44        45.94 o                         
  -5  19   3         17.20        -20.63        64.60 o                         
  -4  19   3         42.40         15.56        51.18 o                         
  -3  19   3          6.85         29.01        34.62 o                         
  -2  19   3        491.34        496.20        86.37 o                         
  -1  19   3          0.38         11.11        45.35 o                         
   0  19   3        408.10        483.92        93.62 o                         
   1  19   3         75.38        -30.20        51.86 o                         
   2  19   3         44.60        -41.06        49.43 o                         
   3  19   3          1.48        -11.87        42.64 o                         
   4  19   3          9.15        -99.45        99.45 o                         
   5  19   3          9.55        -85.82        85.82 o                         
   6  19   3         91.95         56.55        85.22 o                         
  -5  20   3       1428.73       1292.07       207.52 o                         
  -4  20   3         97.08         85.04        76.26 o                         
  -3  20   3        119.68        187.43        78.16 o                         
  -2  20   3          8.11        109.79        80.28 o                         
  -1  20   3       1333.35       1398.34       208.37 o                         
   0  20   3         25.90        -58.01        67.94 o                         
   1  20   3        736.41        601.33       143.86 o                         
   2  20   3         39.37         30.30        74.66 o                         
   3  20   3       2134.86       2169.38       268.57 o                         
   4  20   3          0.94        -56.55        75.23 o                         
   5  20   3        371.54        486.86       139.91 o                         
  -3  21   3       1113.68       1241.67       211.41 o                         
  -2  21   3        147.40         38.43        75.18 o                         
  -1  21   3        352.57        377.53       118.43 o                         
   0  21   3        176.60        107.18        78.13 o                         
   1  21   3       1250.94       1154.70       200.56 o                         
   2  21   3          4.65       -102.41       102.41 o                         
   3  21   3        289.95        217.96       116.67 o                         
 -15   0   4       1547.31       1773.11       262.35 o                         
 -14   0   4        349.16        239.52        65.29 o                         
 -13   0   4         64.00         32.94        33.84 o                         
 -12   0   4       3997.56       3847.25       228.42 o                         
 -11   0   4       4182.00       4289.24       229.66 o                         
 -10   0   4       3837.19       3480.21       195.35 o                         
  -9   0   4          6.10        -46.17        46.17 o                         
  -8   0   4      10180.08      10827.51       241.37 o                         
  -7   0   4       1097.60       1062.21        85.06 o                         
  -6   0   4        238.61        247.44        35.57 o                         
  -5   0   4       8516.02       9080.55       121.58 o                         
  -4   0   4     232844.33     238335.72      1651.05 o                         
  -3   0   4       4223.46       3960.55        62.80 o                         
  -2   0   4       1880.01       2263.33        41.56 o                         
  -1   0   4       1027.33       1059.34        25.68 o                         
   0   0   4      15669.20      14551.83       168.45 o                         
   1   0   4         12.75          0.09         9.00 o                         
   2   0   4        837.72        831.74        49.55 o                         
   3   0   4         99.98         58.56        12.51 o                         
   4   0   4      53252.20      52997.32       906.49 o                         
   5   0   4       5222.18       5206.94        98.31 o                         
   6   0   4       1772.05       1804.32        58.69 o                         
   7   0   4       1127.89       1153.85        65.45 o                         
   8   0   4      24496.15      24843.33       757.72 o                         
   9   0   4       3139.49       3219.04       115.83 o                         
  10   0   4        604.43        542.43        49.91 o                         
  11   0   4          1.86        -50.86        82.28 o                         
  12   0   4       7010.46       7786.15       483.66 o                         
  13   0   4       3465.96       3820.19       357.47 o                         
  14   0   4         69.29        202.06        97.53 o                         
 -15   1   4         15.23        -59.50        59.50 o                         
 -14   1   4        137.64         89.12        37.21 o                         
 -13   1   4        119.99         24.17        33.65 o                         
 -12   1   4         63.69         84.48        28.02 o                         
 -11   1   4        656.64        747.89        69.37 o                         
 -10   1   4       2680.02       2460.83       117.25 o                         
  -9   1   4       2390.30       2433.34        87.79 o                         
  -8   1   4       1711.93       1570.51        53.05 o                         
  -7   1   4        720.63        654.73        39.82 o                         
  -6   1   4       8001.67       7703.76        82.48 o                         
  -5   1   4        229.91        267.73        22.06 o                         
  -4   1   4       5743.64       5772.87        70.67 o                         
  -3   1   4       7884.73       7434.68        75.10 o                         
  -2   1   4      11743.22      12022.05        72.58 o                         
  -1   1   4       1366.14       1518.15        25.62 o                         
   0   1   4      16185.67      15672.84       109.09 o                         
   1   1   4       7330.08       7838.13        93.32 o                         
   2   1   4       3263.46       3172.31        59.55 o                         
   3   1   4       8474.48       8914.83       116.39 o                         
   4   1   4       1719.39       1402.61        39.82 o                         
   5   1   4       4394.82       4337.43        82.05 o                         
   6   1   4      12418.86      11996.56       128.83 o                         
   7   1   4          2.67          7.05         9.21 o                         
   8   1   4        501.97        501.11        26.09 o                         
   9   1   4         98.35         93.69        17.09 o                         
  10   1   4       1297.45       1250.36        84.86 o                         
  11   1   4         25.09         22.09        22.56 o                         
  12   1   4          1.26        -18.34        42.60 o                         
  13   1   4         92.19        167.47        64.07 o                         
  14   1   4       1076.19       1172.49       152.87 o                         
 -15   2   4        593.90        579.21        87.97 o                         
 -14   2   4        574.27        566.94        83.93 o                         
 -13   2   4         10.42        -19.23        48.13 o                         
 -12   2   4       1393.08       1507.02       102.14 o                         
 -11   2   4        883.33        981.25        79.78 o                         
 -10   2   4       1203.70       1230.30        83.41 o                         
  -9   2   4         53.32         61.75        17.57 o                         
  -8   2   4       3925.65       3758.48        71.47 o                         
  -7   2   4        275.58        180.55        17.19 o                         
  -6   2   4        303.10        319.48        24.31 o                         
  -5   2   4       3347.37       3289.39        55.73 o                         
  -4   2   4      58595.47      60130.60       284.98 o                         
  -3   2   4       6780.05       6941.70        75.12 o                         
  -2   2   4       5155.43       5198.63        51.33 o                         
  -1   2   4        763.17        657.47        19.11 o                         
   0   2   4      27785.75      27379.64       198.59 o                         
   1   2   4       6420.69       6256.55        73.10 o                         
   2   2   4      10368.27      10124.85       107.23 o                         
   3   2   4         23.49         20.01         9.90 o                         
   4   2   4      42581.34      42816.53       426.15 o                         
   5   2   4         11.34         23.64        10.38 o                         
   6   2   4        660.62        660.53        30.88 o                         
   7   2   4       8845.69       9000.08       117.82 o                         
   8   2   4      15582.79      15576.03       228.75 o                         
   9   2   4       6567.21       6493.55        96.68 o                         
  10   2   4        305.36        263.65        47.30 o                         
  11   2   4        320.81        305.11        33.36 o                         
  12   2   4       2684.61       2709.91       311.83 o                         
  13   2   4        584.67        647.97       109.73 o                         
  14   2   4         12.35          4.91       116.57 o                         
 -15   3   4        148.60        104.73        59.55 o                         
 -14   3   4       1176.30       1244.73       120.25 o                         
 -13   3   4        457.02        467.61       148.46 o                         
 -12   3   4       2420.49       2662.32       155.40 o                         
 -11   3   4        407.04        379.45        37.91 o                         
 -10   3   4       8127.94       8049.63       125.89 o                         
  -9   3   4       4345.31       4396.66        81.79 o                         
  -8   3   4       7029.26       7046.74       105.19 o                         
  -7   3   4       2677.00       2681.18        69.35 o                         
  -6   3   4      14253.45      15194.17       181.78 o                         
  -5   3   4       1326.79       1368.33        41.61 o                         
  -4   3   4      18904.36      18541.46       137.02 o                         
  -3   3   4       1271.96       1446.01        38.37 o                         
  -2   3   4      44883.40      44288.46       378.56 o                         
  -1   3   4        339.19        368.13        22.14 o                         
   0   3   4        386.44        424.37        21.19 o                         
   1   3   4       2580.57       2574.99        46.51 o                         
   2   3   4     144926.08     146256.45      1096.91 o                         
   3   3   4       4406.98       4517.19        64.48 o                         
   4   3   4       6644.25       6433.08        87.14 o                         
   5   3   4        941.98        990.11        36.99 o                         
   6   3   4      27583.71      26619.78       320.54 o                         
   7   3   4        604.41        572.13        30.60 o                         
   8   3   4       1202.16       1253.51        42.79 o                         
   9   3   4       1830.58       1724.72        67.27 o                         
  10   3   4       9952.82      10246.46       225.65 o                         
  11   3   4       1191.66       1285.10       128.09 o                         
  12   3   4        552.27        423.18        83.68 o                         
  13   3   4       1268.81       1400.01       157.75 o                         
  14   3   4       1939.73       2337.93       269.38 o                         
 -16   4   4         16.67         17.11        79.37 o                         
 -15   4   4          8.07         -2.33        67.06 o                         
 -14   4   4         80.22         51.52        36.45 o                         
 -13   4   4          4.63        -37.56        38.79 o                         
 -12   4   4        182.44        139.86        45.82 o                         
 -11   4   4         11.79          0.85        18.19 o                         
 -10   4   4         19.73          9.68        13.05 o                         
  -9   4   4         83.18         47.10        15.30 o                         
  -8   4   4         35.75        -10.01        11.83 o                         
  -7   4   4          0.75          2.75        10.94 o                         
  -6   4   4         56.53         57.58        14.87 o                         
  -5   4   4          0.60         11.77        14.83 o                         
  -4   4   4        142.11        144.70        18.98 o                         
  -3   4   4       2170.55       2266.38        51.09 o                         
  -2   4   4        130.08         67.04        16.09 o                         
  -1   4   4       1830.80       1922.44        45.83 o                         
   0   4   4       2040.87       2145.55        51.81 o                         
   1   4   4       2568.81       2697.15        67.21 o                         
   2   4   4        355.48        334.50        55.51 o                         
   3   4   4       1297.41       1412.48        47.13 o                         
   4   4   4         63.18        138.83        18.25 o                         
   5   4   4        101.06         42.46        10.86 o                         
   6   4   4        141.85        191.76        19.59 o                         
   7   4   4        591.98        697.20        34.42 o                         
   8   4   4        231.25        231.44        32.24 o                         
   9   4   4        298.51        241.07        30.26 o                         
  10   4   4          3.53          2.84        18.24 o                         
  11   4   4        121.73        136.83        35.21 o                         
  12   4   4         36.32         71.77        47.14 o                         
  13   4   4        138.86         47.01        46.52 o                         
  14   4   4         17.97         60.25        58.78 o                         
 -16   5   4        104.06        123.51       102.97 o                         
 -15   5   4         27.73         39.60        54.81 o                         
 -14   5   4       1154.55       1298.28       131.66 o                         
 -13   5   4        213.38        302.12        60.42 o                         
 -12   5   4       1936.31       1994.48       136.59 o                         
 -11   5   4         96.93         78.84        20.20 o                         
 -10   5   4       7427.21       7517.73       131.19 o                         
  -9   5   4       2952.48       2946.25        81.18 o                         
  -8   5   4       2629.11       2918.41        98.07 o                         
  -7   5   4        189.00        228.04        20.38 o                         
  -6   5   4      22802.03      24069.93       527.05 o                         
  -5   5   4       3010.37       2903.55       114.79 o                         
  -4   5   4       9053.74       8648.48       133.26 o                         
  -3   5   4        229.93        215.22        21.48 o                         
  -2   5   4       8566.46       7968.58       171.23 o                         
  -1   5   4         94.78         69.46        10.59 o                         
   0   5   4       1172.32       1232.46        32.99 o                         
   1   5   4        652.86        728.75        26.11 o                         
   2   5   4     140466.62     144772.61      1912.24 o                         
   3   5   4        440.08        391.68        26.97 o                         
   4   5   4       3056.62       2771.30        74.28 o                         
   5   5   4        583.23        693.09        40.32 o                         
   6   5   4       7557.63       7592.08       134.24 o                         
   7   5   4        643.05        688.31        39.60 o                         
   8   5   4        104.51         91.37        29.21 o                         
   9   5   4        903.12        827.36        77.12 o                         
  10   5   4       8976.14       9556.80       257.98 o                         
  11   5   4       1391.84       1495.23       140.18 o                         
  12   5   4        272.05        145.60       113.81 o                         
  13   5   4       1511.06       1796.08       177.44 o                         
  14   5   4       1140.66       1108.73       207.65 o                         
 -16   6   4        331.67        279.84       139.19 o                         
 -15   6   4        555.10        433.68       127.35 o                         
 -14   6   4       1286.79       1280.21       123.54 o                         
 -13   6   4          3.79        -35.68        35.68 o                         
 -12   6   4       1557.18       1458.14       119.61 o                         
 -11   6   4       1780.12       1750.50        63.47 o                         
 -10   6   4        772.96        741.61        44.02 o                         
  -9   6   4        210.83        184.22        30.13 o                         
  -8   6   4       4386.84       4522.74       105.10 o                         
  -7   6   4         25.82         23.84        12.52 o                         
  -6   6   4       6532.79       6580.95       142.68 o                         
  -5   6   4       7113.25       7171.64       235.18 o                         
  -4   6   4      41594.60      42228.53       345.25 o                         
  -3   6   4        229.37        247.18        38.21 o                         
  -2   6   4       3488.30       3047.23        87.33 o                         
  -1   6   4          9.07         15.14        10.90 o                         
   0   6   4      36622.90      35746.19       469.04 o                         
   1   6   4        720.67        736.08        27.63 o                         
   2   6   4       6532.15       6365.52       101.14 o                         
   3   6   4       2072.43       2415.64        74.91 o                         
   4   6   4      10848.39      10730.57       168.50 o                         
   5   6   4        118.23        126.36        22.89 o                         
   6   6   4        493.40        425.94        39.53 o                         
   7   6   4       4819.73       5040.97       118.77 o                         
   8   6   4      15695.78      15746.25       227.29 o                         
   9   6   4       6280.34       6391.54       151.48 o                         
  10   6   4         76.69         12.01        17.76 o                         
  11   6   4          4.22         -5.67        36.74 o                         
  12   6   4       2762.20       3032.98       152.23 o                         
  13   6   4        196.23        124.72       102.40 o                         
  14   6   4         87.11         -7.02        90.60 o                         
 -15   7   4         28.75         27.03        54.33 o                         
 -14   7   4          1.52        -15.35        39.19 o                         
 -13   7   4         45.91          8.97        37.47 o                         
 -12   7   4         87.14         60.63        35.01 o                         
 -11   7   4          0.09         42.24        18.19 o                         
 -10   7   4        867.67        758.46        57.14 o                         
  -9   7   4       1798.98       1792.14        75.05 o                         
  -8   7   4         29.22         12.62        30.69 o                         
  -7   7   4       2504.93       2524.96        81.72 o                         
  -6   7   4       1121.57       1065.00        51.63 o                         
  -5   7   4          1.57         -3.33        18.33 o                         
  -4   7   4          2.69         -4.72        15.11 o                         
  -3   7   4       1523.37       1918.91        76.05 o                         
  -2   7   4       1700.67       1607.02        67.52 o                         
  -1   7   4        147.39        164.76        19.04 o                         
   0   7   4       1744.36       2044.38        58.54 o                         
   1   7   4       2184.58       2167.90        53.39 o                         
   2   7   4       1440.22       1452.74        37.39 o                         
   3   7   4        629.46        461.42        32.88 o                         
   4   7   4         55.25         65.45        19.02 o                         
   5   7   4       1420.37       1389.12        68.26 o                         
   6   7   4       2199.88       2173.97        90.09 o                         
   7   7   4        273.20        307.51        36.11 o                         
   8   7   4        163.69        108.62        29.08 o                         
   9   7   4        155.66         80.47        25.09 o                         
  10   7   4         24.37          6.15        42.71 o                         
  11   7   4         17.50        -20.24        30.88 o                         
  12   7   4         13.38        -15.37        26.50 o                         
  13   7   4         66.35        192.20        71.23 o                         
 -15   8   4        812.75        880.28       184.25 o                         
 -14   8   4        449.64        436.14        93.62 o                         
 -13   8   4          4.85         16.51        55.95 o                         
 -12   8   4       1779.31       1742.04       133.30 o                         
 -11   8   4       2439.08       2713.52       123.52 o                         
 -10   8   4       3554.33       3680.65        97.93 o                         
  -9   8   4         11.54         -8.09        33.10 o                         
  -8   8   4       4524.32       4757.06       152.70 o                         
  -7   8   4        964.14       1073.78        74.40 o                         
  -6   8   4       1935.13       2019.08        74.27 o                         
  -5   8   4        402.21        428.03        40.06 o                         
  -4   8   4      54727.82      57538.07       462.94 o                         
  -3   8   4         39.72         -7.23        19.53 o                         
  -2   8   4      19484.32      18584.67       220.68 o                         
  -1   8   4          6.71        -13.44        13.44 o                         
   0   8   4      27583.33      26931.07       265.15 o                         
   1   8   4        393.47        317.96        22.97 o                         
   2   8   4       1356.47       1362.23        42.13 o                         
   3   8   4         26.94         18.06        12.47 o                         
   4   8   4      26239.50      26655.49       296.44 o                         
   5   8   4       2989.62       2978.52       102.80 o                         
   6   8   4       1012.04       1146.23        67.48 o                         
   7   8   4        592.96        498.15        70.93 o                         
   8   8   4      16499.83      16488.53       408.30 o                         
   9   8   4       1684.67       1576.64        92.84 o                         
  10   8   4         16.49        -25.98        27.42 o                         
  11   8   4        311.83        244.16        46.66 o                         
  12   8   4       4249.41       4675.85       202.03 o                         
  13   8   4        519.01        566.88       107.80 o                         
 -14   9   4        319.69        308.41       170.75 o                         
 -13   9   4        141.65        187.79        49.99 o                         
 -12   9   4          5.22         10.53        33.76 o                         
 -11   9   4        412.39        418.93        55.32 o                         
 -10   9   4       2779.30       2659.52        93.52 o                         
  -9   9   4       1179.91       1303.03        75.93 o                         
  -8   9   4        570.47        550.22        57.43 o                         
  -7   9   4         28.36         51.44        32.77 o                         
  -6   9   4       3445.77       3308.52       148.70 o                         
  -5   9   4        310.92        345.20        37.05 o                         
  -4   9   4       1654.50       1635.07        74.94 o                         
  -3   9   4        545.83        591.21        41.39 o                         
  -2   9   4       8352.06       8204.89       129.72 o                         
  -1   9   4        457.54        480.55        29.47 o                         
   0   9   4       2788.30       2868.11        71.93 o                         
   1   9   4          1.26         -0.66         9.24 o                         
   2   9   4       8358.79       8390.50       132.13 o                         
   3   9   4       6160.30       6448.99       115.22 o                         
   4   9   4        126.08         95.17        16.86 o                         
   5   9   4       1574.30       1704.98        82.15 o                         
   6   9   4       8430.66       8538.07       190.86 o                         
   7   9   4        987.44        972.24        76.52 o                         
   8   9   4        978.69        837.28        95.17 o                         
   9   9   4         29.67         -7.37        30.44 o                         
  10   9   4       2108.67       2077.08       218.08 o                         
  11   9   4         48.21         15.26        33.31 o                         
  12   9   4         76.36          6.85        35.86 o                         
  13   9   4        291.59        438.77       141.43 o                         
 -13  10   4          8.07         73.29        62.55 o                         
 -12  10   4        706.76        767.84        93.08 o                         
 -11  10   4         40.04         38.04        28.90 o                         
 -10  10   4        513.81        579.66        52.17 o                         
  -9  10   4         19.07        138.31        65.43 o                         
  -8  10   4        298.52        362.47        77.45 o                         
  -7  10   4        274.04        192.85        53.25 o                         
  -6  10   4         21.30        -12.75        25.36 o                         
  -5  10   4        251.09        224.96        31.56 o                         
  -4  10   4       6102.03       6068.52       133.07 o                         
  -3  10   4       2395.15       2435.12        77.21 o                         
  -2  10   4       1350.68       1272.25        54.72 o                         
  -1  10   4         34.41         58.24        13.09 o                         
   0  10   4       5815.13       5627.67       109.17 o                         
   1  10   4        914.92        842.67        40.90 o                         
   2  10   4        250.18        249.04        26.50 o                         
   3  10   4        230.13        284.97        26.85 o                         
   4  10   4       9213.47       9267.48       151.91 o                         
   5  10   4         24.53         21.03        19.50 o                         
   6  10   4       1760.46       1676.05       100.85 o                         
   7  10   4       2691.66       2779.77       134.47 o                         
   8  10   4       5850.21       5891.99       253.35 o                         
   9  10   4       1936.06       2114.46       157.92 o                         
  10  10   4          6.02        -37.85        38.71 o                         
  11  10   4          4.22        -51.88        54.14 o                         
  12  10   4        514.80        447.52        67.49 o                         
 -13  11   4        130.56        138.71        71.57 o                         
 -12  11   4        571.99        545.88        78.70 o                         
 -11  11   4         64.42         10.50        29.66 o                         
 -10  11   4       2905.30       3066.53       160.03 o                         
  -9  11   4       2228.55       2456.04       130.89 o                         
  -8  11   4       3215.76       3417.80       152.63 o                         
  -7  11   4        791.17        787.46        87.34 o                         
  -6  11   4       3234.97       3085.82       143.61 o                         
  -5  11   4        711.75        696.23        59.87 o                         
  -4  11   4       2183.69       2243.10       105.33 o                         
  -3  11   4        673.45        664.29        46.36 o                         
  -2  11   4      16519.22      16538.53       203.65 o                         
  -1  11   4        203.09        155.83        18.89 o                         
   0  11   4        868.69        913.85        46.28 o                         
   1  11   4        356.84        339.40        31.20 o                         
   2  11   4      48954.26      49817.35       724.83 o                         
   3  11   4       1258.82       1227.37        60.37 o                         
   4  11   4         99.33         56.29        19.64 o                         
   5  11   4        366.00        390.69        35.77 o                         
   6  11   4       9521.31       9490.89       245.00 o                         
   7  11   4       1527.23       1472.65       102.58 o                         
   8  11   4       1548.28       1563.50       137.58 o                         
   9  11   4       2631.26       2579.77       180.84 o                         
  10  11   4       3493.66       3678.89       220.58 o                         
  11  11   4        718.52        616.23        93.88 o                         
  12  11   4         34.55         15.61        85.84 o                         
 -12  12   4        112.11         58.96        40.97 o                         
 -11  12   4          0.46        -10.27        28.60 o                         
 -10  12   4        327.06        319.50        57.11 o                         
  -9  12   4        317.14        417.02        58.06 o                         
  -8  12   4        565.10        471.19        73.05 o                         
  -7  12   4         36.19         25.96        31.34 o                         
  -6  12   4         37.02         24.84        31.44 o                         
  -5  12   4        436.40        512.22        68.97 o                         
  -4  12   4        860.78        943.55        65.75 o                         
  -3  12   4        619.86        613.54        51.71 o                         
  -2  12   4        736.99        628.09        47.19 o                         
  -1  12   4       1995.21       1869.35        69.44 o                         
   0  12   4       3083.15       3044.16        93.32 o                         
   1  12   4       4999.19       5253.27       121.34 o                         
   2  12   4        743.76        789.30        43.23 o                         
   3  12   4          4.78         51.49        24.57 o                         
   4  12   4       1640.50       1635.00        82.28 o                         
   5  12   4         76.07         56.38        21.14 o                         
   6  12   4          5.37          5.45        21.91 o                         
   7  12   4        359.82        302.62        66.67 o                         
   8  12   4        201.38        317.15        71.73 o                         
   9  12   4        276.18        158.68        68.31 o                         
  10  12   4        261.30        145.57        53.56 o                         
  11  12   4        116.26         61.86        84.12 o                         
 -12  13   4        290.14        450.45       133.12 o                         
 -11  13   4          0.49         -0.26        35.43 o                         
 -10  13   4        747.50        632.66        69.63 o                         
  -9  13   4        836.27        923.99        77.88 o                         
  -8  13   4        913.81        876.28        87.52 o                         
  -7  13   4         33.39         32.87        30.98 o                         
  -6  13   4       5888.30       6154.58       202.97 o                         
  -5  13   4        874.81        810.47        74.07 o                         
  -4  13   4       3209.68       3216.25       141.33 o                         
  -3  13   4        467.30        389.94        45.69 o                         
  -2  13   4       2877.42       2849.62        99.06 o                         
  -1  13   4         17.32          0.78        17.50 o                         
   0  13   4        796.62        788.21        54.70 o                         
   1  13   4         27.46         70.81        21.23 o                         
   2  13   4      24792.68      24884.44       602.26 o                         
   3  13   4        658.44        573.11        50.56 o                         
   4  13   4       1539.10       1685.99        86.84 o                         
   5  13   4          6.97         15.13        14.51 o                         
   6  13   4       1022.61        995.21        76.79 o                         
   7  13   4         93.67         55.50        33.72 o                         
   8  13   4          1.00        -32.99        41.24 o                         
   9  13   4        333.94        316.80        95.84 o                         
  10  13   4       2752.42       2714.40       206.77 o                         
  11  13   4        227.61        313.64        77.73 o                         
 -11  14   4        680.02        798.42       157.84 o                         
 -10  14   4        190.31        171.11        39.88 o                         
  -9  14   4         62.13         24.74        33.36 o                         
  -8  14   4       3157.59       2888.11       184.58 o                         
  -7  14   4        109.76        124.81        35.28 o                         
  -6  14   4       1471.51       1542.82       107.24 o                         
  -5  14   4        735.58        696.23        71.79 o                         
  -4  14   4       7811.12       8035.25       229.67 o                         
  -3  14   4         92.37         98.58        26.33 o                         
  -2  14   4       2314.17       2292.84       102.03 o                         
  -1  14   4         50.72         16.40        26.86 o                         
   0  14   4       6336.27       6272.88       160.84 o                         
   1  14   4         97.99         37.63        19.63 o                         
   2  14   4       3538.97       3453.25       114.65 o                         
   3  14   4        139.79        153.52        33.33 o                         
   4  14   4       4593.84       4480.11       163.76 o                         
   5  14   4        196.23        199.05        36.47 o                         
   6  14   4         65.29         62.86        32.44 o                         
   7  14   4        561.81        535.04        75.06 o                         
   8  14   4       4510.73       4789.30       221.59 o                         
   9  14   4       1351.91       1540.41       130.70 o                         
  10  14   4         78.28        121.26        50.42 o                         
  11  14   4          0.31        -49.12        83.61 o                         
 -11  15   4         11.46        -17.08        70.60 o                         
 -10  15   4         25.63        -45.83        45.83 o                         
  -9  15   4         98.00         46.23        28.31 o                         
  -8  15   4         20.34          8.41        39.36 o                         
  -7  15   4        704.34        655.18        75.36 o                         
  -6  15   4         11.01         -7.57        33.42 o                         
  -5  15   4         59.92         -7.76        30.61 o                         
  -4  15   4         21.48         37.41        52.38 o                         
  -3  15   4         92.73        174.60        45.65 o                         
  -2  15   4         24.80         11.24        28.34 o                         
  -1  15   4        328.55        274.06        37.09 o                         
   0  15   4         50.93         30.50        21.64 o                         
   1  15   4        935.69        885.88        63.58 o                         
   2  15   4         25.18         13.19        21.43 o                         
   3  15   4         68.87         36.69        23.07 o                         
   4  15   4         15.92        -25.34        25.34 o                         
   5  15   4        122.79        153.92        64.11 o                         
   6  15   4         28.66         10.23        97.12 o                         
   7  15   4         44.03         27.20        35.39 o                         
   8  15   4         52.99         63.91        37.34 o                         
   9  15   4        158.20         98.62        43.00 o                         
  10  15   4          1.60        -18.70        45.23 o                         
  11  15   4          9.03        -87.86        87.86 o                         
 -10  16   4        568.97        626.40       116.67 o                         
  -9  16   4          3.22         16.97        37.99 o                         
  -8  16   4       1091.29       1050.66        87.12 o                         
  -7  16   4        113.33         70.84        41.88 o                         
  -6  16   4        367.90        405.90        61.70 o                         
  -5  16   4         14.45        -16.46        35.10 o                         
  -4  16   4       7209.16       7296.78       233.75 o                         
  -3  16   4         80.41         79.31        31.67 o                         
  -2  16   4       1751.97       1590.04       107.36 o                         
  -1  16   4         19.39        -28.66        28.66 o                         
   0  16   4       3021.17       3369.44       152.64 o                         
   1  16   4          1.78        -17.42        33.08 o                         
   2  16   4        793.43        708.42        73.54 o                         
   3  16   4        138.49        101.16        35.93 o                         
   4  16   4       4648.37       5148.94       200.57 o                         
   5  16   4        215.00        178.15        41.37 o                         
   6  16   4         36.62          8.44        46.26 o                         
   7  16   4        385.69        258.42        70.46 o                         
   8  16   4       3522.66       3972.66       215.95 o                         
   9  16   4        103.32         87.35        66.98 o                         
  10  16   4         42.75        -34.86        68.09 o                         
  -9  17   4        120.17         94.03        86.05 o                         
  -8  17   4        601.19        404.00        58.68 o                         
  -7  17   4         25.24         -7.04        31.23 o                         
  -6  17   4        929.39        903.06        91.63 o                         
  -5  17   4        361.06        283.09        51.85 o                         
  -4  17   4        717.15        668.85        75.86 o                         
  -3  17   4        197.74        236.96        48.72 o                         
  -2  17   4       2462.17       2456.27       136.99 o                         
  -1  17   4         75.55         76.22        29.52 o                         
   0  17   4        256.04        144.71        46.22 o                         
   1  17   4        390.79        267.52        47.65 o                         
   2  17   4       2482.18       2525.89       138.90 o                         
   3  17   4        549.62        486.28        91.31 o                         
   4  17   4        210.24        220.55        48.77 o                         
   5  17   4         54.27         14.54        38.79 o                         
   6  17   4       2536.68       3038.25       225.53 o                         
   7  17   4         49.94        -50.56        56.25 o                         
   8  17   4         62.88        158.35       140.51 o                         
  -8  18   4          1.09        -77.23        77.23 o                         
  -7  18   4          6.73         19.90        38.60 o                         
  -6  18   4          5.61         21.86        45.29 o                         
  -5  18   4         46.25         43.80        56.35 o                         
  -4  18   4        345.89        274.07        73.88 o                         
  -3  18   4        186.29        185.74        79.61 o                         
  -2  18   4         73.31         77.17        33.37 o                         
  -1  18   4        121.83        128.77        41.54 o                         
   0  18   4        264.48        229.92        44.49 o                         
   1  18   4        106.50         80.10        47.12 o                         
   2  18   4         10.99        -61.96        61.96 o                         
   3  18   4        149.21         80.31        57.38 o                         
   4  18   4        744.80        785.72       119.14 o                         
   5  18   4         18.90         -2.95        76.90 o                         
   6  18   4        409.03        174.17        97.13 o                         
   7  18   4        382.33        713.22       177.37 o                         
  -7  19   4          0.04         16.38        74.17 o                         
  -6  19   4        650.16        513.28        95.26 o                         
  -5  19   4        216.65        190.75        58.43 o                         
  -4  19   4        253.78        309.09        84.33 o                         
  -3  19   4         47.73         66.42        50.84 o                         
  -2  19   4       3059.27       3190.62       223.43 o                         
  -1  19   4         63.64        -15.19        43.23 o                         
   0  19   4         92.41         53.01        43.60 o                         
   1  19   4        102.34         44.77        54.82 o                         
   2  19   4       3754.55       4052.28       258.68 o                         
   3  19   4         33.74         74.90        60.80 o                         
   4  19   4        251.76        205.29        98.15 o                         
   5  19   4         46.51        158.45        79.55 o                         
  -5  20   4         86.39        101.81        86.76 o                         
  -4  20   4        560.27        636.84       153.10 o                         
  -3  20   4         25.80         77.47        67.60 o                         
  -2  20   4         82.54         53.24        70.73 o                         
  -1  20   4        732.27        606.96       146.07 o                         
   0  20   4        705.83        610.90       140.89 o                         
   1  20   4        260.64        167.29        91.53 o                         
   2  20   4         91.93        122.84        86.35 o                         
   3  20   4        123.98         74.29        61.29 o                         
   4  20   4        638.10        600.43       162.22 o                         
  -2  21   4        431.48        179.22        91.44 o                         
  -1  21   4         14.63         15.74        71.64 o                         
   0  21   4         13.87        -91.73        91.73 o                         
   1  21   4         42.00        -78.99        91.58 o                         
 -15   1   5        834.54        731.59       102.91 o                         
 -14   1   5        986.33       1057.45        96.04 o                         
 -13   1   5         74.36         50.28        47.28 o                         
 -12   1   5        259.48        283.83        50.13 o                         
 -11   1   5       9300.03       9563.87       242.34 o                         
 -10   1   5       1391.24       1398.29        96.64 o                         
  -9   1   5         15.73         16.49        20.48 o                         
  -8   1   5        359.36        431.08        29.60 o                         
  -7   1   5       8473.56       8232.19        90.74 o                         
  -6   1   5        748.77        803.90        30.92 o                         
  -5   1   5        194.64        301.49        17.16 o                         
  -4   1   5      11157.31      11388.35        87.68 o                         
  -3   1   5     144954.38     145847.97       778.04 o                         
  -2   1   5       2077.23       2308.15        30.78 o                         
  -1   1   5       3289.20       3460.32        61.98 o                         
   0   1   5        205.99        165.93        19.17 o                         
   1   1   5      23594.71      22769.79       166.19 o                         
   2   1   5         72.08         60.15        10.49 o                         
   3   1   5      15602.64      15986.33       156.62 o                         
   4   1   5       5028.47       5284.66        90.36 o                         
   5   1   5      45462.09      44863.12       326.37 o                         
   6   1   5         61.52         45.93        10.70 o                         
   7   1   5       6884.15       6980.27       102.92 o                         
   8   1   5       5673.51       5799.33        96.01 o                         
   9   1   5       9285.22       9055.17       145.90 o                         
  10   1   5         91.30         81.10        18.05 o                         
  11   1   5       2818.59       2671.39       117.92 o                         
  12   1   5       2445.54       2652.97       202.37 o                         
  13   1   5       4770.35       5074.30       292.24 o                         
  14   1   5        517.63        477.27       100.64 o                         
 -15   2   5         61.68        136.29        76.04 o                         
 -14   2   5        172.90        106.66        41.63 o                         
 -13   2   5        985.47        892.78        82.74 o                         
 -12   2   5         13.25        -11.59        31.35 o                         
 -11   2   5          6.16        -36.20        38.78 o                         
 -10   2   5       3190.00       3374.84       136.67 o                         
  -9   2   5      14871.58      15154.41       209.38 o                         
  -8   2   5       2515.92       2530.13        63.69 o                         
  -7   2   5         54.62         70.17        15.65 o                         
  -6   2   5       3006.67       2873.12        58.53 o                         
  -5   2   5      15829.76      15825.93       161.24 o                         
  -4   2   5         11.72          4.29         9.14 o                         
  -3   2   5       2451.09       2743.22        42.73 o                         
  -2   2   5         53.93         55.89        13.56 o                         
  -1   2   5      28094.32      27465.01       147.86 o                         
   0   2   5       1823.91       1861.19        39.55 o                         
   1   2   5        217.37        170.24        14.39 o                         
   2   2   5      14036.05      14232.66       132.98 o                         
   3   2   5      39305.89      40437.56       363.97 o                         
   4   2   5        486.77        493.59        28.33 o                         
   5   2   5       3917.21       3938.28        80.31 o                         
   6   2   5       1191.85       1222.92        49.74 o                         
   7   2   5      11844.52      11975.78       176.60 o                         
   8   2   5        779.70        695.25        35.25 o                         
   9   2   5       4971.12       5085.85        93.09 o                         
  10   2   5       2935.07       2917.07        91.65 o                         
  11   2   5       1843.59       1812.79       137.39 o                         
  12   2   5        430.17        373.21        77.21 o                         
  13   2   5       1218.83       1386.65       157.23 o                         
  14   2   5       1204.61       1465.36       181.22 o                         
 -15   3   5        232.36        278.91        77.25 o                         
 -14   3   5        161.71        113.87        82.52 o                         
 -13   3   5        295.86        255.33        53.81 o                         
 -12   3   5          0.08          7.83        28.64 o                         
 -11   3   5        551.09        519.42        45.00 o                         
 -10   3   5        424.04        387.91        28.55 o                         
  -9   3   5         12.68         20.67        15.64 o                         
  -8   3   5        658.12        619.86        31.59 o                         
  -7   3   5        132.49        125.28        14.63 o                         
  -6   3   5       2668.01       2676.19        72.82 o                         
  -5   3   5       1069.68       1062.37        33.55 o                         
  -4   3   5        140.30         84.52         9.80 o                         
  -3   3   5       4108.22       3916.22        55.92 o                         
  -2   3   5       2356.22       2564.49        43.78 o                         
  -1   3   5      10640.75      10389.03       103.41 o                         
   0   3   5        301.14        239.04        14.33 o                         
   1   3   5       9217.49       9293.37       100.15 o                         
   2   3   5        347.44        413.93        24.54 o                         
   3   3   5       6125.71       5961.08        78.27 o                         
   4   3   5       1054.39        846.65        33.23 o                         
   5   3   5        511.50        405.31        25.69 o                         
   6   3   5       1990.46       2058.96        57.57 o                         
   7   3   5        103.37         73.68        13.19 o                         
   8   3   5       3698.46       3534.76        81.57 o                         
   9   3   5       2896.80       2906.25        77.52 o                         
  10   3   5        576.49        607.15        54.69 o                         
  11   3   5         87.50        132.04        34.32 o                         
  12   3   5        200.05         71.16       127.34 o                         
  13   3   5        137.93        136.93        98.30 o                         
  14   3   5        181.28        358.00        96.20 o                         
 -15   4   5          0.96        -59.19        59.19 o                         
 -14   4   5        266.75        305.75        81.93 o                         
 -13   4   5       2791.72       3010.61       176.68 o                         
 -12   4   5         40.08        -27.90        33.94 o                         
 -11   4   5         73.93         47.27        14.74 o                         
 -10   4   5       1157.11       1176.47        47.35 o                         
  -9   4   5      15410.06      15077.78       199.28 o                         
  -8   4   5        738.68        740.46        36.91 o                         
  -7   4   5        249.10        230.93        21.99 o                         
  -6   4   5       1422.89       1354.12        50.52 o                         
  -5   4   5      31519.58      31959.65       251.80 o                         
  -4   4   5       2278.27       2236.71        54.58 o                         
  -3   4   5       6283.61       6210.72        87.61 o                         
  -2   4   5        103.19         96.75        13.11 o                         
  -1   4   5      33349.12      33700.27       223.60 o                         
   0   4   5        241.96        268.29        20.37 o                         
   1   4   5      30329.95      30675.99       304.15 o                         
   2   4   5       3224.98       3374.82        69.47 o                         
   3   4   5     119199.84     119285.95       612.49 o                         
   4   4   5        660.71        553.47        24.28 o                         
   5   4   5       2049.98       1981.84        50.99 o                         
   6   4   5       1435.11       1458.52        46.25 o                         
   7   4   5      24942.74      24795.26       319.57 o                         
   8   4   5         53.36         16.01        16.99 o                         
   9   4   5       4775.97       4246.05       138.50 o                         
  10   4   5       3381.84       3375.83       106.63 o                         
  11   4   5       6321.88       6121.12       164.67 o                         
  12   4   5         16.14        -53.96        53.96 o                         
  13   4   5        688.53        569.56       107.42 o                         
  14   4   5       1325.43       1618.07       178.96 o                         
 -15   5   5        632.88        467.39       100.01 o                         
 -14   5   5        237.47        293.79        65.92 o                         
 -13   5   5         69.64         45.90        37.66 o                         
 -12   5   5        151.41        266.67        57.59 o                         
 -11   5   5        403.91        334.14        28.48 o                         
 -10   5   5          3.70         17.26        16.64 o                         
  -9   5   5         36.21         38.00        18.14 o                         
  -8   5   5          7.29        -15.11        15.11 o                         
  -7   5   5       5223.54       5128.42        88.49 o                         
  -6   5   5         67.33         47.44        14.53 o                         
  -5   5   5       1786.07       1888.51       108.18 o                         
  -4   5   5       3540.51       3390.36        85.64 o                         
  -3   5   5       5229.79       4852.17        82.24 o                         
  -2   5   5        245.54        310.47        23.82 o                         
  -1   5   5       4133.61       3865.87        55.76 o                         
   0   5   5        125.59        174.40        18.11 o                         
   1   5   5      33131.68      33229.43       193.94 o                         
   2   5   5        300.24        411.90        27.05 o                         
   3   5   5       3344.61       3255.58        74.68 o                         
   4   5   5       4009.99       4182.54        91.35 o                         
   5   5   5      10794.22      11128.06       145.84 o                         
   6   5   5         14.88          1.12        11.17 o                         
   7   5   5       2227.45       2245.29        70.42 o                         
   8   5   5       2018.35       2119.30        75.41 o                         
   9   5   5       5574.62       5401.48       177.63 o                         
  10   5   5       1617.56       1560.51        80.77 o                         
  11   5   5        349.04        297.19        59.52 o                         
  12   5   5         60.68          7.65        39.41 o                         
  13   5   5        283.79        285.77        77.71 o                         
  14   5   5          0.09         -7.00        78.75 o                         
 -15   6   5          6.34         98.24       102.54 o                         
 -14   6   5         12.12         22.39        39.43 o                         
 -13   6   5        442.15        336.99        66.39 o                         
 -12   6   5         98.77         42.89        54.90 o                         
 -11   6   5         21.08         14.22        17.26 o                         
 -10   6   5       1221.03       1258.46        58.95 o                         
  -9   6   5       9334.80       9484.43       180.47 o                         
  -8   6   5       4205.81       4270.78       118.03 o                         
  -7   6   5          8.70         22.98        14.03 o                         
  -6   6   5         38.86         33.45        15.02 o                         
  -5   6   5      16780.15      16836.12       192.12 o                         
  -4   6   5       1230.44       1266.96        58.11 o                         
  -3   6   5         34.81         53.32        18.96 o                         
  -2   6   5       1916.13       2239.28        77.06 o                         
  -1   6   5      23174.59      23079.33       206.93 o                         
   0   6   5         12.33         18.67        10.24 o                         
   1   6   5       2758.62       2836.27        56.48 o                         
   2   6   5       4067.20       4336.51        90.51 o                         
   3   6   5      11432.67      11135.76       157.43 o                         
   4   6   5       2590.15       2595.53        75.69 o                         
   5   6   5       1388.82       1455.26        60.48 o                         
   6   6   5         86.57         81.29        17.26 o                         
   7   6   5       2917.62       2981.60        93.05 o                         
   8   6   5       1351.63       1327.03        69.41 o                         
   9   6   5       2077.10       2025.58        90.76 o                         
  10   6   5       1328.91       1357.32        77.10 o                         
  11   6   5       2406.25       2681.55       144.19 o                         
  12   6   5          0.56         61.64        46.38 o                         
  13   6   5        758.79        790.98       122.90 o                         
 -15   7   5        981.42       1001.14       197.79 o                         
 -14   7   5        618.19        884.67       106.52 o                         
 -13   7   5         38.67         39.21        54.13 o                         
 -12   7   5        462.03        461.52        70.17 o                         
 -11   7   5       4676.35       4848.71       141.92 o                         
 -10   7   5       1141.73       1193.34        68.94 o                         
  -9   7   5       1028.92       1077.55        59.32 o                         
  -8   7   5        139.84        157.81        33.98 o                         
  -7   7   5      14889.48      15481.83       238.20 o                         
  -6   7   5        508.37        513.25        36.72 o                         
  -5   7   5       2657.09       2691.30        88.06 o                         
  -4   7   5       1254.64       1205.31        63.34 o                         
  -3   7   5      45197.33      44855.03       516.41 o                         
  -2   7   5          5.75          2.69        16.38 o                         
  -1   7   5       3412.67       3504.00        91.24 o                         
   0   7   5        181.26        187.55        17.13 o                         
   1   7   5      30731.88      30932.54       243.35 o                         
   2   7   5        106.91        159.14        24.22 o                         
   3   7   5       3909.42       3867.67        97.88 o                         
   4   7   5        613.27        624.51        43.01 o                         
   5   7   5      13202.39      13749.56       212.65 o                         
   6   7   5          2.20        -12.52        16.16 o                         
   7   7   5       6033.96       6333.08       141.56 o                         
   8   7   5       2349.06       2375.35        96.50 o                         
   9   7   5       9424.37       9330.00       211.88 o                         
  10   7   5        753.11        597.74        83.39 o                         
  11   7   5       3053.62       3102.19       183.75 o                         
  12   7   5        850.55        949.13        90.64 o                         
  13   7   5       2385.65       2179.99       292.32 o                         
 -15   8   5          0.13         37.54        76.54 o                         
 -14   8   5         95.74        181.34        67.48 o                         
 -13   8   5         81.04        -39.22        39.22 o                         
 -12   8   5         21.15         44.33        39.17 o                         
 -11   8   5          8.33         17.12        18.83 o                         
 -10   8   5          4.49         18.09        17.26 o                         
  -9   8   5        597.39        573.42        51.36 o                         
  -8   8   5         33.81         45.78        20.32 o                         
  -7   8   5        163.28        134.45        29.81 o                         
  -6   8   5        383.85        344.29        37.67 o                         
  -5   8   5       1752.73       1751.62        78.26 o                         
  -4   8   5        928.20       1150.87        69.35 o                         
  -3   8   5          9.07         -3.74        19.34 o                         
  -2   8   5        598.33        524.54        37.93 o                         
  -1   8   5       1057.40       1107.99        44.41 o                         
   0   8   5       5249.66       5255.27        97.33 o                         
   1   8   5        307.30        311.40        21.58 o                         
   2   8   5        478.45        523.54        33.18 o                         
   3   8   5       1108.62       1048.66        54.52 o                         
   4   8   5         20.79         55.24        21.67 o                         
   5   8   5        187.43        192.74        29.32 o                         
   6   8   5         78.28         88.90        26.83 o                         
   7   8   5        285.45        204.34        54.80 o                         
   8   8   5        185.72        174.46        30.49 o                         
   9   8   5        984.58       1016.80        77.70 o                         
  10   8   5         79.22          4.77        41.43 o                         
  11   8   5          4.27         35.82        35.41 o                         
  12   8   5         28.39         63.37        34.08 o                         
  13   8   5          4.65        -70.69        77.15 o                         
 -14   9   5        415.10        516.66       104.10 o                         
 -13   9   5         17.46        -21.82        45.38 o                         
 -12   9   5         10.37         51.05        45.05 o                         
 -11   9   5       3136.77       3259.60       141.57 o                         
 -10   9   5       1495.15       1621.68        83.21 o                         
  -9   9   5         29.70         44.36        20.60 o                         
  -8   9   5        645.73        475.85        76.97 o                         
  -7   9   5       1422.15       1309.93       118.38 o                         
  -6   9   5         32.92         61.26        24.08 o                         
  -5   9   5       2484.81       2443.76        95.93 o                         
  -4   9   5        423.93        437.95        40.63 o                         
  -3   9   5      38907.70      39739.98       297.11 o                         
  -2   9   5        318.57        280.97        25.29 o                         
  -1   9   5          1.78         -6.30         9.94 o                         
   0   9   5        414.80        420.99        27.47 o                         
   1   9   5       6447.62       6253.74        97.02 o                         
   2   9   5        981.23        921.60        34.92 o                         
   3   9   5      13802.96      14428.56       274.42 o                         
   4   9   5       1662.55       1644.48        69.76 o                         
   5   9   5      11789.09      11752.31       258.25 o                         
   6   9   5         66.64         27.86        18.95 o                         
   7   9   5        543.49        457.31        54.76 o                         
   8   9   5       3224.08       2875.61       139.95 o                         
   9   9   5       2805.38       2795.80       176.03 o                         
  10   9   5          3.39        -26.35        40.06 o                         
  11   9   5       1342.20       1424.90       137.76 o                         
  12   9   5        556.24        619.94        79.91 o                         
  13   9   5       1533.87       1362.77       234.40 o                         
 -14  10   5         51.45         65.78        72.74 o                         
 -13  10   5       1432.72       1437.10       158.16 o                         
 -12  10   5          2.96        -30.57        35.77 o                         
 -11  10   5         24.89        -10.97        29.06 o                         
 -10  10   5       2523.57       2708.79       113.81 o                         
  -9  10   5       8396.24       8508.06       342.13 o                         
  -8  10   5        318.39        412.87        77.92 o                         
  -7  10   5        121.75        107.07        29.30 o                         
  -6  10   5         14.42         14.46        29.80 o                         
  -5  10   5       9037.38       9319.98       206.95 o                         
  -4  10   5         31.49         13.76        24.62 o                         
  -3  10   5       1431.04       1549.55        62.30 o                         
  -2  10   5        681.38        598.46        37.35 o                         
  -1  10   5      19389.38      19582.92       232.93 o                         
   0  10   5         54.37         52.69        16.65 o                         
   1  10   5       2967.66       3023.30        78.71 o                         
   2  10   5        976.77        931.65        38.38 o                         
   3  10   5      21675.84      22472.90       295.07 o                         
   4  10   5        264.47        310.18        32.89 o                         
   5  10   5       2403.81       2395.03        91.70 o                         
   6  10   5        503.54        605.52        60.92 o                         
   7  10   5      10675.99      10330.77       258.54 o                         
   8  10   5        427.66        307.09        65.68 o                         
   9  10   5       1345.08       1130.73       133.44 o                         
  10  10   5       1251.41       1250.58       174.49 o                         
  11  10   5       1017.08        903.68       112.11 o                         
  12  10   5         99.37         91.89        42.98 o                         
 -13  11   5          0.53        -38.90        63.50 o                         
 -12  11   5         15.48         70.21        40.93 o                         
 -11  11   5          7.87         15.89        27.98 o                         
 -10  11   5        326.48        312.27        46.04 o                         
  -9  11   5        260.37        184.07        38.04 o                         
  -8  11   5        169.12        153.82        36.76 o                         
  -7  11   5          7.11        -32.28        32.28 o                         
  -6  11   5          1.10        -15.43        34.41 o                         
  -5  11   5         49.86         36.64        23.18 o                         
  -4  11   5        227.54        197.49        33.42 o                         
  -3  11   5         31.47          9.31        23.71 o                         
  -2  11   5       2504.99       2543.03        78.46 o                         
  -1  11   5        164.75        105.69        30.11 o                         
   0  11   5         18.45         17.95        13.53 o                         
   1  11   5       1530.62       1452.02        58.54 o                         
   2  11   5         39.13        101.04        22.81 o                         
   3  11   5        763.08        736.64        31.95 o                         
   4  11   5        101.36         37.62        17.85 o                         
   5  11   5          1.68        -20.65        20.65 o                         
   6  11   5       1136.51       1183.28        78.23 o                         
   7  11   5          0.08          7.91        49.18 o                         
   8  11   5        483.26        511.14       102.13 o                         
   9  11   5          2.28          0.70        55.33 o                         
  10  11   5         12.47        -46.99        46.99 o                         
  11  11   5          0.94        -25.84        44.36 o                         
  12  11   5         22.15         29.74        55.80 o                         
 -13  12   5       1319.31       1202.84       229.98 o                         
 -12  12   5        124.19        148.16        55.53 o                         
 -11  12   5         24.07         15.95        30.67 o                         
 -10  12   5        532.48        615.57        68.18 o                         
  -9  12   5       5711.66       5738.34       209.45 o                         
  -8  12   5        188.02        177.07        44.40 o                         
  -7  12   5          0.83         -7.00        32.55 o                         
  -6  12   5        673.44        580.09        65.69 o                         
  -5  12   5       6538.22       6734.00       257.45 o                         
  -4  12   5        878.94       1013.94        67.33 o                         
  -3  12   5       1619.58       1652.94        81.59 o                         
  -2  12   5         11.58         -2.78        15.30 o                         
  -1  12   5       6571.47       6417.65       135.93 o                         
   0  12   5        606.84        585.31        40.57 o                         
   1  12   5       6747.71       7145.95       153.27 o                         
   2  12   5        155.90        155.13        21.70 o                         
   3  12   5      16728.24      16616.22       283.74 o                         
   4  12   5         39.56        -18.20        22.92 o                         
   5  12   5         45.76         26.84        31.85 o                         
   6  12   5        435.98        493.83        54.38 o                         
   7  12   5       7719.59       7896.49       297.79 o                         
   8  12   5         27.28         -7.37        33.13 o                         
   9  12   5       1931.51       1758.57       155.26 o                         
  10  12   5        903.92        906.12       116.18 o                         
  11  12   5       2063.88       1951.03       173.43 o                         
 -12  13   5         61.74         24.77        51.42 o                         
 -11  13   5        401.08        273.25        86.70 o                         
 -10  13   5         18.78         36.01        32.16 o                         
  -9  13   5        103.48         45.53        32.11 o                         
  -8  13   5         49.80          6.93        30.56 o                         
  -7  13   5       2268.41       2411.33       141.53 o                         
  -6  13   5         78.69         39.85        27.49 o                         
  -5  13   5        221.67        256.67        43.40 o                         
  -4  13   5       1290.73       1194.94        75.71 o                         
  -3  13   5       6165.73       6121.05       161.86 o                         
  -2  13   5        511.11        455.85        40.30 o                         
  -1  13   5       1858.76       1635.92        71.94 o                         
   0  13   5         18.64         17.20        17.63 o                         
   1  13   5       8941.28       8982.91       180.80 o                         
   2  13   5         21.74         54.71        14.78 o                         
   3  13   5       1131.07       1170.46        50.13 o                         
   4  13   5       1504.18       1627.01        84.40 o                         
   5  13   5       1851.21       1855.77       100.01 o                         
   6  13   5        169.77        116.63        30.47 o                         
   7  13   5        773.30        846.34        90.93 o                         
   8  13   5       1208.38       1193.10       108.41 o                         
   9  13   5       2714.43       2676.91       201.67 o                         
  10  13   5        527.35        572.61       103.64 o                         
  11  13   5        300.26        209.07       175.08 o                         
 -11  14   5         41.31        -63.92        63.92 o                         
 -10  14   5         80.54         -5.10        36.50 o                         
  -9  14   5        832.82        877.08        90.24 o                         
  -8  14   5        805.88        741.88        83.98 o                         
  -7  14   5         86.31         60.75        28.48 o                         
  -6  14   5        135.55        120.59        40.38 o                         
  -5  14   5       2109.41       2232.00       124.66 o                         
  -4  14   5        185.24        178.06        42.99 o                         
  -3  14   5        107.96         60.33        36.46 o                         
  -2  14   5        147.57        120.04        25.31 o                         
  -1  14   5        184.76        164.73        30.73 o                         
   0  14   5         33.29         72.85        27.64 o                         
   1  14   5         10.15         26.36        15.10 o                         
   2  14   5        487.78        423.82        39.61 o                         
   3  14   5        708.58        669.95        40.52 o                         
   4  14   5          0.53          7.74        20.10 o                         
   5  14   5        104.84         73.40        32.73 o                         
   6  14   5         28.04        -28.20        47.04 o                         
   7  14   5         76.23          7.63        29.18 o                         
   8  14   5        308.23        356.19        69.41 o                         
   9  14   5        558.69        671.87       117.86 o                         
  10  14   5        291.99        190.46        59.24 o                         
  11  14   5        326.56        231.83        93.02 o                         
 -11  15   5       1132.36       1014.21       187.29 o                         
 -10  15   5        369.30        377.22        85.12 o                         
  -9  15   5        245.04        326.04        60.24 o                         
  -8  15   5          4.99        -35.04        35.04 o                         
  -7  15   5       5373.18       5862.28       216.90 o                         
  -6  15   5        131.09         40.30        27.76 o                         
  -5  15   5        171.64        123.77        35.28 o                         
  -4  15   5        115.26         98.36        34.32 o                         
  -3  15   5      12729.43      13349.45       374.21 o                         
  -2  15   5         90.59         30.87        26.91 o                         
  -1  15   5          8.58          1.70        19.15 o                         
   0  15   5          5.67         11.53        29.43 o                         
   1  15   5       9752.47       9985.58       286.69 o                         
   2  15   5        191.28        162.62        35.35 o                         
   3  15   5        493.16        323.78        45.76 o                         
   4  15   5        130.93         55.52        28.98 o                         
   5  15   5       2388.47       2413.73       188.19 o                         
   6  15   5         11.21        -63.45        63.45 o                         
   7  15   5       2605.15       2538.08       243.28 o                         
   8  15   5        413.13        421.98        72.97 o                         
   9  15   5       3009.05       3199.04       194.17 o                         
  10  15   5        227.91        104.53        99.36 o                         
  11  15   5        677.62        316.13       124.20 o                         
 -10  16   5         29.66        -65.84        70.66 o                         
  -9  16   5        655.86        597.54        83.53 o                         
  -8  16   5         18.50         -4.82        42.90 o                         
  -7  16   5          3.79        -30.95        38.18 o                         
  -6  16   5        513.23        457.79        66.16 o                         
  -5  16   5       1414.51       1583.35       111.41 o                         
  -4  16   5         52.87         33.60        34.75 o                         
  -3  16   5          2.57         36.13        34.12 o                         
  -2  16   5       1545.90       1585.20       105.72 o                         
  -1  16   5        725.13        825.01        94.34 o                         
   0  16   5       1595.49       1849.58       112.11 o                         
   1  16   5        217.07        126.82        33.38 o                         
   2  16   5        105.02         31.34        29.90 o                         
   3  16   5        934.63        948.52        85.88 o                         
   4  16   5        135.35         54.72        43.88 o                         
   5  16   5         82.06         55.93        49.78 o                         
   6  16   5         41.25        -18.19       118.17 o                         
   7  16   5        293.16        297.17        77.48 o                         
   8  16   5        165.47        284.70        58.79 o                         
   9  16   5        107.90         -5.01        47.13 o                         
  -9  17   5         42.31         64.00        82.07 o                         
  -8  17   5          1.69          6.98       103.72 o                         
  -7  17   5        268.71        163.86        61.94 o                         
  -6  17   5        281.40        273.75        63.67 o                         
  -5  17   5        551.71        480.19        73.63 o                         
  -4  17   5        130.84        117.26        31.93 o                         
  -3  17   5       4091.65       4128.10       176.85 o                         
  -2  17   5        134.27        157.65        69.49 o                         
  -1  17   5        121.08        148.59        56.06 o                         
   0  17   5          0.00        -10.04        25.23 o                         
   1  17   5        604.88        505.68        63.07 o                         
   2  17   5        417.50        518.86       117.32 o                         
   3  17   5       1366.65       1579.12       160.24 o                         
   4  17   5        316.37        275.45        73.58 o                         
   5  17   5       3482.72       3574.54       243.17 o                         
   6  17   5         10.37         83.76        56.95 o                         
   7  17   5        162.23        144.13        69.28 o                         
  -8  18   5         46.46          3.16        62.92 o                         
  -7  18   5         13.61         67.15        49.06 o                         
  -6  18   5        174.03        172.23        44.28 o                         
  -5  18   5       1639.46       1444.79       152.46 o                         
  -4  18   5         17.21         67.25        48.56 o                         
  -3  18   5        351.51        235.03        65.59 o                         
  -2  18   5         50.41         58.79        36.73 o                         
  -1  18   5       3476.07       3546.52       269.15 o                         
   0  18   5          5.47         48.51        37.02 o                         
   1  18   5        951.09        931.47       125.77 o                         
   2  18   5         65.51         19.15        42.61 o                         
   3  18   5       3870.28       4339.35       266.80 o                         
   4  18   5        177.97        155.11        61.92 o                         
   5  18   5        414.51        298.17        99.62 o                         
   6  18   5         74.03        163.25       101.24 o                         
  -7  19   5         24.81        109.01        76.96 o                         
  -6  19   5        152.89        100.25        93.51 o                         
  -5  19   5         11.31         47.45        44.52 o                         
  -4  19   5         85.95        131.81        75.08 o                         
  -3  19   5         36.37          3.63        44.48 o                         
  -2  19   5        292.55        391.02        89.68 o                         
  -1  19   5          1.10        -47.68        47.68 o                         
   0  19   5         39.83         73.36        39.27 o                         
   1  19   5         50.89          8.45        71.74 o                         
   2  19   5         27.26        -38.76        56.63 o                         
   3  19   5          1.80        -24.51        61.86 o                         
   4  19   5         59.49         43.58        59.12 o                         
   5  19   5          0.12        -20.54        73.90 o                         
  -4  20   5        133.59         99.43       108.41 o                         
  -3  20   5        162.40        242.64       105.34 o                         
  -2  20   5          5.28         -0.50        55.98 o                         
  -1  20   5       1193.64        910.52       183.07 o                         
   0  20   5         41.08         32.02        58.08 o                         
   1  20   5        275.86        333.51       114.12 o                         
   2  20   5         28.70        -28.36        84.90 o                         
   3  20   5       1943.45       2188.37       286.87 o                         
 -15   0   6       2049.90       2474.88       372.72 o                         
 -14   0   6        410.05        380.51        85.39 o                         
 -13   0   6        306.44        191.34        82.33 o                         
 -12   0   6       2744.40       3022.93       206.28 o                         
 -11   0   6       3599.90       4059.83       225.33 o                         
 -10   0   6       7147.28       6966.78       278.76 o                         
  -9   0   6        206.22        116.06        31.75 o                         
  -8   0   6      12573.03      13428.64       155.55 o                         
  -7   0   6        215.06        244.03        25.99 o                         
  -6   0   6       9103.30       9279.53       147.90 o                         
  -5   0   6        318.56        327.97        23.30 o                         
  -4   0   6      95157.88      97302.56       714.68 o                         
  -3   0   6       3371.03       3368.99        62.58 o                         
  -2   0   6      87960.42      91448.86       706.42 o                         
  -1   0   6       2212.93       2290.04        59.03 o                         
   0   0   6         38.49        459.61       101.06 o                         
   1   0   6          0.46         93.05        24.14 o                         
   2   0   6        418.55        385.83        42.39 o                         
   3   0   6         25.91         24.98        19.53 o                         
   4   0   6      73256.41      74100.99       632.23 o                         
   5   0   6       9667.77       9845.33       179.95 o                         
   6   0   6       6202.73       6139.22       126.87 o                         
   7   0   6        339.63        279.59        27.84 o                         
   8   0   6      21975.80      22326.98       481.62 o                         
   9   0   6         11.07         -1.19        21.54 o                         
  10   0   6        103.11         95.68        34.44 o                         
  11   0   6        246.23        138.15        41.46 o                         
  12   0   6      10094.58      10324.84       566.62 o                         
  13   0   6        560.82        669.41       155.36 o                         
  14   0   6       1097.01        998.32       193.80 o                         
 -15   1   6          0.42         30.47        32.83 o                         
 -14   1   6        367.27        316.58        55.53 o                         
 -13   1   6         49.87        -27.71        36.16 o                         
 -12   1   6        838.02        781.20        74.98 o                         
 -11   1   6         54.32         48.46        28.28 o                         
 -10   1   6       1830.34       1583.01        95.16 o                         
  -9   1   6       2369.36       2537.43        64.21 o                         
  -8   1   6       3652.44       3597.96        60.92 o                         
  -7   1   6       7288.06       7132.24       103.18 o                         
  -6   1   6        659.27        673.01        36.55 o                         
  -5   1   6        281.44        306.59        18.14 o                         
  -4   1   6      11184.02      11648.02        92.35 o                         
  -3   1   6        738.00        869.28        23.17 o                         
  -2   1   6       9699.88       9320.85        64.04 o                         
  -1   1   6         16.77         32.64         6.91 o                         
   0   1   6       2115.64       2154.79        49.92 o                         
   1   1   6         53.94         67.45        16.45 o                         
   2   1   6      16248.67      15370.20       152.50 o                         
   3   1   6       2652.20       2462.20        64.06 o                         
   4   1   6        653.17        598.01        34.10 o                         
   5   1   6      10771.39      11242.89       136.03 o                         
   6   1   6       9590.96       9358.45       129.99 o                         
   7   1   6       1497.52       1547.41        51.35 o                         
   8   1   6          1.92         13.76        12.58 o                         
   9   1   6       1255.63       1159.96        46.15 o                         
  10   1   6        769.02        734.92        49.17 o                         
  11   1   6       1183.06       1000.23        80.36 o                         
  12   1   6         59.33        109.01       101.74 o                         
  13   1   6        146.74         73.34        49.35 o                         
  14   1   6        770.96        808.63       291.18 o                         
 -15   2   6        861.68        996.61       116.37 o                         
 -14   2   6        617.52        642.52        75.61 o                         
 -13   2   6        176.83        209.31        48.60 o                         
 -12   2   6        823.43        786.79        76.45 o                         
 -11   2   6        150.56        125.50        31.40 o                         
 -10   2   6        997.26        975.16        39.41 o                         
  -9   2   6        508.12        526.70        39.18 o                         
  -8   2   6       4141.18       4141.55        84.16 o                         
  -7   2   6        866.82        921.01        42.24 o                         
  -6   2   6      14660.52      15211.13       144.18 o                         
  -5   2   6          1.18          0.09         9.53 o                         
  -4   2   6      33908.92      35465.54       181.59 o                         
  -3   2   6       9527.59       9025.50        81.66 o                         
  -2   2   6      14121.79      13509.87        90.21 o                         
  -1   2   6          5.29          3.51         6.35 o                         
   0   2   6      12605.51      12524.23       119.82 o                         
   1   2   6      16170.83      16455.29       184.74 o                         
   2   2   6      17103.43      17685.51       182.18 o                         
   3   2   6        554.67        657.33        38.66 o                         
   4   2   6      14164.25      14260.21       199.57 o                         
   5   2   6       4358.14       4449.36        98.49 o                         
   6   2   6       4825.48       5073.97       101.85 o                         
   7   2   6       1538.71       1604.12        53.28 o                         
   8   2   6       8728.01       8471.31       136.48 o                         
   9   2   6        299.57        315.20        25.89 o                         
  10   2   6        123.43         65.97        14.10 o                         
  11   2   6        242.25        165.75        46.00 o                         
  12   2   6       1467.06       1746.19       166.34 o                         
  13   2   6        117.90        110.53        53.83 o                         
  14   2   6         67.71         55.83       179.45 o                         
 -15   3   6         32.95        122.59        51.17 o                         
 -14   3   6        869.01        805.20       100.08 o                         
 -13   3   6        350.11        331.34        55.00 o                         
 -12   3   6       2201.08       2498.14       132.93 o                         
 -11   3   6        147.16        102.18        30.25 o                         
 -10   3   6       6485.14       6284.45       155.02 o                         
  -9   3   6       4125.84       4205.91        99.09 o                         
  -8   3   6      13145.92      13626.87       154.36 o                         
  -7   3   6        993.88       1048.36        41.36 o                         
  -6   3   6       9903.22       9899.66       120.17 o                         
  -5   3   6       9399.86       9671.01       114.69 o                         
  -4   3   6       9607.82       9436.67        94.95 o                         
  -3   3   6        139.99        116.94        13.58 o                         
  -2   3   6      80708.59      81669.79       463.61 o                         
  -1   3   6         65.21         37.62         9.28 o                         
   0   3   6      26007.07      25790.36       444.53 o                         
   1   3   6        249.49        219.29        16.97 o                         
   2   3   6     106141.09     108654.73       794.54 o                         
   3   3   6        371.83        429.01        40.65 o                         
   4   3   6      11256.73      10643.51       120.92 o                         
   5   3   6       1171.77       1402.78        47.33 o                         
   6   3   6      14112.67      14207.58       169.41 o                         
   7   3   6        785.30        895.34        46.31 o                         
   8   3   6       1731.34       1691.50        57.59 o                         
   9   3   6       2027.79       1970.02        68.93 o                         
  10   3   6       6855.49       6842.76       142.33 o                         
  11   3   6       4044.32       3740.05       227.99 o                         
  12   3   6         56.16         15.37        44.72 o                         
  13   3   6        320.48        351.72        84.46 o                         
  14   3   6       2333.35       2843.52       330.89 o                         
 -15   4   6          0.41         11.33        57.29 o                         
 -14   4   6         23.70          2.70        38.64 o                         
 -13   4   6          1.36          4.77        33.01 o                         
 -12   4   6         62.62        -12.68        28.26 o                         
 -11   4   6         59.51         43.55        16.30 o                         
 -10   4   6         11.13         61.30        21.98 o                         
  -9   4   6        290.11        357.17        32.78 o                         
  -8   4   6        136.35         86.67        15.07 o                         
  -7   4   6        261.01        210.89        21.64 o                         
  -6   4   6         41.49         42.07        11.31 o                         
  -5   4   6        212.78        208.20        16.76 o                         
  -4   4   6         47.87         16.04         8.68 o                         
  -3   4   6       1708.17       1376.27        39.03 o                         
  -2   4   6       1026.16       1019.75        32.94 o                         
  -1   4   6         13.08          7.71        10.15 o                         
   0   4   6        102.94        130.99        13.77 o                         
   1   4   6       1297.91       1472.70        30.46 o                         
   2   4   6         98.24        113.91        13.54 o                         
   3   4   6       9668.58      10239.97       138.53 o                         
   4   4   6        173.05        182.21        18.73 o                         
   5   4   6        116.18        177.69        17.46 o                         
   6   4   6         15.49         24.64        11.08 o                         
   7   4   6         23.99         33.81        11.03 o                         
   8   4   6         33.20         27.56        13.59 o                         
   9   4   6        918.75        922.19        54.22 o                         
  10   4   6        154.09         93.01        23.00 o                         
  11   4   6         11.69         -1.50        19.65 o                         
  12   4   6         82.02         63.66        49.29 o                         
  13   4   6          2.41        -51.81        71.47 o                         
  14   4   6          0.02         17.58        87.43 o                         
 -15   5   6         21.05         39.73        82.18 o                         
 -14   5   6        613.09        578.53        88.90 o                         
 -13   5   6        711.99        800.48        92.67 o                         
 -12   5   6        992.37        951.30        96.81 o                         
 -11   5   6         15.07         -4.52        12.72 o                         
 -10   5   6       5733.93       5951.46       143.24 o                         
  -9   5   6       3791.23       3750.57        98.35 o                         
  -8   5   6       6568.53       6480.38       135.22 o                         
  -7   5   6        458.00        492.64        34.71 o                         
  -6   5   6       4413.42       4607.66        95.42 o                         
  -5   5   6       1880.47       1787.01        66.99 o                         
  -4   5   6       3655.31       3633.98        80.67 o                         
  -3   5   6        805.67        808.51        35.01 o                         
  -2   5   6      30230.76      29438.19       238.74 o                         
  -1   5   6         18.09         11.86        10.27 o                         
   0   5   6      18657.49      18868.28       174.63 o                         
   1   5   6        103.89        156.71        14.53 o                         
   2   5   6      30390.83      29740.11       496.90 o                         
   3   5   6        212.20        151.40        19.69 o                         
   4   5   6       8862.05       8911.49       125.02 o                         
   5   5   6        134.85        144.56        23.49 o                         
   6   5   6      10004.46      10245.31       148.55 o                         
   7   5   6        493.58        509.98        34.42 o                         
   8   5   6       1785.23       1659.27        66.96 o                         
   9   5   6       1002.06        987.66        66.13 o                         
  10   5   6       6717.18       6764.99       173.22 o                         
  11   5   6       2139.49       2106.80       209.05 o                         
  12   5   6         79.77         39.70        57.79 o                         
  13   5   6        601.00        608.39       112.64 o                         
 -15   6   6        589.77        536.78       154.64 o                         
 -14   6   6       1030.78        883.62       105.52 o                         
 -13   6   6        266.66        130.51       102.79 o                         
 -12   6   6        224.90        202.21        48.39 o                         
 -11   6   6        451.12        402.13        34.07 o                         
 -10   6   6       1155.10       1167.23        68.10 o                         
  -9   6   6        250.68        196.62        35.60 o                         
  -8   6   6       6426.24       6576.02       151.74 o                         
  -7   6   6        328.72        381.66        28.47 o                         
  -6   6   6      13113.94      13787.09       170.55 o                         
  -5   6   6        181.12        198.12        23.45 o                         
  -4   6   6      22655.35      23180.64       238.95 o                         
  -3   6   6        786.86        787.00        38.89 o                         
  -2   6   6      18205.15      18358.28       190.32 o                         
  -1   6   6         21.04         15.23        13.26 o                         
   0   6   6      36074.12      36083.38       631.79 o                         
   1   6   6        206.62        186.74        16.95 o                         
   2   6   6       7533.56       7184.04       111.22 o                         
   3   6   6       1436.78       1682.78        61.33 o                         
   4   6   6      15971.40      15861.54       186.74 o                         
   5   6   6       3092.55       3343.38        84.66 o                         
   6   6   6       1118.43       1118.12        51.27 o                         
   7   6   6        206.81        213.74        26.17 o                         
   8   6   6      13840.17      13335.56       221.43 o                         
   9   6   6       2461.71       2384.04       103.33 o                         
  10   6   6       1092.98       1027.41        69.50 o                         
  11   6   6          5.47         52.79        28.15 o                         
  12   6   6       1731.65       2055.77       306.51 o                         
  13   6   6         64.40         68.87        72.83 o                         
 -15   7   6         32.60        -87.09        87.09 o                         
 -14   7   6         20.19        142.97        61.80 o                         
 -13   7   6         28.83         37.65        39.71 o                         
 -12   7   6          2.52          6.07        36.51 o                         
 -11   7   6         37.20         97.14        21.66 o                         
 -10   7   6        290.91        249.58        35.76 o                         
  -9   7   6        946.30        976.52        51.65 o                         
  -8   7   6         40.88         49.62        21.37 o                         
  -7   7   6       2978.91       2939.01       119.17 o                         
  -6   7   6         10.02          8.58        15.72 o                         
  -5   7   6        179.89        118.43        18.83 o                         
  -4   7   6       1259.75       1367.97        64.80 o                         
  -3   7   6        346.46        409.42        46.53 o                         
  -2   7   6          3.48         -2.40        11.99 o                         
  -1   7   6       1798.21       1708.49        44.34 o                         
   0   7   6        500.25        470.65        26.79 o                         
   1   7   6       7004.59       7433.24       117.58 o                         
   2   7   6         46.71         42.79        21.13 o                         
   3   7   6        644.20        621.82        36.56 o                         
   4   7   6          7.41         11.31        11.58 o                         
   5   7   6       3638.17       3481.69       107.21 o                         
   6   7   6       1429.73       1414.38        65.40 o                         
   7   7   6        200.49        164.50        24.63 o                         
   8   7   6          8.00        -13.24        18.41 o                         
   9   7   6       2015.36       2011.97       114.45 o                         
  10   7   6        262.15        126.78        40.65 o                         
  11   7   6        653.30        699.19       134.72 o                         
  12   7   6         13.63         24.84        30.95 o                         
  13   7   6          0.32         63.07        84.60 o                         
 -15   8   6        668.85        733.20       179.71 o                         
 -14   8   6        782.77        609.47       141.13 o                         
 -13   8   6        339.27        124.91        54.08 o                         
 -12   8   6       1566.24       1683.29       132.32 o                         
 -11   8   6       2408.75       2703.52       105.89 o                         
 -10   8   6       4430.50       4755.10       145.20 o                         
  -9   8   6          1.62          2.07        29.77 o                         
  -8   8   6       6053.24       6316.64       160.81 o                         
  -7   8   6         94.14        154.10        70.34 o                         
  -6   8   6       8031.05       8583.62       387.03 o                         
  -5   8   6          8.84        -20.05        20.05 o                         
  -4   8   6      36707.43      38003.46       352.35 o                         
  -3   8   6          8.98          0.60        22.53 o                         
  -2   8   6      37683.21      37046.43       966.77 o                         
  -1   8   6        171.34        147.62        18.37 o                         
   0   8   6       5935.06       5814.04        94.46 o                         
   1   8   6          7.65          3.92         8.19 o                         
   2   8   6        446.49        479.16        36.55 o                         
   3   8   6        574.41        445.95        44.64 o                         
   4   8   6      34000.07      33798.93       458.61 o                         
   5   8   6       2278.88       2324.60        91.43 o                         
   6   8   6       4383.48       4398.58       132.59 o                         
   7   8   6        262.12        180.83        30.30 o                         
   8   8   6      11706.92      11476.92       224.43 o                         
   9   8   6        425.22        388.91        66.44 o                         
  10   8   6        187.99        194.08        56.48 o                         
  11   8   6         39.51         13.84        33.87 o                         
  12   8   6       5568.00       5876.38       277.92 o                         
  13   8   6        321.88        489.02       149.97 o                         
 -15   9   6         11.32         24.29        94.86 o                         
 -14   9   6        435.37        335.87        83.98 o                         
 -13   9   6         99.41         70.29        43.87 o                         
 -12   9   6       1216.33       1141.84       132.37 o                         
 -11   9   6         17.55         18.52        29.68 o                         
 -10   9   6       2017.79       2125.45        88.89 o                         
  -9   9   6       1135.56       1239.57        84.62 o                         
  -8   9   6       2789.90       3000.86       190.37 o                         
  -7   9   6        561.72        471.96        75.88 o                         
  -6   9   6       1352.27       1306.48        97.18 o                         
  -5   9   6         37.34         28.74        21.73 o                         
  -4   9   6       5153.80       5215.09       131.26 o                         
  -3   9   6         13.13         26.48        21.07 o                         
  -2   9   6       3986.54       3902.85        88.31 o                         
  -1   9   6       2009.13       2161.44        57.62 o                         
   0   9   6        973.07        874.72        35.43 o                         
   1   9   6        175.27        126.40        16.19 o                         
   2   9   6       8157.02       8210.72       186.72 o                         
   3   9   6         35.62         29.74        14.15 o                         
   4   9   6       1079.26       1034.63        55.41 o                         
   5   9   6       3444.70       3847.90       121.41 o                         
   6   9   6       4502.42       4797.04       142.96 o                         
   7   9   6         18.21        -28.14        28.14 o                         
   8   9   6        454.47        362.34        43.61 o                         
   9   9   6        356.74        293.40       115.15 o                         
  10   9   6       1727.65       1725.29       145.58 o                         
  11   9   6        432.65        463.13        79.12 o                         
  12   9   6         46.17         60.13        61.35 o                         
  13   9   6        170.89         71.57        75.30 o                         
 -14  10   6        232.94         93.51        82.16 o                         
 -13  10   6        111.89         95.45       116.64 o                         
 -12  10   6        340.47        266.83        66.32 o                         
 -11  10   6        109.60         66.19        32.16 o                         
 -10  10   6        736.15        812.06        60.06 o                         
  -9  10   6        431.46        542.23        93.19 o                         
  -8  10   6        629.12        686.94        82.98 o                         
  -7  10   6        318.78        317.17        47.21 o                         
  -6  10   6        540.44        379.10        50.16 o                         
  -5  10   6        330.07        315.14        39.23 o                         
  -4  10   6       8114.20       8075.28       213.43 o                         
  -3  10   6       1390.72       1394.71        58.52 o                         
  -2  10   6       2138.53       2093.42        63.37 o                         
  -1  10   6         33.49         28.17        18.12 o                         
   0  10   6       2933.54       2962.36        72.47 o                         
   1  10   6        443.22        401.92        28.11 o                         
   2  10   6       1884.21       1943.46        64.72 o                         
   3  10   6        761.70        813.25        49.63 o                         
   4  10   6       2995.06       2855.84       108.21 o                         
   5  10   6        211.09        190.31        27.40 o                         
   6  10   6       7280.04       7124.73       305.35 o                         
   7  10   6        518.99        556.27        62.52 o                         
   8  10   6       1026.20        871.39        80.13 o                         
   9  10   6        146.87        112.63        48.00 o                         
  10  10   6         13.53        -12.97        54.48 o                         
  11  10   6          0.36          5.89        47.32 o                         
  12  10   6        481.93        655.60       100.54 o                         
 -13  11   6         81.65         41.04        47.73 o                         
 -12  11   6       1152.86       1203.78       117.76 o                         
 -11  11   6         28.08          6.32        27.05 o                         
 -10  11   6       2126.21       1897.84       118.87 o                         
  -9  11   6       1560.46       1630.80       109.17 o                         
  -8  11   6       3933.38       3996.07       169.50 o                         
  -7  11   6         20.24         -8.42        25.44 o                         
  -6  11   6       2845.26       2870.62       142.74 o                         
  -5  11   6        967.04        940.64        78.85 o                         
  -4  11   6       3935.11       3918.33       123.62 o                         
  -3  11   6        148.16        104.28        21.86 o                         
  -2  11   6      23152.83      22879.41       257.58 o                         
  -1  11   6          6.31        -24.37        24.37 o                         
   0  11   6       5674.50       5789.24       114.24 o                         
   1  11   6        560.79        611.50        36.73 o                         
   2  11   6      27667.79      27766.74       303.25 o                         
   3  11   6        435.14        367.39        38.07 o                         
   4  11   6       7494.46       7428.74       165.11 o                         
   5  11   6        719.77        582.29        47.50 o                         
   6  11   6       6253.35       6261.53       176.48 o                         
   7  11   6        763.47        599.30        65.73 o                         
   8  11   6        866.25        875.77       106.86 o                         
   9  11   6       1223.64       1224.77       128.12 o                         
  10  11   6       3089.73       2772.18       196.77 o                         
  11  11   6       1501.69       1363.50       229.17 o                         
  12  11   6         74.22         28.21       103.52 o                         
 -13  12   6          1.10        -32.73        44.52 o                         
 -12  12   6          6.92        -65.47        92.37 o                         
 -11  12   6         47.95         11.50        43.34 o                         
 -10  12   6         19.03          5.62        53.61 o                         
  -9  12   6         67.27         54.48        34.90 o                         
  -8  12   6        179.15        104.87        36.20 o                         
  -7  12   6         31.08         25.91        34.90 o                         
  -6  12   6         50.63          4.06        33.99 o                         
  -5  12   6       1291.40       1257.42        87.87 o                         
  -4  12   6       1405.21       1477.33        79.49 o                         
  -3  12   6        244.04        248.00        32.45 o                         
  -2  12   6       1261.20       1180.21        60.00 o                         
  -1  12   6        515.95        471.87        37.84 o                         
   0  12   6       1617.96       1545.85        69.32 o                         
   1  12   6       1341.53       1346.70        57.45 o                         
   2  12   6        859.08        916.00        40.13 o                         
   3  12   6          0.09         16.97        17.01 o                         
   4  12   6       2040.64       2118.43       102.75 o                         
   5  12   6        743.23        736.20        61.85 o                         
   6  12   6         87.21        125.47        53.22 o                         
   7  12   6         79.10         66.79        38.34 o                         
   8  12   6        635.90        617.42        95.90 o                         
   9  12   6        491.84        530.81        88.62 o                         
  10  12   6        110.34        159.91        53.62 o                         
  11  12   6         66.07         -9.95        48.79 o                         
 -12  13   6        281.57        247.14        73.79 o                         
 -11  13   6        102.62         65.32        42.28 o                         
 -10  13   6       1480.55       1750.03       263.59 o                         
  -9  13   6        742.26        797.60        85.27 o                         
  -8  13   6       2825.52       2762.04       153.66 o                         
  -7  13   6        137.15         81.78        33.38 o                         
  -6  13   6       1387.31       1494.25       100.71 o                         
  -5  13   6        244.43        237.75        42.61 o                         
  -4  13   6       1743.43       1755.64        90.12 o                         
  -3  13   6         28.63         36.69        18.56 o                         
  -2  13   6       2527.75       2320.86        86.68 o                         
  -1  13   6        190.35        116.08        27.54 o                         
   0  13   6       7684.91       7594.00       162.78 o                         
   1  13   6         12.03         20.28        18.35 o                         
   2  13   6       5485.00       5390.65       183.49 o                         
   3  13   6          0.32        -21.99        22.35 o                         
   4  13   6       1027.77       1002.59        84.86 o                         
   5  13   6         25.47         -6.70        20.67 o                         
   6  13   6       3386.10       3283.30       177.29 o                         
   7  13   6         45.34        -10.54        33.42 o                         
   8  13   6         71.76         68.01        45.66 o                         
   9  13   6        135.63        100.48        71.02 o                         
  10  13   6       2284.35       2377.08       197.21 o                         
  11  13   6        230.21        319.46        83.07 o                         
 -12  14   6        211.65        121.65       109.15 o                         
 -11  14   6        253.98        126.31        72.66 o                         
 -10  14   6        319.34        276.04        75.54 o                         
  -9  14   6          0.28         34.28        36.16 o                         
  -8  14   6       2741.27       2941.29       165.86 o                         
  -7  14   6        214.90        242.44        46.81 o                         
  -6  14   6       3742.86       4172.22       174.18 o                         
  -5  14   6        178.40        140.69        35.09 o                         
  -4  14   6       5078.56       5091.81       179.40 o                         
  -3  14   6         42.74         61.47        23.81 o                         
  -2  14   6       1872.88       2013.80        92.63 o                         
  -1  14   6        342.09        270.84        34.87 o                         
   0  14   6       5573.23       5443.73       129.95 o                         
   1  14   6        254.55        208.93        29.15 o                         
   2  14   6       2614.74       2684.16       119.95 o                         
   3  14   6          0.65          7.82        19.20 o                         
   4  14   6       4028.30       4053.53       168.83 o                         
   5  14   6        913.67       1123.18       123.78 o                         
   6  14   6         37.54         32.62        57.88 o                         
   7  14   6         26.10          5.04        33.91 o                         
   8  14   6       5157.38       5794.52       247.14 o                         
   9  14   6        730.72        711.68        90.78 o                         
  10  14   6        799.61        719.17       111.64 o                         
  11  14   6          0.10        -98.62        98.62 o                         
 -11  15   6          7.64        -92.56        92.56 o                         
 -10  15   6          6.95         98.67        78.49 o                         
  -9  15   6         65.30        135.70        82.81 o                         
  -8  15   6          1.66         33.76        33.79 o                         
  -7  15   6        320.10        231.69        50.10 o                         
  -6  15   6         37.72          2.86        28.32 o                         
  -5  15   6         87.94         72.00        30.34 o                         
  -4  15   6          4.74          0.40        23.15 o                         
  -3  15   6        456.31        476.04        57.55 o                         
  -2  15   6        105.40         75.91        22.20 o                         
  -1  15   6         52.99         51.88        35.33 o                         
   0  15   6        265.66        211.17        32.27 o                         
   1  15   6       2224.01       2330.53       118.03 o                         
   2  15   6          0.21        -26.68        26.68 o                         
   3  15   6         46.08         39.53        24.63 o                         
   4  15   6         44.33         25.57       111.76 o                         
   5  15   6         60.97         66.27        59.96 o                         
   6  15   6          5.58         49.39        51.26 o                         
   7  15   6        215.85        199.35        47.28 o                         
   8  15   6          8.02         23.15        37.81 o                         
   9  15   6        347.65        452.92        93.35 o                         
  10  15   6          0.49        -63.58        96.34 o                         
 -10  16   6        512.64        449.23       128.35 o                         
  -9  16   6         43.46         90.10        94.47 o                         
  -8  16   6        942.68        977.79       117.75 o                         
  -7  16   6        290.23        272.48        54.27 o                         
  -6  16   6       1097.83       1151.88       132.58 o                         
  -5  16   6          4.54         36.50        27.64 o                         
  -4  16   6       4217.37       4315.36       175.92 o                         
  -3  16   6         89.94         80.24        31.84 o                         
  -2  16   6       2457.99       2360.88       125.64 o                         
  -1  16   6         24.29        -22.11        34.88 o                         
   0  16   6       1122.96       1117.39       106.40 o                         
   1  16   6          1.16         24.85        20.67 o                         
   2  16   6        666.79        622.78        67.69 o                         
   3  16   6        190.32        133.69        58.09 o                         
   4  16   6       5702.25       6153.87       305.82 o                         
   5  16   6        272.66        293.26        74.06 o                         
   6  16   6        444.65        538.15       100.18 o                         
   7  16   6        217.77        257.51       139.04 o                         
   8  16   6       1510.10       1823.32       184.93 o                         
   9  16   6        227.66        167.88        70.74 o                         
  -8  17   6        709.27        658.19       101.95 o                         
  -7  17   6          5.53         30.35        37.40 o                         
  -6  17   6        694.87        613.18       122.69 o                         
  -5  17   6        225.68        261.18        70.69 o                         
  -4  17   6        809.51        731.07       107.89 o                         
  -3  17   6          5.98         58.66        44.81 o                         
  -2  17   6       1550.29       1652.12       156.73 o                         
  -1  17   6        300.86        345.98        89.86 o                         
   0  17   6        338.07        306.92       169.21 o                         
   1  17   6        369.00        278.50        93.98 o                         
   2  17   6       2656.52       2983.17       289.27 o                         
   3  17   6          0.59        -16.78        41.08 o                         
   4  17   6        881.13       1009.01       131.23 o                         
   5  17   6         67.89        119.04        53.24 o                         
   6  17   6       2128.01       2584.73       211.29 o                         
   7  17   6         42.59         89.47        83.32 o                         
  -8  18   6          1.94        -16.47        64.77 o                         
  -7  18   6        202.83        367.06       109.54 o                         
  -6  18   6          0.58        -47.77        47.77 o                         
  -5  18   6         72.05        161.25        64.59 o                         
  -4  18   6        589.58        649.36       156.07 o                         
  -3  18   6        152.86         50.88        47.41 o                         
  -2  18   6        260.09        281.64        71.23 o                         
  -1  18   6         59.57        161.98        64.58 o                         
   0  18   6        126.28        101.25        55.48 o                         
   1  18   6          0.50        -70.27        77.06 o                         
   2  18   6         37.63        -53.92        53.92 o                         
   3  18   6        241.35        270.43        67.42 o                         
   4  18   6        684.40        780.40       124.81 o                         
   5  18   6         54.89         38.73        76.72 o                         
  -7  19   6         29.01        171.42        88.85 o                         
  -6  19   6        773.40        684.21       162.13 o                         
  -5  19   6        252.73        237.12       166.78 o                         
  -4  19   6        477.45        623.24       107.81 o                         
  -3  19   6         38.19         -3.51        41.41 o                         
  -2  19   6       3053.78       3642.06       246.11 o                         
  -1  19   6         23.06         11.59        95.51 o                         
   0  19   6        604.89        683.39       114.80 o                         
   1  19   6        122.52         64.87        57.08 o                         
   2  19   6       3069.65       2890.89       313.42 o                         
   3  19   6        173.04        288.81       111.32 o                         
   4  19   6       1818.33       1807.06       262.16 o                         
  -2  20   6        337.42        318.81       129.68 o                         
  -1  20   6          8.82        -83.92        83.92 o                         
   0  20   6        415.67        530.27       148.75 o                         
   1  20   6         19.87        -22.84        62.40 o                         
 -15   1   7        897.03        852.68       109.55 o                         
 -14   1   7        955.37       1315.59       151.80 o                         
 -13   1   7         14.89         42.25        39.39 o                         
 -12   1   7         37.57        -20.54        33.75 o                         
 -11   1   7       4184.73       4261.39       164.46 o                         
 -10   1   7        148.92         99.98        28.95 o                         
  -9   1   7         19.04        -28.02        28.02 o                         
  -8   1   7         20.00         18.51         9.05 o                         
  -7   1   7      27701.11      27800.46       224.76 o                         
  -6   1   7       1736.13       1899.43        62.46 o                         
  -5   1   7       3390.03       3187.82        59.55 o                         
  -4   1   7        561.54        589.45        21.07 o                         
  -3   1   7      72906.66      72329.46       351.16 o                         
  -2   1   7        354.67        402.27        15.14 o                         
  -1   1   7       4462.28       4565.86        75.64 o                         
   0   1   7         72.04        108.08        13.75 o                         
   1   1   7      50094.42      50623.94       222.87 o                         
   2   1   7        481.95        579.57        32.84 o                         
   3   1   7      11594.85      11763.55       136.79 o                         
   4   1   7       4975.93       5159.59       103.36 o                         
   5   1   7      48338.20      49449.70       335.75 o                         
   6   1   7       1420.84       1471.32        49.62 o                         
   7   1   7       1593.65       1607.86        54.70 o                         
   8   1   7        348.91        304.71        25.29 o                         
   9   1   7       8589.69       8404.81       143.93 o                         
  10   1   7       3232.65       3148.83       104.51 o                         
  11   1   7       2228.03       2584.73       192.74 o                         
  12   1   7       2414.65       2680.99       207.59 o                         
  13   1   7       3685.09       4272.88       274.43 o                         
  14   1   7          4.82         -6.15        48.31 o                         
 -15   2   7          0.07         13.87        44.74 o                         
 -14   2   7        129.51        145.70        43.71 o                         
 -13   2   7       1202.50       1258.85       100.96 o                         
 -12   2   7        571.26        597.87        95.54 o                         
 -11   2   7        512.48        375.89        49.42 o                         
 -10   2   7       1680.95       1579.35        62.37 o                         
  -9   2   7      12920.17      12505.77       174.95 o                         
  -8   2   7       1814.41       1819.46        47.70 o                         
  -7   2   7        380.76        522.28        27.46 o                         
  -6   2   7        879.06        822.39        34.38 o                         
  -5   2   7       9069.33       8820.58       114.53 o                         
  -4   2   7       3816.40       3789.26        61.77 o                         
  -3   2   7         57.59         78.12         9.69 o                         
  -2   2   7        612.07        595.29        20.29 o                         
  -1   2   7      20377.55      19801.15       169.91 o                         
   0   2   7       1436.90       1677.61        47.81 o                         
   1   2   7        308.13        248.32        17.06 o                         
   2   2   7       4817.47       5360.59       116.51 o                         
   3   2   7      36968.79      37026.07       396.82 o                         
   4   2   7       1730.01       1807.72        61.59 o                         
   5   2   7        515.99        507.68        37.02 o                         
   6   2   7        389.05        334.30        28.80 o                         
   7   2   7       8661.48       8790.28       137.00 o                         
   8   2   7       1379.83       1300.98        52.22 o                         
   9   2   7          2.46          6.53        12.85 o                         
  10   2   7       3731.12       3893.16        96.11 o                         
  11   2   7       5919.25       5948.38       308.20 o                         
  12   2   7        731.24        659.92       109.11 o                         
  13   2   7        527.54        650.87       113.51 o                         
  14   2   7        467.37        715.73       180.44 o                         
 -15   3   7         71.93        156.71        70.12 o                         
 -14   3   7        300.99        309.22        57.67 o                         
 -13   3   7         59.26         64.16        47.87 o                         
 -12   3   7          1.73         11.22        24.26 o                         
 -11   3   7         39.99         34.60        13.88 o                         
 -10   3   7        158.28        142.69        23.04 o                         
  -9   3   7         15.33          1.68        18.26 o                         
  -8   3   7       1372.93       1272.73        52.30 o                         
  -7   3   7       3993.92       4007.85        75.38 o                         
  -6   3   7       1578.35       1546.17        47.08 o                         
  -5   3   7       1631.59       1727.74        48.09 o                         
  -4   3   7       1385.05       1417.64        36.72 o                         
  -3   3   7       4343.09       4404.89        60.00 o                         
  -2   3   7        108.20        160.72        12.44 o                         
  -1   3   7       1113.03       1090.67        27.07 o                         
   0   3   7        517.43        500.92        50.84 o                         
   1   3   7      10063.97      11028.02       135.07 o                         
   2   3   7        562.32        462.74        51.60 o                         
   3   3   7         10.00         13.22        14.52 o                         
   4   3   7      18802.01      19610.34       361.18 o                         
   5   3   7       2076.86       2113.10        74.09 o                         
   6   3   7       1960.01       1850.40        63.41 o                         
   7   3   7          1.23          6.33        11.69 o                         
   8   3   7         53.76         33.14        11.96 o                         
   9   3   7       3694.51       3562.13        93.74 o                         
  10   3   7        225.29        201.38        24.45 o                         
  11   3   7         10.20         45.45        44.40 o                         
  12   3   7        111.67        125.03        60.36 o                         
  13   3   7         81.37        120.38        60.73 o                         
  14   3   7          0.53        119.01       112.73 o                         
 -15   4   7        153.15        165.59        69.27 o                         
 -14   4   7        272.41        130.08        45.14 o                         
 -13   4   7       1537.31       1606.85       115.57 o                         
 -12   4   7        280.15        291.26        47.11 o                         
 -11   4   7        173.59        167.25        21.46 o                         
 -10   4   7       2135.18       2146.97        82.61 o                         
  -9   4   7      15314.08      15390.77       216.23 o                         
  -8   4   7       3160.58       3389.89        80.32 o                         
  -7   4   7        947.22        909.45        42.92 o                         
  -6   4   7       4080.85       4646.50        76.49 o                         
  -5   4   7       4511.30       4590.09        77.99 o                         
  -4   4   7       3417.12       3289.72        65.54 o                         
  -3   4   7      10886.19      10690.14       100.85 o                         
  -2   4   7        854.58        807.28        30.36 o                         
  -1   4   7     109025.83     108882.73       486.34 o                         
   0   4   7        105.28         96.25        11.43 o                         
   1   4   7         31.02         76.15        19.29 o                         
   2   4   7       1868.97       1956.79        61.99 o                         
   3   4   7      61642.09      61992.56       530.23 o                         
   4   4   7        608.17        523.52        27.14 o                         
   5   4   7       1737.67       1597.51        51.50 o                         
   6   4   7       3674.98       3590.95        81.82 o                         
   7   4   7      21018.56      21409.21       222.95 o                         
   8   4   7        356.78        337.07        28.37 o                         
   9   4   7        340.60        311.42        29.35 o                         
  10   4   7       2615.99       2532.54        90.20 o                         
  11   4   7       3091.07       3038.70       132.92 o                         
  12   4   7        510.43        472.28       113.50 o                         
  13   4   7       1077.92       1184.82       145.40 o                         
 -15   5   7        387.31        141.70        67.62 o                         
 -14   5   7        104.27        109.11        43.21 o                         
 -13   5   7         65.62         38.01        37.88 o                         
 -12   5   7          1.51         45.79        44.12 o                         
 -11   5   7        333.66        352.63        35.89 o                         
 -10   5   7          7.11         10.39        17.51 o                         
  -9   5   7          0.10         13.91        17.17 o                         
  -8   5   7       1663.30       1520.12        62.13 o                         
  -7   5   7       8537.10       8383.25       131.76 o                         
  -6   5   7        634.91        700.05        35.69 o                         
  -5   5   7       3267.10       3445.53        70.21 o                         
  -4   5   7       2407.29       2355.14        60.37 o                         
  -3   5   7       8512.23       8369.28       132.49 o                         
  -2   5   7        396.73        396.45        22.03 o                         
  -1   5   7       1168.42       1159.48        40.69 o                         
   0   5   7       2011.80       2155.73        55.97 o                         
   1   5   7      17013.01      17262.00       143.93 o                         
   2   5   7        175.41        146.95        16.14 o                         
   3   5   7         94.17         60.71        13.18 o                         
   4   5   7       5760.07       5386.71        98.85 o                         
   5   5   7       5249.71       5357.15       105.22 o                         
   6   5   7       2240.46       2388.48        73.78 o                         
   7   5   7       1545.35       1677.54        64.83 o                         
   8   5   7          1.49        -16.13        17.02 o                         
   9   5   7       4670.61       4637.35       128.28 o                         
  10   5   7       1459.91       1511.66       102.29 o                         
  11   5   7         13.32         -2.40        24.68 o                         
  12   5   7         33.06        -52.25        52.25 o                         
  13   5   7        289.93        312.12        86.44 o                         
 -15   6   7         38.75        146.45        94.02 o                         
 -14   6   7         14.36         16.88        41.11 o                         
 -13   6   7        809.71        752.05        92.12 o                         
 -12   6   7        324.39        399.54        86.38 o                         
 -11   6   7         46.34         -2.12        58.17 o                         
 -10   6   7         94.71        108.81        24.91 o                         
  -9   6   7       8075.81       8033.80       152.40 o                         
  -8   6   7       1334.46       1262.37        58.43 o                         
  -7   6   7        205.86        215.13        22.85 o                         
  -6   6   7        143.44        171.82        21.54 o                         
  -5   6   7       8701.83       8603.59       155.38 o                         
  -4   6   7       2839.60       2797.94        76.39 o                         
  -3   6   7         67.19         31.19        10.96 o                         
  -2   6   7        320.48        317.11        21.29 o                         
  -1   6   7      30457.95      31023.47       236.80 o                         
   0   6   7          0.86         -5.60        10.24 o                         
   1   6   7        882.47        871.31        61.48 o                         
   2   6   7        212.41        184.19        19.87 o                         
   3   6   7      16716.11      17312.38       169.72 o                         
   4   6   7        530.42        528.39        33.02 o                         
   5   6   7       2522.59       2637.05        76.00 o                         
   6   6   7        177.26         85.05        17.87 o                         
   7   6   7       5603.38       5472.01       119.20 o                         
   8   6   7       1592.53       1610.24        71.45 o                         
   9   6   7        324.60        309.18        39.94 o                         
  10   6   7       2306.82       2309.12       155.70 o                         
  11   6   7       2382.58       2437.29       142.73 o                         
  12   6   7        218.17        144.61        52.93 o                         
  13   6   7        213.54        169.93       131.35 o                         
 -15   7   7        916.63        763.22       198.43 o                         
 -14   7   7       1012.04        985.50       194.57 o                         
 -13   7   7          9.01         17.83        44.26 o                         
 -12   7   7         11.45        -14.70        31.94 o                         
 -11   7   7       2496.01       2753.50       124.41 o                         
 -10   7   7        430.58        439.79        45.05 o                         
  -9   7   7        167.42        104.98        23.61 o                         
  -8   7   7        372.84        422.46        35.49 o                         
  -7   7   7      16232.09      16568.86       214.12 o                         
  -6   7   7        148.97        110.91        26.12 o                         
  -5   7   7        121.66         69.58        18.39 o                         
  -4   7   7        438.74        373.23        35.89 o                         
  -3   7   7      37237.05      37272.34       426.76 o                         
  -2   7   7         31.86         14.30        11.92 o                         
  -1   7   7        242.29        213.41        26.55 o                         
   0   7   7       3485.22       3402.65       109.52 o                         
   1   7   7      13105.31      12771.33       781.46 o                         
   2   7   7         23.32         17.78        11.83 o                         
   3   7   7       1980.19       1902.88        76.11 o                         
   4   7   7       1374.17       1496.30        56.45 o                         
   5   7   7      26917.87      26882.85       250.79 o                         
   6   7   7        785.00        806.34        45.74 o                         
   7   7   7       2579.04       2590.94        93.23 o                         
   8   7   7        597.03        654.71        53.54 o                         
   9   7   7       8670.11       8301.91       214.15 o                         
  10   7   7        446.25        338.47        62.61 o                         
  11   7   7        888.05        923.59        91.82 o                         
  12   7   7       1432.60       1620.87       168.10 o                         
  13   7   7       2390.71       2665.13       311.68 o                         
 -15   8   7         45.55         49.05        92.69 o                         
 -14   8   7         58.05         33.98        74.15 o                         
 -13   8   7        157.73        166.70        53.80 o                         
 -12   8   7        156.89        125.49        63.54 o                         
 -11   8   7         37.86         77.67        31.13 o                         
 -10   8   7         74.04        110.12        32.51 o                         
  -9   8   7        363.57        314.43        35.05 o                         
  -8   8   7         93.10         62.18        21.78 o                         
  -7   8   7         35.25        -11.84        32.86 o                         
  -6   8   7          7.72         -9.26        28.23 o                         
  -5   8   7        638.39        571.44        47.25 o                         
  -4   8   7         69.00        123.04        27.29 o                         
  -3   8   7         36.51          4.15        26.57 o                         
  -2   8   7        157.54        150.35        24.05 o                         
  -1   8   7        425.20        355.54        21.01 o                         
   0   8   7       6378.34       6477.79       146.10 o                         
   1   8   7        130.07        122.14        28.59 o                         
   2   8   7       1013.25       1017.94        43.64 o                         
   3   8   7       1887.02       1814.73        59.67 o                         
   4   8   7         94.24         80.19        18.70 o                         
   5   8   7        126.51        119.43        23.65 o                         
   6   8   7         20.86         26.47        18.97 o                         
   7   8   7        295.23        211.84        50.35 o                         
   8   8   7        337.18        280.85        38.31 o                         
   9   8   7         95.47         91.20        46.20 o                         
  10   8   7          8.33         49.82        94.73 o                         
  11   8   7        159.58        103.22        34.93 o                         
  12   8   7          0.04         37.60        47.32 o                         
  13   8   7         82.50        -35.60        64.97 o                         
 -14   9   7        490.15        341.09        90.99 o                         
 -13   9   7          9.84          4.80        36.27 o                         
 -12   9   7         64.46         51.88        36.60 o                         
 -11   9   7       1098.34       1029.97        81.51 o                         
 -10   9   7         94.62         63.69        24.01 o                         
  -9   9   7          0.17         24.28        29.23 o                         
  -8   9   7        223.62        225.01        59.94 o                         
  -7   9   7       3547.95       3670.37       205.79 o                         
  -6   9   7        956.58        871.93        74.31 o                         
  -5   9   7         35.30         39.02        26.76 o                         
  -4   9   7        422.50        407.89        52.12 o                         
  -3   9   7      31511.82      32112.61       299.76 o                         
  -2   9   7        763.58        683.79        33.68 o                         
  -1   9   7          0.31         -6.79         8.79 o                         
   0   9   7          2.43          0.40        10.91 o                         
   1   9   7       8621.59       8537.94       281.71 o                         
   2   9   7         52.55         58.76        21.17 o                         
   3   9   7       3090.65       3226.99        89.53 o                         
   4   9   7       1723.65       1687.23        69.80 o                         
   5   9   7      28665.66      29103.23       303.51 o                         
   6   9   7       1808.32       1562.58        73.89 o                         
   7   9   7        331.79        225.63        34.42 o                         
   8   9   7       1353.33       1249.36        78.92 o                         
   9   9   7       2306.85       2303.31       164.40 o                         
  10   9   7        198.49        104.28        41.81 o                         
  11   9   7        946.93        875.07       109.32 o                         
  12   9   7        383.34        332.51        80.53 o                         
 -14  10   7         53.23         64.35        56.78 o                         
 -13  10   7       1562.39       1313.76       157.31 o                         
 -12  10   7        521.30        410.03        82.33 o                         
 -11  10   7         58.41         11.05        28.27 o                         
 -10  10   7       1753.39       1660.99       108.78 o                         
  -9  10   7       3896.56       3952.99       187.72 o                         
  -8  10   7        782.75        810.16       126.52 o                         
  -7  10   7         35.96          0.30        25.95 o                         
  -6  10   7          3.08        -22.26        27.99 o                         
  -5  10   7       8230.36       8221.22       337.06 o                         
  -4  10   7         81.38         21.78        27.42 o                         
  -3  10   7        226.50        288.22        31.12 o                         
  -2  10   7        616.84        610.82        35.27 o                         
  -1  10   7      18209.76      18123.40       168.95 o                         
   0  10   7         93.16         85.81        13.65 o                         
   1  10   7       2757.87       2866.03        83.48 o                         
   2  10   7        115.67         61.28        22.75 o                         
   3  10   7      18799.49      19037.21       227.86 o                         
   4  10   7       4300.42       4404.43       117.06 o                         
   5  10   7         43.56         64.92        21.04 o                         
   6  10   7        356.29        273.19        38.93 o                         
   7  10   7       5532.21       5312.56       162.06 o                         
   8  10   7        127.32         50.19        26.25 o                         
   9  10   7        582.09        525.67        81.47 o                         
  10  10   7       1786.64       1784.01       154.25 o                         
  11  10   7       2472.56       2477.14       222.06 o                         
  12  10   7        756.41        904.01       119.75 o                         
 -14  11   7         72.20          3.42        74.32 o                         
 -13  11   7         12.33         11.52        39.73 o                         
 -12  11   7        104.40        215.45        60.52 o                         
 -11  11   7         11.70         -6.21        40.57 o                         
 -10  11   7         13.19         28.60        53.39 o                         
  -9  11   7         10.59         -1.69        26.49 o                         
  -8  11   7        326.88        154.39        39.03 o                         
  -7  11   7         40.56        -22.41        33.29 o                         
  -6  11   7        827.91        849.27        80.34 o                         
  -5  11   7          0.36        -22.42        29.58 o                         
  -4  11   7       1222.72       1160.54        67.23 o                         
  -3  11   7        263.17        222.47        29.64 o                         
  -2  11   7        190.16        123.62        29.27 o                         
  -1  11   7        355.29        283.59        26.79 o                         
   0  11   7        373.99        351.14        27.92 o                         
   1  11   7        562.25        553.41        39.28 o                         
   2  11   7         33.88         30.71        15.94 o                         
   3  11   7         32.79         24.29        18.95 o                         
   4  11   7       1636.83       1734.67        76.70 o                         
   5  11   7        877.81        869.19        57.09 o                         
   6  11   7        434.89        345.18        44.63 o                         
   7  11   7         75.97         56.21        24.85 o                         
   8  11   7          0.74         22.91        34.27 o                         
   9  11   7         60.01        122.50        72.58 o                         
  10  11   7        129.65         99.02        47.85 o                         
  11  11   7          5.38        -16.31        43.32 o                         
  12  11   7         46.37         23.85        73.03 o                         
 -13  12   7        686.35        461.37       108.42 o                         
 -12  12   7        420.90        244.65        80.08 o                         
 -11  12   7          0.15        -27.07        31.81 o                         
 -10  12   7        741.79        810.98        95.39 o                         
  -9  12   7       3747.19       3995.48       178.50 o                         
  -8  12   7        710.70        687.40        94.96 o                         
  -7  12   7        263.90        214.85        68.30 o                         
  -6  12   7        186.57        148.24        43.06 o                         
  -5  12   7       4198.12       4300.56       157.15 o                         
  -4  12   7        865.28        817.57        59.89 o                         
  -3  12   7       2146.86       2010.17        78.23 o                         
  -2  12   7         80.12         66.84        17.47 o                         
  -1  12   7      26752.64      27422.01       339.60 o                         
   0  12   7         41.83         31.87        13.66 o                         
   1  12   7        284.96        288.57        29.46 o                         
   2  12   7         87.29         32.80        28.54 o                         
   3  12   7      12089.34      12641.09       245.74 o                         
   4  12   7        234.94        179.40        30.42 o                         
   5  12   7         54.30         65.34        23.51 o                         
   6  12   7       1019.23       1080.41        76.55 o                         
   7  12   7       4750.14       4353.34       233.41 o                         
   8  12   7         92.76         46.28        47.70 o                         
   9  12   7        384.88        319.00        72.92 o                         
  10  12   7       1069.41       1032.53       125.65 o                         
  11  12   7       1602.99       1647.04       164.77 o                         
 -12  13   7         28.20         25.51        45.57 o                         
 -11  13   7        432.40        552.45       102.42 o                         
 -10  13   7          4.53        -44.31        54.03 o                         
  -9  13   7         28.62         57.45        35.20 o                         
  -8  13   7        256.45        200.80        63.62 o                         
  -7  13   7       2786.69       2891.81       183.35 o                         
  -6  13   7          0.53        -32.38        32.38 o                         
  -5  13   7          1.22        -23.91        28.53 o                         
  -4  13   7       1091.01       1173.50        94.68 o                         
  -3  13   7       5952.43       5979.26       139.92 o                         
  -2  13   7        643.13        654.97        46.34 o                         
  -1  13   7         18.89         51.85        19.98 o                         
   0  13   7        129.63        135.11        22.39 o                         
   1  13   7       5332.06       5081.49       110.48 o                         
   2  13   7        162.31         93.85        21.86 o                         
   3  13   7         27.32        -15.93        18.80 o                         
   4  13   7       1428.00       1544.26       118.32 o                         
   5  13   7       2664.58       2703.29       134.59 o                         
   6  13   7        335.94        278.21        59.02 o                         
   7  13   7        614.13        507.27        76.06 o                         
   8  13   7        150.70        123.32        42.21 o                         
   9  13   7       2331.61       2555.94       164.40 o                         
  10  13   7        548.77        527.87        93.60 o                         
  11  13   7         95.47         89.42        45.49 o                         
 -12  14   7        175.68         91.21        86.39 o                         
 -11  14   7         28.37         33.91        37.38 o                         
 -10  14   7          8.05        -29.95        60.74 o                         
  -9  14   7        982.77       1139.65       105.99 o                         
  -8  14   7        313.67        367.33        71.63 o                         
  -7  14   7        111.17         82.12        31.63 o                         
  -6  14   7         67.43         -9.28        27.94 o                         
  -5  14   7        463.68        497.09        85.48 o                         
  -4  14   7         16.37         24.42        21.65 o                         
  -3  14   7          0.04         19.66        20.26 o                         
  -2  14   7         33.25        -11.05        22.09 o                         
  -1  14   7       3809.53       3720.30       106.64 o                         
   0  14   7         57.58         65.60        25.32 o                         
   1  14   7         20.33         -9.59        11.26 o                         
   2  14   7          7.30         19.04        18.95 o                         
   3  14   7        456.27        402.28        80.36 o                         
   4  14   7         45.03        129.90        57.20 o                         
   5  14   7        636.64        747.49       106.49 o                         
   6  14   7          2.67         14.24        40.71 o                         
   7  14   7        797.62        810.48        92.49 o                         
   8  14   7         75.74         53.64        38.00 o                         
   9  14   7         33.76         14.07        45.90 o                         
  10  14   7        577.49        514.81        96.29 o                         
  11  14   7        334.09        255.74       115.31 o                         
 -11  15   7        977.61        754.42       182.07 o                         
  -9  15   7         33.18         76.43        57.31 o                         
  -8  15   7         49.66         47.82        35.88 o                         
  -7  15   7       5422.31       5890.09       216.38 o                         
  -6  15   7        155.71        127.00        37.06 o                         
  -5  15   7        189.04        112.53        39.87 o                         
  -4  15   7        154.90         85.91        26.27 o                         
  -3  15   7       5223.93       5338.71       179.72 o                         
  -2  15   7          2.47        -17.55        17.55 o                         
  -1  15   7        205.07        168.37        34.31 o                         
   0  15   7        413.83        410.77        48.97 o                         
   1  15   7       5478.12       5695.46       186.84 o                         
   2  15   7          0.02        -23.69        24.14 o                         
   3  15   7       1103.17       1051.53       123.94 o                         
   4  15   7        312.89        154.51        74.79 o                         
   5  15   7       4856.09       5779.41       323.43 o                         
   6  15   7        173.02        117.40        54.83 o                         
   7  15   7        824.67        973.38       103.95 o                         
   8  15   7        137.82        125.15        46.07 o                         
   9  15   7       3937.76       3947.77       260.91 o                         
  10  15   7         46.59         15.75        97.93 o                         
  -8  16   7         15.34        -20.93        36.21 o                         
  -7  16   7        109.93          2.24        80.85 o                         
  -6  16   7         40.55         97.82        52.79 o                         
  -5  16   7        488.16        491.22        92.41 o                         
  -4  16   7         83.58          6.43        42.80 o                         
  -3  16   7          4.53         45.26        33.74 o                         
  -2  16   7        220.01        197.72        86.06 o                         
  -1  16   7        600.94        713.85       102.14 o                         
   0  16   7       1836.61       2066.81       176.85 o                         
   1  16   7        156.41         56.33        34.19 o                         
   2  16   7       1015.78        847.32       245.73 o                         
   3  16   7        935.71        962.10       125.73 o                         
   4  16   7          0.91        -42.14        58.09 o                         
   5  16   7         45.10         35.74        63.62 o                         
   6  16   7         45.84          4.99        43.93 o                         
   7  16   7        378.48        396.64        89.12 o                         
   8  16   7          5.32        -74.38        96.21 o                         
   9  16   7         92.78        138.80        69.86 o                         
  -8  17   7         36.04         18.46        44.15 o                         
  -7  17   7        656.07        595.96        98.62 o                         
  -6  17   7        146.47         15.58        55.39 o                         
  -5  17   7        147.81        231.54        64.66 o                         
  -4  17   7         51.45        -39.34        39.34 o                         
  -3  17   7       3700.69       4160.13       248.44 o                         
  -2  17   7        303.40        366.98        78.16 o                         
  -1  17   7         16.75          1.00        48.25 o                         
   0  17   7        110.16         85.70        37.22 o                         
   1  17   7       1184.43       1115.49       134.01 o                         
   2  17   7         90.69         96.87        48.15 o                         
   3  17   7        228.54        166.26        74.21 o                         
   4  17   7        341.29        396.83        86.06 o                         
   5  17   7       4121.81       4876.39       636.44 o                         
   6  17   7          0.00          5.48       109.53 o                         
  -7  18   7          0.02        -69.96        69.96 o                         
  -6  18   7         23.06         79.44        61.72 o                         
  -5  18   7       1694.61       1846.79       177.82 o                         
  -4  18   7         48.55         13.89        74.53 o                         
  -3  18   7         27.15        -53.18        53.18 o                         
  -2  18   7          6.14         13.61        42.80 o                         
  -1  18   7       3319.53       3661.85       244.10 o                         
   0  18   7         17.13         59.16        41.62 o                         
   1  18   7        219.80         81.65        40.42 o                         
   2  18   7         14.86         26.92        51.47 o                         
   3  18   7       4898.36       5393.07       339.69 o                         
   4  18   7        231.58        238.48       121.69 o                         
  -7  19   7         48.00        108.87        83.41 o                         
  -6  19   7        183.68         28.97        63.53 o                         
  -5  19   7          0.62        -79.40        89.63 o                         
  -4  19   7        438.40        542.88       114.47 o                         
  -3  19   7         93.42         45.05        47.43 o                         
  -2  19   7         22.15         -6.76        77.97 o                         
  -1  19   7          1.13        -49.57        55.89 o                         
   0  19   7         33.66        -74.50        89.91 o                         
   1  19   7         43.08        110.26        78.31 o                         
   2  19   7         38.95         53.13        70.40 o                         
 -15   0   8        611.53        733.23       182.37 o                         
 -14   0   8       1449.57       1454.32       162.02 o                         
 -13   0   8        993.55       1023.83       127.29 o                         
 -12   0   8        602.10        767.51       105.71 o                         
 -11   0   8       1364.44       1711.26       150.03 o                         
 -10   0   8       4946.74       4717.92       155.66 o                         
  -9   0   8          6.98         -6.88        14.90 o                         
  -8   0   8       3819.55       3966.92        99.79 o                         
  -7   0   8       3100.66       3202.53        88.77 o                         
  -6   0   8      28462.05      27716.66       283.42 o                         
  -5   0   8        638.65        545.72        33.67 o                         
  -4   0   8       4978.52       5087.74       113.08 o                         
  -3   0   8       1714.65       1822.94        46.47 o                         
  -2   0   8      19237.36      19287.10       163.93 o                         
  -1   0   8        561.42        441.81        24.72 o                         
   0   0   8      12512.70      12536.57       221.82 o                         
   1   0   8        173.69        141.16        21.51 o                         
   2   0   8       2949.64       3442.28       139.90 o                         
   3   0   8        775.61        692.16        64.21 o                         
   4   0   8      65680.16      68912.27       797.09 o                         
   5   0   8       5366.15       5689.46       152.37 o                         
   6   0   8       8383.96       8217.19       205.25 o                         
   7   0   8        587.13        557.92        44.48 o                         
   8   0   8       6586.96       6810.94       184.38 o                         
   9   0   8       2585.33       2564.79       138.99 o                         
  10   0   8       5751.64       5526.14       186.82 o                         
  11   0   8       1286.14       1349.10       197.20 o                         
  12   0   8       5167.54       5816.37       431.24 o                         
  13   0   8       1298.65       1521.64       236.31 o                         
 -15   1   8          0.74          9.21        97.55 o                         
 -14   1   8        408.82        368.43        63.62 o                         
 -13   1   8        192.63        200.68        62.61 o                         
 -12   1   8       1159.91       1095.21        95.16 o                         
 -11   1   8         73.23        113.95        36.32 o                         
 -10   1   8        341.40        290.07        39.65 o                         
  -9   1   8        119.25        150.76        29.84 o                         
  -8   1   8       1039.00       1164.32        38.78 o                         
  -7   1   8        661.18        699.51        37.99 o                         
  -6   1   8         66.59         51.15        12.53 o                         
  -5   1   8        415.27        389.93        20.85 o                         
  -4   1   8       4832.78       4963.86        61.46 o                         
  -3   1   8        209.36        249.20        14.05 o                         
  -2   1   8        516.09        583.26        19.30 o                         
  -1   1   8          2.48          3.18         7.22 o                         
   0   1   8       1621.88       1613.31        57.34 o                         
   1   1   8        695.18        870.26        45.08 o                         
   2   1   8       8047.09       7738.97       122.68 o                         
   3   1   8       1610.54       1900.47        69.51 o                         
   4   1   8       1376.62       1495.00        58.95 o                         
   5   1   8        573.62        741.81        40.56 o                         
   6   1   8       6971.83       6881.48       122.58 o                         
   7   1   8        901.47        881.89        45.69 o                         
   8   1   8         64.01         39.21        13.18 o                         
   9   1   8       1480.71       1367.36        56.58 o                         
  10   1   8       4767.55       4623.25       130.99 o                         
  11   1   8       1537.00       1875.04       232.06 o                         
  12   1   8        189.12        255.71        75.32 o                         
  13   1   8          9.87         62.39        79.59 o                         
 -15   2   8        341.56        261.60        70.63 o                         
 -14   2   8        668.70        588.07        72.84 o                         
 -13   2   8        440.37        398.73        66.02 o                         
 -12   2   8        156.47         90.79        34.67 o                         
 -11   2   8         86.96        100.20        27.91 o                         
 -10   2   8        160.34        176.28        31.17 o                         
  -9   2   8        146.99         98.15        25.16 o                         
  -8   2   8       2631.91       2688.19        61.74 o                         
  -7   2   8       6080.75       6459.83        94.02 o                         
  -6   2   8       4727.83       4738.88        80.27 o                         
  -5   2   8        475.29        492.92        25.55 o                         
  -4   2   8       7906.34       7775.22        91.86 o                         
  -3   2   8       1187.25       1133.31        30.24 o                         
  -2   2   8      15732.86      14760.64       125.26 o                         
  -1   2   8        200.21        128.05        12.59 o                         
   0   2   8      16383.67      15252.10       152.11 o                         
   1   2   8        977.16       1044.75        34.30 o                         
   2   2   8      12518.68      12007.13       185.38 o                         
   3   2   8       3351.23       3649.55        95.85 o                         
   4   2   8      11934.04      12039.16       165.26 o                         
   5   2   8      11435.91      11821.39       190.61 o                         
   6   2   8       4982.90       5140.23       116.24 o                         
   7   2   8        141.94        146.81        20.99 o                         
   8   2   8       4583.30       4622.74       100.92 o                         
   9   2   8        492.58        442.93        34.90 o                         
  10   2   8        468.80        416.61        36.04 o                         
  11   2   8        698.53        764.41       112.67 o                         
  12   2   8        843.43        825.63       121.53 o                         
  13   2   8        994.28       1098.81       275.94 o                         
 -15   3   8          2.06         -0.99        86.24 o                         
 -14   3   8        495.56        496.81        67.49 o                         
 -13   3   8        871.89        889.39       100.06 o                         
 -12   3   8       1894.08       1998.71       120.34 o                         
 -11   3   8          1.40        -21.65        21.65 o                         
 -10   3   8       1613.03       1487.83        70.37 o                         
  -9   3   8       1115.22       1158.02        60.87 o                         
  -8   3   8      10024.38       9847.11       124.87 o                         
  -7   3   8         78.86         53.38        15.10 o                         
  -6   3   8       5916.19       5935.88        91.40 o                         
  -5   3   8          5.86          3.74        10.18 o                         
  -4   3   8      10107.22      10154.54       106.50 o                         
  -3   3   8        148.88        184.03        13.64 o                         
  -2   3   8      62586.91      62652.58       282.82 o                         
  -1   3   8        254.16        269.63        20.44 o                         
   0   3   8      49939.98      48338.68       292.81 o                         
   1   3   8         37.04          9.40         8.58 o                         
   2   3   8      24440.85      24839.88       265.37 o                         
   3   3   8         55.63         38.27        19.84 o                         
   4   3   8      18669.54      19182.29       287.98 o                         
   5   3   8        650.90        674.56        39.14 o                         
   6   3   8      18072.00      17612.78       186.99 o                         
   7   3   8       2174.80       2156.71        84.86 o                         
   8   3   8       5950.71       5889.77       156.19 o                         
   9   3   8        750.39        733.45        44.70 o                         
  10   3   8       7384.39       7191.78       141.22 o                         
  11   3   8       2548.58       2972.88       209.79 o                         
  12   3   8         78.84         12.15        43.67 o                         
  13   3   8          9.97        -55.93        55.93 o                         
 -15   4   8          0.47        -22.52        55.03 o                         
 -14   4   8          0.09        -21.49        33.73 o                         
 -13   4   8         18.70          6.86        32.63 o                         
 -12   4   8         37.72         82.39        35.08 o                         
 -11   4   8          0.18         -3.80        17.37 o                         
 -10   4   8        348.37        304.95        33.61 o                         
  -9   4   8         42.84        126.65        23.93 o                         
  -8   4   8        648.02        634.52        39.37 o                         
  -7   4   8        148.35        139.07        16.04 o                         
  -6   4   8          0.61        -10.57        10.57 o                         
  -5   4   8        274.20        262.33        18.63 o                         
  -4   4   8         18.42          9.24         9.39 o                         
  -3   4   8          2.65         -8.33         8.33 o                         
  -2   4   8       2600.26       2697.66        47.36 o                         
  -1   4   8       1607.96       1653.16        60.48 o                         
   0   4   8        395.73        386.34        41.41 o                         
   1   4   8        820.33        834.15        27.07 o                         
   2   4   8        755.94        722.76        38.65 o                         
   3   4   8        831.58        887.27        43.57 o                         
   4   4   8        232.19        295.34        31.25 o                         
   5   4   8          0.92        -10.88        10.88 o                         
   6   4   8        386.24        343.51        29.77 o                         
   7   4   8          1.16         10.41        12.02 o                         
   8   4   8         11.82         22.53        17.00 o                         
   9   4   8         70.86         14.29        24.43 o                         
  10   4   8        138.09        109.05        27.42 o                         
  11   4   8         12.38         43.03        45.35 o                         
  12   4   8        237.82         85.78        79.13 o                         
  13   4   8         22.11         -7.20       117.36 o                         
 -15   5   8         33.40         75.35        64.05 o                         
 -14   5   8        292.37        343.06        70.71 o                         
 -13   5   8        888.59       1109.05        98.11 o                         
 -12   5   8       1008.27       1045.34        91.77 o                         
 -11   5   8         57.97         54.20        19.28 o                         
 -10   5   8       1397.31       1420.26        70.76 o                         
  -9   5   8        970.97        886.33        48.13 o                         
  -8   5   8      11627.67      11711.15       173.32 o                         
  -7   5   8         85.87         97.75        19.97 o                         
  -6   5   8        523.11        537.78        27.68 o                         
  -5   5   8          2.76        -10.99        10.99 o                         
  -4   5   8       4036.50       3960.90        72.38 o                         
  -3   5   8       1053.83       1167.13        44.83 o                         
  -2   5   8      40855.83      42358.22       265.76 o                         
  -1   5   8        174.28        223.71        17.38 o                         
   0   5   8      22831.11      21582.13       245.77 o                         
   1   5   8         71.06         87.18        11.46 o                         
   2   5   8       6511.53       6192.14        94.15 o                         
   3   5   8          1.23        -13.01        13.01 o                         
   4   5   8       3282.01       3314.78        79.25 o                         
   5   5   8          9.65          1.20         7.38 o                         
   6   5   8      13005.58      13067.96       143.11 o                         
   7   5   8       1561.33       1549.41        68.19 o                         
   8   5   8       7598.10       7087.89       148.72 o                         
   9   5   8       1211.12       1346.37        89.37 o                         
  10   5   8       4760.58       4671.19       238.43 o                         
  11   5   8       1415.88       1529.99       153.61 o                         
  12   5   8         42.48        -30.83        48.50 o                         
  13   5   8         31.93         -7.56        70.39 o                         
 -15   6   8        381.74        239.72       130.60 o                         
 -14   6   8        692.20        710.62        95.32 o                         
 -13   6   8        324.92        446.39        72.08 o                         
 -12   6   8        321.03        319.67        63.86 o                         
 -11   6   8         13.57        -19.66        20.15 o                         
 -10   6   8       2111.56       2328.90        93.30 o                         
  -9   6   8        261.72        234.11        28.23 o                         
  -8   6   8       5704.96       5459.11       121.32 o                         
  -7   6   8       1751.42       1782.78        64.86 o                         
  -6   6   8       8597.65       8747.08       130.17 o                         
  -5   6   8        563.12        538.72        29.48 o                         
  -4   6   8       4140.70       4028.41        85.14 o                         
  -3   6   8        123.45        109.43        15.70 o                         
  -2   6   8      17595.88      17477.20       199.00 o                         
  -1   6   8       1600.65       1687.03        51.96 o                         
   0   6   8      10908.58      10533.58       134.75 o                         
   1   6   8          0.62          4.70         9.39 o                         
   2   6   8      12981.33      13496.73       154.53 o                         
   3   6   8       2723.52       2885.28        70.07 o                         
   4   6   8      14181.49      14242.17       168.03 o                         
   5   6   8       5883.29       5708.34       113.57 o                         
   6   6   8       3657.50       3672.84        95.91 o                         
   7   6   8       1094.13       1152.85        56.43 o                         
   8   6   8       9183.45       9028.99       192.12 o                         
   9   6   8        597.31        402.56        63.58 o                         
  10   6   8       1854.91       1746.53       118.67 o                         
  11   6   8        587.53        681.28       106.84 o                         
  12   6   8       2055.67       2115.24       190.12 o                         
  13   6   8        577.74        640.63       155.24 o                         
 -14   7   8        132.77         67.90        44.87 o                         
 -13   7   8        177.66        260.48        79.85 o                         
 -12   7   8         92.71        103.45        42.13 o                         
 -11   7   8        114.35         80.43        30.60 o                         
 -10   7   8        134.93         81.35        22.97 o                         
  -9   7   8          0.16         -8.90        20.63 o                         
  -8   7   8         80.05         53.39        15.46 o                         
  -7   7   8        443.21        438.45        39.64 o                         
  -6   7   8         85.81         51.47        15.77 o                         
  -5   7   8         21.75         31.96        15.56 o                         
  -4   7   8        704.83        753.68        44.90 o                         
  -3   7   8        156.98        156.52        20.16 o                         
  -2   7   8        249.29        255.09        23.25 o                         
  -1   7   8         34.48         19.63         9.83 o                         
   0   7   8        246.34        320.36        27.10 o                         
   1   7   8          4.77        -15.51        15.67 o                         
   2   7   8        439.70        419.92        28.76 o                         
   3   7   8          7.53         10.36        11.21 o                         
   4   7   8        162.96        170.82        19.96 o                         
   5   7   8        186.67        199.18        24.63 o                         
   6   7   8        437.40        397.23        33.99 o                         
   7   7   8         28.90         24.21        18.88 o                         
   8   7   8        307.39        227.39        35.86 o                         
   9   7   8       1179.82       1358.23       122.99 o                         
  10   7   8        913.59        753.54        94.94 o                         
  11   7   8        358.39        338.01        61.99 o                         
  12   7   8         54.73         99.58       108.37 o                         
  13   7   8         46.07        105.57        97.77 o                         
 -14   8   8        887.76        838.48       130.25 o                         
 -13   8   8        515.21        480.75        90.18 o                         
 -12   8   8        457.35        456.43        71.67 o                         
 -11   8   8        482.06        589.42        61.85 o                         
 -10   8   8       3713.60       3684.85       134.61 o                         
  -9   8   8          3.69        -13.14        20.71 o                         
  -8   8   8       5594.21       5809.32       205.08 o                         
  -7   8   8        118.03        113.78        27.25 o                         
  -6   8   8      12852.33      13057.01       255.69 o                         
  -5   8   8          0.04        -18.24        18.24 o                         
  -4   8   8       5017.04       4932.53       115.50 o                         
  -3   8   8       1297.69       1319.95        64.83 o                         
  -2   8   8      15217.15      14780.28       129.46 o                         
  -1   8   8         23.07         13.49        16.40 o                         
   0   8   8      11478.99      11506.66       193.10 o                         
   1   8   8         62.87         49.32        17.70 o                         
   2   8   8        497.45        462.44        29.01 o                         
   3   8   8        478.66        441.27        29.15 o                         
   4   8   8      25834.77      25949.92       229.00 o                         
   5   8   8       1779.21       1707.12        71.03 o                         
   6   8   8       6435.35       6295.33       143.86 o                         
   7   8   8        152.98         86.54        22.95 o                         
   8   8   8       6556.64       7023.02       222.50 o                         
   9   8   8        779.44        735.55        96.48 o                         
  10   8   8       1999.86       1858.92       258.42 o                         
  11   8   8        276.65        230.67        56.93 o                         
  12   8   8       3127.06       3325.01       181.55 o                         
  13   8   8        929.34        868.35       187.84 o                         
 -14   9   8        113.49        111.19        70.82 o                         
 -13   9   8        292.93        339.54        83.63 o                         
 -12   9   8       1285.87       1277.83       118.55 o                         
 -11   9   8          0.94         -3.86        26.35 o                         
 -10   9   8          4.30        -11.90        25.80 o                         
  -9   9   8        218.38        298.35        73.12 o                         
  -8   9   8       1797.32       1863.51       121.18 o                         
  -7   9   8        162.61        174.11        39.25 o                         
  -6   9   8        195.94        120.94        30.48 o                         
  -5   9   8        146.89        186.36        33.77 o                         
  -4   9   8       5021.35       5037.36       148.45 o                         
  -3   9   8        272.50        234.74        26.04 o                         
  -2   9   8       2993.95       2990.38        67.18 o                         
  -1   9   8        254.43        256.99        29.13 o                         
   0   9   8       1166.73       1084.76        65.07 o                         
   1   9   8         21.83          5.12        28.04 o                         
   2   9   8       4581.89       4675.99       100.20 o                         
   3   9   8        444.98        352.21        36.71 o                         
   4   9   8       6358.27       6309.99       132.67 o                         
   5   9   8        102.65        157.12        33.76 o                         
   6   9   8       4783.10       4672.51       128.14 o                         
   7   9   8         43.13         20.93        19.65 o                         
   8   9   8        108.74         83.36        27.92 o                         
   9   9   8        773.72        669.12        93.34 o                         
  10   9   8       2383.52       2179.69       167.39 o                         
  11   9   8       1142.71        983.01       117.78 o                         
  12   9   8        400.96        307.67       104.54 o                         
 -14  10   8        129.67        133.90        93.84 o                         
 -13  10   8        206.34         85.02        84.69 o                         
 -12  10   8          5.38         63.61        51.82 o                         
 -11  10   8         53.67         30.00        57.23 o                         
 -10  10   8        213.33        237.86        48.61 o                         
  -9  10   8          6.59         74.22        27.32 o                         
  -8  10   8       1041.85       1131.91        90.46 o                         
  -7  10   8        988.24       1044.35        85.18 o                         
  -6  10   8       1067.84       1027.81        83.03 o                         
  -5  10   8       1324.86       1269.33       116.53 o                         
  -4  10   8       3186.35       3181.02       138.82 o                         
  -3  10   8        370.70        318.31        34.85 o                         
  -2  10   8       3189.09       3139.05        76.20 o                         
  -1  10   8          8.85         12.79        23.45 o                         
   0  10   8       2992.18       3029.15       127.12 o                         
   1  10   8        205.83        119.71        47.91 o                         
   2  10   8       2349.21       2274.08       113.42 o                         
   3  10   8       4795.60       4885.77       123.47 o                         
   4  10   8       2733.98       2742.74       110.38 o                         
   5  10   8       1123.04       1102.07        62.24 o                         
   6  10   8        984.37        966.56        57.15 o                         
   7  10   8          1.85         19.30        25.15 o                         
   8  10   8        499.86        293.78        64.12 o                         
   9  10   8          4.42          3.38        35.36 o                         
  10  10   8         29.98         28.06        38.10 o                         
  11  10   8         97.90         17.05        47.64 o                         
  12  10   8        306.91        230.50        63.03 o                         
 -13  11   8        459.70        418.23        93.81 o                         
 -12  11   8       1501.70       1476.01       177.16 o                         
 -11  11   8         48.19         19.35        36.40 o                         
 -10  11   8        329.59        222.57        49.94 o                         
  -9  11   8        756.67        735.53        68.31 o                         
  -8  11   8       3072.31       3178.93       156.28 o                         
  -7  11   8        256.60        215.53        44.21 o                         
  -6  11   8       3053.06       3200.14       180.84 o                         
  -5  11   8        694.64        642.56        66.18 o                         
  -4  11   8       4942.94       5132.27       144.65 o                         
  -3  11   8        138.08         80.75        20.72 o                         
  -2  11   8      18092.46      17740.70       249.10 o                         
  -1  11   8        151.13        102.11        17.72 o                         
   0  11   8       9432.85       9446.92       234.40 o                         
   1  11   8        281.10        307.31        43.32 o                         
   2  11   8       5138.10       5167.02       180.04 o                         
   3  11   8        399.30        330.81        35.85 o                         
   4  11   8      17257.48      18054.27       240.77 o                         
   5  11   8        127.11         95.97        21.82 o                         
   6  11   8       5983.16       5602.74       193.50 o                         
   7  11   8        268.77        268.68        39.63 o                         
   8  11   8        976.18        936.58       109.96 o                         
   9  11   8        382.11        338.31        75.81 o                         
  10  11   8       2688.79       2623.09       201.94 o                         
  11  11   8       1517.73       1305.71       144.68 o                         
  12  11   8        244.73        169.34       111.42 o                         
 -13  12   8         40.15         34.22        48.33 o                         
 -12  12   8         37.93        -79.75        81.60 o                         
 -11  12   8         61.25         21.77        31.04 o                         
 -10  12   8         32.54         13.28        35.01 o                         
  -9  12   8          8.73         11.76        25.88 o                         
  -8  12   8        430.79        543.92        70.06 o                         
  -7  12   8         47.97         19.38        40.28 o                         
  -6  12   8        607.82        437.47        71.98 o                         
  -5  12   8        813.29        660.52       189.04 o                         
  -4  12   8       1617.05       1565.24        80.10 o                         
  -3  12   8       1187.18       1201.93        59.18 o                         
  -2  12   8       1410.98       1401.57        80.39 o                         
  -1  12   8        750.92        718.11        41.77 o                         
   0  12   8        919.93        859.44        44.90 o                         
   1  12   8        787.60        887.13        78.62 o                         
   2  12   8        277.78        123.54        55.93 o                         
   3  12   8       1868.81       2033.12        87.39 o                         
   4  12   8        747.98        775.61        58.24 o                         
   5  12   8        410.92        340.82        41.57 o                         
   6  12   8        664.68        705.29       105.35 o                         
   7  12   8          6.63          1.36        38.63 o                         
   8  12   8        261.63        288.83        55.09 o                         
   9  12   8        426.76        417.39        83.59 o                         
  10  12   8         52.92         50.82        51.71 o                         
  11  12   8        304.04        282.20        80.65 o                         
 -12  13   8        405.81         44.34        84.50 o                         
 -11  13   8        142.55        145.88        68.61 o                         
 -10  13   8        796.30        938.36       106.71 o                         
  -9  13   8        165.49        116.01        41.31 o                         
  -8  13   8       3314.61       3620.14       179.44 o                         
  -7  13   8        266.66        347.98        69.74 o                         
  -6  13   8        221.60        124.83        34.91 o                         
  -5  13   8        182.33         75.96        27.29 o                         
  -4  13   8         90.50         35.83        31.98 o                         
  -3  13   8        287.05        354.81        35.16 o                         
  -2  13   8       5488.39       5611.99       123.06 o                         
  -1  13   8          0.01         13.20        13.46 o                         
   0  13   8       4382.62       4403.71       111.55 o                         
   1  13   8          4.79        -12.96        27.04 o                         
   2  13   8       1154.07       1077.63        91.10 o                         
   3  13   8         61.58         33.73        14.77 o                         
   4  13   8        326.28        351.79        73.95 o                         
   5  13   8        251.24        171.71        59.33 o                         
   6  13   8       5044.53       5447.50       224.33 o                         
   7  13   8        221.56        274.54        59.85 o                         
   8  13   8       1377.91       1408.66       122.25 o                         
   9  13   8        292.61        362.01        69.02 o                         
  10  13   8        785.51        793.33       126.10 o                         
  11  13   8        828.02        792.21       122.32 o                         
 -12  14   8        154.46          7.36        80.35 o                         
 -11  14   8         59.46        103.74        55.27 o                         
 -10  14   8        837.66        739.79       155.03 o                         
  -9  14   8         56.48         59.26        43.14 o                         
  -8  14   8       1337.97       1426.57       135.66 o                         
  -7  14   8        340.90        372.77        55.72 o                         
  -6  14   8       4942.12       5169.55       187.69 o                         
  -5  14   8        139.40        213.86        38.98 o                         
  -4  14   8       2359.49       2184.51       111.26 o                         
  -3  14   8          2.42        -15.47        15.47 o                         
  -2  14   8       4749.53       4577.87       136.16 o                         
  -1  14   8        545.02        549.63        38.81 o                         
   0  14   8       3542.52       3433.07       101.24 o                         
   1  14   8          2.42         10.09        27.27 o                         
   2  14   8       1731.79       1771.18       154.15 o                         
   3  14   8        381.10        409.30        80.82 o                         
   4  14   8       3700.74       3848.80       417.75 o                         
   5  14   8        891.90       1015.56       156.56 o                         
   6  14   8        942.55       1019.91       130.04 o                         
   7  14   8        139.84        214.84        68.19 o                         
   8  14   8       3900.78       4182.62       212.54 o                         
   9  14   8         96.05         28.33        88.96 o                         
  10  14   8       1034.92        884.23       127.28 o                         
  11  14   8         33.82        -95.25       104.45 o                         
 -11  15   8         89.03        115.75        84.22 o                         
  -8  15   8          5.98         15.75        39.52 o                         
  -7  15   8         22.84        101.82        54.16 o                         
  -6  15   8         20.23         -9.04        34.13 o                         
  -5  15   8         89.82        137.64        48.15 o                         
  -4  15   8         22.54         23.31        40.19 o                         
  -3  15   8          0.27          7.53        63.14 o                         
  -2  15   8          1.04         -9.58        43.51 o                         
  -1  15   8         73.52         55.40        46.81 o                         
   0  15   8         10.68        -23.20        37.28 o                         
   1  15   8        754.37        764.44       107.51 o                         
   2  15   8          0.44        -41.71        41.71 o                         
   3  15   8          0.08        -20.82        43.47 o                         
   4  15   8         23.70         -4.30       111.20 o                         
   5  15   8         27.49         51.27        55.50 o                         
   6  15   8         18.32        -41.04        49.88 o                         
   7  15   8         13.91        -48.59        49.68 o                         
   8  15   8         12.66          1.85        97.62 o                         
   9  15   8        141.72        226.73        74.30 o                         
  10  15   8         16.75         77.04        92.14 o                         
  -8  16   8        905.94        777.44       148.69 o                         
  -7  16   8        202.63        239.03        69.05 o                         
  -6  16   8       2009.35       2105.50       178.08 o                         
  -5  16   8         10.63         34.53        62.22 o                         
  -4  16   8        841.51        847.82       113.98 o                         
  -3  16   8         71.86         82.22        47.32 o                         
  -2  16   8       2744.62       2834.71       201.99 o                         
  -1  16   8         69.54         80.65        84.04 o                         
   0  16   8       1719.53       1802.66       162.36 o                         
   1  16   8          5.66        -77.32       111.86 o                         
   2  16   8        846.43        919.98       121.36 o                         
   3  16   8        144.66        181.29        53.76 o                         
   4  16   8       5289.62       6031.95       314.18 o                         
   5  16   8        361.43        403.35        90.67 o                         
   6  16   8       1122.67       1170.10       144.77 o                         
   7  16   8         14.62        -69.08        88.80 o                         
   9  16   8        215.49        375.72       137.65 o                         
  -8  17   8        752.16        650.05       138.44 o                         
  -7  17   8         16.43         85.46        73.09 o                         
  -6  17   8        320.02        433.16        86.24 o                         
  -5  17   8          7.58        -33.52        64.15 o                         
  -4  17   8       1128.42       1313.37       144.72 o                         
  -3  17   8         85.96         98.61        51.18 o                         
  -2  17   8       1375.97       1432.60       148.43 o                         
  -1  17   8         65.13        -56.79        56.79 o                         
   0  17   8        596.03        555.00       101.20 o                         
   1  17   8        284.35        265.77        86.09 o                         
   2  17   8       2000.08       1951.56       182.90 o                         
   3  17   8          7.42        -22.66        47.84 o                         
   4  17   8       1351.22       1388.21       158.08 o                         
   5  17   8          2.22         26.48        55.53 o                         
  -7  18   8        197.08        139.54        71.57 o                         
  -6  18   8         58.70        256.83       105.39 o                         
  -5  18   8        211.71        174.21        65.04 o                         
  -4  18   8        288.26        418.53        88.12 o                         
  -3  18   8         27.06        -33.47        43.94 o                         
  -2  18   8        134.60         73.10        48.55 o                         
  -1  18   8         53.19        -34.90        68.31 o                         
   0  18   8         89.88         50.64        36.27 o                         
   1  18   8         14.48         23.52        41.11 o                         
   2  18   8        551.38        652.88       113.40 o                         
   3  18   8        122.07         33.85        69.36 o                         
  -6  19   8        917.22        714.54       163.84 o                         
  -5  19   8        215.51         45.90        65.57 o                         
  -4  19   8        810.97        678.49       163.70 o                         
  -1  19   8         25.40         41.11        74.37 o                         
   0  19   8       1461.25       1901.74       263.46 o                         
 -15   1   9       1254.70       1227.62       158.51 o                         
 -14   1   9        923.37        989.77        97.34 o                         
 -13   1   9        149.61        117.25        36.61 o                         
 -12   1   9          3.33          6.17        28.83 o                         
 -11   1   9       2995.61       3022.25       140.11 o                         
 -10   1   9         43.85         52.70        25.03 o                         
  -9   1   9        240.40        200.72        19.76 o                         
  -8   1   9        247.63        212.93        18.62 o                         
  -7   1   9      34458.49      35457.18       264.49 o                         
  -6   1   9        275.17        238.54        17.42 o                         
  -5   1   9       2726.02       2440.89        50.36 o                         
  -4   1   9        685.39        718.11        25.33 o                         
  -3   1   9      18330.91      18179.14       113.22 o                         
  -2   1   9       1680.41       1643.48        36.59 o                         
  -1   1   9         75.18         75.73        12.70 o                         
   0   1   9        984.04        976.58        50.62 o                         
   1   1   9      26481.89      24919.38       226.52 o                         
   2   1   9          0.56         21.38        13.16 o                         
   3   1   9        186.72         90.48        20.92 o                         
   4   1   9       1711.95       1839.20        87.30 o                         
   5   1   9      43107.60      45145.94       387.95 o                         
   6   1   9       1095.21       1185.59        60.20 o                         
   7   1   9        561.99        558.11        42.87 o                         
   8   1   9          3.67         21.38        17.04 o                         
   9   1   9      15930.29      15536.07       314.70 o                         
  10   1   9          7.19         32.62        19.24 o                         
  11   1   9        275.67        255.77        72.25 o                         
  12   1   9       1064.23       1279.10       150.03 o                         
  13   1   9       2129.82       2363.22       208.03 o                         
 -15   2   9         92.98         54.35        59.65 o                         
 -14   2   9        152.53        148.76        63.48 o                         
 -13   2   9       1570.40       1485.11       110.84 o                         
 -12   2   9       1217.09       1334.08        98.75 o                         
 -11   2   9       1821.51       1740.40       107.59 o                         
 -10   2   9        138.11         47.33        17.03 o                         
  -9   2   9       4557.65       4617.06        97.37 o                         
  -8   2   9       2151.96       2011.72        58.20 o                         
  -7   2   9        966.86        931.93        39.58 o                         
  -6   2   9        394.31        363.02        23.77 o                         
  -5   2   9      12817.63      12672.32       128.01 o                         
  -4   2   9        201.47        170.07        15.67 o                         
  -3   2   9        365.86        332.24        18.06 o                         
  -2   2   9        207.95        218.85        17.23 o                         
  -1   2   9      43705.16      44343.11       376.88 o                         
   0   2   9        400.53        481.41        32.91 o                         
   1   2   9        298.97        485.75        28.95 o                         
   2   2   9       2835.93       2809.90        81.33 o                         
   3   2   9      36298.34      36729.98       811.92 o                         
   4   2   9        680.25        553.50        41.88 o                         
   5   2   9        600.63        568.98        77.95 o                         
   6   2   9        737.63        695.13        59.18 o                         
   7   2   9       2458.20       2404.38        86.30 o                         
   8   2   9         60.82         83.93        21.86 o                         
   9   2   9         10.78          3.32        15.34 o                         
  10   2   9       1755.63       1669.07        70.36 o                         
  11   2   9       4226.74       4840.63       267.27 o                         
  12   2   9        736.69        867.23       142.51 o                         
  13   2   9        127.53        280.87       103.52 o                         
 -15   3   9         78.88        123.63        83.54 o                         
 -14   3   9        146.78         38.79        60.68 o                         
 -13   3   9          9.85         43.61        31.41 o                         
 -12   3   9          3.90         59.29        39.41 o                         
 -11   3   9         89.80         77.16        27.69 o                         
 -10   3   9         85.71         63.00        21.62 o                         
  -9   3   9        899.48       1072.26        68.86 o                         
  -8   3   9       1133.20       1215.76        44.43 o                         
  -7   3   9       5770.53       5573.65        95.86 o                         
  -6   3   9       1999.99       1918.05        53.81 o                         
  -5   3   9         75.09         54.18        15.77 o                         
  -4   3   9       4172.13       4091.63        69.34 o                         
  -3   3   9       3401.46       3437.82        57.54 o                         
  -2   3   9        341.19        345.35        22.12 o                         
  -1   3   9        899.12        859.90        41.01 o                         
   0   3   9       2112.27       2368.98       103.05 o                         
   1   3   9       6298.75       6404.42       143.56 o                         
   2   3   9        497.79        366.13        33.72 o                         
   3   3   9       1112.43       1372.71        64.17 o                         
   4   3   9       6219.45       6490.92       142.85 o                         
   5   3   9       1720.04       1641.50       106.54 o                         
   6   3   9          5.85         14.46        13.06 o                         
   7   3   9          4.38          6.48        14.98 o                         
   8   3   9       1939.85       1915.98        79.89 o                         
   9   3   9       1126.42       1057.53        62.62 o                         
  10   3   9        511.01        502.05        53.87 o                         
  11   3   9         56.08         10.90        50.99 o                         
  12   3   9        442.27        365.73        83.88 o                         
  13   3   9        187.75         31.11        67.19 o                         
 -15   4   9        281.46        181.65        94.39 o                         
 -14   4   9        246.54        126.22        71.38 o                         
 -13   4   9       1710.96       1760.46       122.05 o                         
 -12   4   9        852.50       1031.84        88.59 o                         
 -11   4   9        435.08        449.97        42.66 o                         
 -10   4   9          2.19        -17.83        17.94 o                         
  -9   4   9      12484.08      12470.65       188.03 o                         
  -8   4   9       7845.76       8152.09       128.31 o                         
  -7   4   9        509.41        558.13        33.34 o                         
  -6   4   9        150.48        122.93        15.72 o                         
  -5   4   9      10730.56      10821.53       122.70 o                         
  -4   4   9       3433.29       3379.51        64.24 o                         
  -3   4   9        388.95        409.29        22.55 o                         
  -2   4   9        282.36        285.38        20.86 o                         
  -1   4   9      97048.02      99206.55       746.43 o                         
   0   4   9       1153.26       1168.66        73.30 o                         
   1   4   9      13520.29      13718.54       144.82 o                         
   2   4   9        335.01        322.55        33.02 o                         
   3   4   9      20843.36      22066.82       286.46 o                         
   4   4   9          4.46        -15.31        15.31 o                         
   5   4   9       4881.02       4689.64       101.53 o                         
   6   4   9       1518.26       1406.06        58.84 o                         
   7   4   9      14665.76      14859.19       183.71 o                         
   8   4   9       2411.35       2353.30        93.60 o                         
   9   4   9        173.79        103.47        39.33 o                         
  10   4   9       1678.61       1610.54       110.22 o                         
  11   4   9       2773.39       3052.09       463.18 o                         
  12   4   9        636.36        592.64       105.11 o                         
  13   4   9       1267.45       1443.50       165.37 o                         
 -15   5   9         57.13         12.81        64.17 o                         
 -14   5   9        124.93        109.61        44.86 o                         
 -13   5   9          0.33        -34.93        34.93 o                         
 -12   5   9         20.99         31.10        58.27 o                         
 -11   5   9        858.86        947.07        69.36 o                         
 -10   5   9        134.89        173.21        26.57 o                         
  -9   5   9          0.96          8.14        16.04 o                         
  -8   5   9       3495.17       3613.96        98.34 o                         
  -7   5   9       6850.26       6597.50       115.05 o                         
  -6   5   9       1378.75       1262.94        43.32 o                         
  -5   5   9        197.83        202.37        18.61 o                         
  -4   5   9          6.88          9.41        10.00 o                         
  -3   5   9      10719.94      10624.27       109.68 o                         
  -2   5   9         27.84         35.34         7.34 o                         
  -1   5   9        455.86        470.59        43.46 o                         
   0   5   9       1635.68       1773.72        60.33 o                         
   1   5   9       6570.27       6558.16       127.99 o                         
   2   5   9         10.29         15.08        12.04 o                         
   3   5   9         22.26         33.89        17.13 o                         
   4   5   9       2540.14       2704.30        66.69 o                         
   5   5   9       5094.41       4929.97        96.41 o                         
   6   5   9       4215.97       4429.28        89.91 o                         
   7   5   9        392.27        365.86        29.77 o                         
   8   5   9        473.00        389.96        35.34 o                         
   9   5   9        876.66        945.55        68.56 o                         
  10   5   9         18.99          6.31        26.31 o                         
  11   5   9          0.22         22.38        39.77 o                         
  12   5   9        136.78        125.87       135.61 o                         
  13   5   9        515.79        517.82       136.28 o                         
 -15   6   9         18.52         57.43        83.94 o                         
 -14   6   9         70.21         -7.34        48.01 o                         
 -13   6   9        890.28        934.95       103.39 o                         
 -12   6   9        948.18       1099.46        93.88 o                         
 -11   6   9        218.23        143.91        39.67 o                         
 -10   6   9        174.63        140.22        29.41 o                         
  -9   6   9       3128.71       3052.39        95.51 o                         
  -8   6   9        119.96         67.64        18.52 o                         
  -7   6   9        424.21        424.16        38.76 o                         
  -6   6   9         12.24         22.60        12.35 o                         
  -5   6   9       3592.05       3589.61        74.54 o                         
  -4   6   9         75.25         83.86        12.23 o                         
  -3   6   9          1.74         29.07        11.61 o                         
  -2   6   9          3.50         10.07         9.52 o                         
  -1   6   9      11604.48      11693.99       151.66 o                         
   0   6   9        164.64        132.07        15.34 o                         
   1   6   9        105.31        133.34        16.78 o                         
   2   6   9        413.88        372.82        17.62 o                         
   3   6   9      10715.23      11008.81       166.51 o                         
   4   6   9        591.18        588.93        33.58 o                         
   5   6   9        772.39        740.49        42.43 o                         
   6   6   9        284.40        250.66        29.88 o                         
   7   6   9       6828.99       6852.46       166.48 o                         
   8   6   9          7.66         14.98        17.98 o                         
   9   6   9          1.81          9.30        23.15 o                         
  10   6   9       1178.28       1140.81        93.56 o                         
  11   6   9       1260.57       1248.45       141.81 o                         
  12   6   9        245.20        219.95        72.65 o                         
  13   6   9        118.87         69.99        86.04 o                         
 -14   7   9       1034.83        884.06       132.89 o                         
 -13   7   9         90.51         61.80        41.34 o                         
 -12   7   9          2.32         13.23        35.76 o                         
 -11   7   9       1636.60       1678.48        94.02 o                         
 -10   7   9        220.26        225.88        34.04 o                         
  -9   7   9        470.70        412.80        39.24 o                         
  -8   7   9        458.39        453.80        39.37 o                         
  -7   7   9      16595.34      16405.22       252.05 o                         
  -6   7   9        140.57        108.76        30.55 o                         
  -5   7   9       4196.23       4141.97        81.19 o                         
  -4   7   9        392.59        364.63        25.34 o                         
  -3   7   9      18306.36      18990.28       185.67 o                         
  -2   7   9          5.34         -6.60        11.55 o                         
  -1   7   9         26.49         21.94        12.68 o                         
   0   7   9         83.99         41.18        10.85 o                         
   1   7   9      16973.18      16650.53       225.88 o                         
   2   7   9         34.78         18.01         9.38 o                         
   3   7   9        537.00        518.56        29.02 o                         
   4   7   9       1455.20       1510.79        54.10 o                         
   5   7   9      33104.09      32561.00       424.36 o                         
   6   7   9       1980.42       1761.56        75.40 o                         
   7   7   9        537.26        455.29        40.91 o                         
   8   7   9        105.18         23.19        21.44 o                         
   9   7   9       8699.40       8898.76       313.15 o                         
  10   7   9          7.43        -36.99        41.90 o                         
  11   7   9         55.26         83.28        41.47 o                         
  12   7   9        882.05        843.44       125.49 o                         
  13   7   9       1940.51       1683.85       249.90 o                         
 -14   8   9          3.47         57.14        51.73 o                         
 -13   8   9        298.36        118.04        40.48 o                         
 -12   8   9          0.44         33.50        52.53 o                         
 -11   8   9        152.63        133.59        34.56 o                         
 -10   8   9         38.22         74.29        30.95 o                         
  -9   8   9        229.40        219.47        33.75 o                         
  -8   8   9         41.29         49.13        21.73 o                         
  -7   8   9         64.27         65.61        19.50 o                         
  -6   8   9         24.39         54.67        23.06 o                         
  -5   8   9        420.79        313.04        30.09 o                         
  -4   8   9        769.58        788.24        40.34 o                         
  -3   8   9        352.79        416.32        26.79 o                         
  -2   8   9       1721.78       1780.00        59.11 o                         
  -1   8   9       1750.98       1736.53        64.47 o                         
   0   8   9         51.94         46.35        20.65 o                         
   1   8   9        303.26        230.87        27.62 o                         
   2   8   9       1784.74       1589.21        70.84 o                         
   3   8   9        771.21        734.35        37.44 o                         
   4   8   9         94.21         75.87        16.88 o                         
   5   8   9          4.12          9.53        14.75 o                         
   6   8   9         93.19         96.45        20.94 o                         
   7   8   9        575.74        539.45        51.60 o                         
   8   8   9          7.46        -21.26        21.26 o                         
   9   8   9          7.33        -15.21        37.86 o                         
  10   8   9         97.42        -18.39        41.87 o                         
  11   8   9        238.59        316.23        59.03 o                         
  12   8   9        146.70        114.29        76.14 o                         
 -14   9   9        582.44        432.65       106.08 o                         
 -13   9   9        140.53         28.15        47.46 o                         
 -12   9   9        173.79        138.28        51.85 o                         
 -11   9   9        860.89        868.96        78.56 o                         
 -10   9   9        127.03        167.85        43.03 o                         
  -9   9   9         20.53         10.38        28.29 o                         
  -8   9   9        123.23        105.28        26.00 o                         
  -7   9   9      10194.15      10420.49       191.44 o                         
  -6   9   9        847.85        739.91        56.10 o                         
  -5   9   9       2453.04       2375.68       105.40 o                         
  -4   9   9        131.59         79.66        21.75 o                         
  -3   9   9      12399.32      12320.86       132.93 o                         
  -2   9   9       1589.63       1665.69        92.85 o                         
  -1   9   9        164.17        122.17        22.35 o                         
   0   9   9          0.54          2.22        14.05 o                         
   1   9   9       6186.56       5776.62       166.75 o                         
   2   9   9         19.92        -22.38        22.38 o                         
   3   9   9       2836.01       2864.19        75.68 o                         
   4   9   9        776.23        767.31        43.55 o                         
   5   9   9      14764.16      14095.76       196.69 o                         
   6   9   9        287.69        174.51        24.15 o                         
   7   9   9        132.59        116.08        27.89 o                         
   8   9   9        139.77         87.07        27.87 o                         
   9   9   9       3848.23       3880.58       219.16 o                         
  10   9   9         44.01        -43.76        51.08 o                         
  11   9   9         75.05         76.42        45.06 o                         
  12   9   9        410.11        486.93        94.74 o                         
 -14  10   9         92.08         -0.57        72.46 o                         
 -13  10   9       1374.45       1292.20       152.90 o                         
 -12  10   9        464.36        394.29        70.39 o                         
 -11  10   9        579.90        546.10        66.70 o                         
 -10  10   9         54.38        -11.94        38.51 o                         
  -9  10   9       2434.29       2355.18       113.74 o                         
  -8  10   9        545.41        451.85        43.55 o                         
  -7  10   9          7.78         -1.05        30.06 o                         
  -6  10   9        144.11         12.87        35.93 o                         
  -5  10   9       7977.79       7883.76       278.01 o                         
  -4  10   9         50.80         35.94        24.77 o                         
  -3  10   9        124.98        110.81        17.25 o                         
  -2  10   9         80.67         82.11        35.64 o                         
  -1  10   9      18832.19      18685.16       310.73 o                         
   0  10   9        295.94        313.11        41.37 o                         
   1  10   9        316.96        349.36        44.10 o                         
   2  10   9       1586.12       1497.63        93.17 o                         
   3  10   9      19082.22      19537.00       330.05 o                         
   4  10   9        172.50        172.76        24.42 o                         
   5  10   9          5.51          4.17        15.35 o                         
   6  10   9        336.95        376.00        39.69 o                         
   7  10   9       1970.47       2079.42       129.63 o                         
   8  10   9         61.15         59.82        66.29 o                         
   9  10   9        479.44        329.80        70.52 o                         
  10  10   9        724.86        630.34        93.18 o                         
  11  10   9       3064.14       2710.09       203.80 o                         
  12  10   9        932.03        927.09       187.91 o                         
 -13  11   9          0.31        -56.51        56.51 o                         
 -12  11   9          1.62         27.05        48.05 o                         
 -11  11   9          0.04        -20.06        33.35 o                         
 -10  11   9         26.34        -44.69        44.69 o                         
  -9  11   9         18.59         -6.69        28.55 o                         
  -8  11   9         34.58         11.09        23.10 o                         
  -7  11   9        147.14         57.78        38.18 o                         
  -6  11   9        866.13        873.55       130.46 o                         
  -5  11   9          3.29          6.68        71.44 o                         
  -4  11   9       1515.27       1479.12        72.23 o                         
  -3  11   9        152.77         77.01        38.83 o                         
  -2  11   9        179.33        214.15        41.48 o                         
  -1  11   9         83.11         18.57        23.32 o                         
   0  11   9        660.73        588.67        61.09 o                         
   1  11   9        197.77        135.68        35.45 o                         
   2  11   9        808.37        685.94        67.35 o                         
   3  11   9        324.15        307.79        31.87 o                         
   4  11   9        301.58        300.31        33.69 o                         
   5  11   9          0.21         28.55        17.76 o                         
   6  11   9        209.08        217.69        35.29 o                         
   7  11   9          3.61         38.37        34.00 o                         
   8  11   9        237.59        235.20        51.52 o                         
   9  11   9         17.88        -51.84        51.84 o                         
  10  11   9        401.40        359.33        80.49 o                         
  11  11   9          9.09        -45.29        45.29 o                         
  12  11   9        357.26        217.54       108.53 o                         
 -13  12   9        577.43        605.18       126.44 o                         
 -12  12   9        592.62        416.36       123.45 o                         
 -11  12   9        163.05        156.16        68.54 o                         
 -10  12   9         89.65         30.45        42.27 o                         
  -9  12   9       2612.95       2672.69       131.21 o                         
  -8  12   9       1268.85       1157.05       108.16 o                         
  -7  12   9        322.10        289.11        60.17 o                         
  -6  12   9        194.86        158.35        56.63 o                         
  -5  12   9       3465.92       3536.99       137.47 o                         
  -4  12   9        217.05        183.43        28.57 o                         
  -3  12   9         34.76         -8.35        14.67 o                         
  -2  12   9          0.26         20.41        11.80 o                         
  -1  12   9      22727.19      22969.60       382.51 o                         
   0  12   9        158.40        209.10        43.52 o                         
   1  12   9       1317.90       1327.36        99.67 o                         
   2  12   9          9.71        -29.89        29.89 o                         
   3  12   9       5703.35       5913.81       289.98 o                         
   4  12   9         61.02         18.57        21.48 o                         
   5  12   9        648.67        639.37        74.68 o                         
   6  12   9        439.42        366.60        70.04 o                         
   7  12   9       6084.71       6380.41       307.78 o                         
   8  12   9        203.90        131.65        39.58 o                         
   9  12   9         24.05         68.71        37.95 o                         
  10  12   9        538.53        515.27        95.83 o                         
  11  12   9       1662.48       1614.85       163.49 o                         
 -12  13   9         18.40         67.65        82.14 o                         
 -11  13   9        641.20        543.30       135.82 o                         
 -10  13   9         76.07         78.35        39.12 o                         
  -9  13   9         13.44          2.29        25.12 o                         
  -8  13   9        333.07        250.26       129.37 o                         
  -7  13   9       3187.31       3163.38       197.40 o                         
  -6  13   9         86.17         89.89        23.70 o                         
  -5  13   9          4.20        -24.68        26.61 o                         
  -4  13   9         14.79         -7.88        19.57 o                         
  -3  13   9       3037.15       2975.54        89.02 o                         
  -2  13   9        427.62        509.61        39.67 o                         
  -1  13   9        921.61        915.44       124.69 o                         
   0  13   9        463.46        576.58        67.05 o                         
   1  13   9       3695.24       3837.84       166.99 o                         
   2  13   9        255.58        338.78        65.10 o                         
   3  13   9         14.71          2.82        28.34 o                         
   4  13   9        209.67        125.14        54.62 o                         
   5  13   9       3677.35       3830.90       235.56 o                         
   6  13   9        902.65        757.99        86.89 o                         
   7  13   9         48.28        -34.99        38.21 o                         
   8  13   9         27.57        -43.74        43.74 o                         
   9  13   9       1587.46       1772.47       168.68 o                         
  10  13   9        277.66        302.77        94.52 o                         
  11  13   9         84.27          2.03        52.79 o                         
 -11  14   9          8.49         -0.51        56.75 o                         
 -10  14   9         60.80         23.18        50.33 o                         
  -9  14   9        531.86        302.13       112.48 o                         
  -8  14   9         28.72         -1.55        46.73 o                         
  -7  14   9        205.46        295.90        92.74 o                         
  -6  14   9        244.46        230.29        63.93 o                         
  -5  14   9          1.39        -37.77        59.02 o                         
  -4  14   9         63.60         47.16        59.24 o                         
  -3  14   9        314.14        206.50        37.54 o                         
  -2  14   9         55.73         18.63        34.28 o                         
  -1  14   9       2487.90       2381.23       136.23 o                         
   0  14   9        246.04        238.08        49.91 o                         
   1  14   9          2.80         -1.82        29.88 o                         
   2  14   9        114.95         43.06        36.78 o                         
   3  14   9        183.51        175.25        59.46 o                         
   4  14   9        154.06         72.76       154.10 o                         
   5  14   9        177.83         84.85        43.15 o                         
   6  14   9        209.87        272.95        71.91 o                         
   7  14   9       1798.47       1767.75       137.06 o                         
   8  14   9         17.61         30.32        31.82 o                         
   9  14   9        261.45        202.98        71.51 o                         
  10  14   9        581.36        393.58        94.05 o                         
 -10  15   9        157.77        120.54        78.24 o                         
  -8  15   9        141.87        240.01        64.64 o                         
  -7  15   9       3394.35       3382.12       220.97 o                         
  -6  15   9          8.78         16.64        37.69 o                         
  -5  15   9        407.28        524.32        89.19 o                         
  -4  15   9         68.54        -23.86        56.83 o                         
  -3  15   9       3384.40       3893.97       234.75 o                         
  -2  15   9        170.72        163.59       210.44 o                         
  -1  15   9          5.66         33.62        34.33 o                         
   0  15   9        250.66        143.10        56.28 o                         
   1  15   9       4863.31       5078.66       282.61 o                         
   2  15   9         17.04        -53.29        53.29 o                         
   3  15   9        530.45        581.24       102.72 o                         
   4  15   9        382.16        369.75        83.45 o                         
   5  15   9       6506.25       7256.91       431.74 o                         
   6  15   9        408.67        434.41        87.82 o                         
   7  15   9          9.23        -61.60        61.60 o                         
   8  15   9         44.94         56.07        52.40 o                         
   9  15   9       2837.02       2751.79       312.78 o                         
  -8  16   9          5.74         66.12        62.15 o                         
  -7  16   9        101.04        194.62        61.00 o                         
  -6  16   9         64.13         84.31        75.72 o                         
  -5  16   9        519.45        541.33       112.55 o                         
  -4  16   9        141.13        127.07        77.17 o                         
  -3  16   9        161.23        165.39        61.97 o                         
  -2  16   9        634.94        530.16        94.05 o                         
  -1  16   9        761.69        768.71       110.90 o                         
   0  16   9         98.49         90.83        73.69 o                         
   1  16   9          1.96        -49.68        66.45 o                         
   2  16   9        123.99        115.52        49.85 o                         
   3  16   9        820.96        884.78       125.39 o                         
   4  16   9          0.45        133.37        56.20 o                         
   5  16   9          0.12        -60.73        60.73 o                         
   6  16   9          0.59        322.21       172.19 o                         
  -7  17   9       1301.67       1130.83       188.51 o                         
  -6  17   9        210.81        167.67        83.95 o                         
  -5  17   9        142.12        259.15        75.53 o                         
  -4  17   9          0.07        -39.82        39.82 o                         
  -3  17   9       1754.57       2065.82       292.37 o                         
  -2  17   9        211.32        115.71        90.77 o                         
  -1  17   9          1.57        -70.86        70.86 o                         
   0  17   9        346.48        442.66        85.65 o                         
   1  17   9       1820.45       1963.24       180.70 o                         
   2  17   9          1.85        -64.82        64.82 o                         
   3  17   9         50.83         67.23        47.75 o                         
   4  17   9        137.04         89.97        57.99 o                         
  -7  18   9          0.77        -13.94        65.52 o                         
  -6  18   9          0.64        -40.49        60.37 o                         
  -5  18   9       2045.47       2067.93       269.45 o                         
  -4  18   9         63.02        297.27       118.60 o                         
  -3  18   9         32.86        -56.50        56.50 o                         
  -2  18   9          5.59        -14.40        44.23 o                         
  -1  18   9       3094.71       3334.26       239.43 o                         
   0  18   9         11.01         49.83        40.01 o                         
   1  18   9         39.78         36.85        65.21 o                         
   2  18   9          4.26         65.26        93.42 o                         
 -15   0  10        294.42        378.15       146.06 o                         
 -14   0  10       1339.46       1514.95       169.25 o                         
 -13   0  10        279.99        295.22        71.35 o                         
 -12   0  10        183.01        179.31        64.32 o                         
 -11   0  10        371.95        396.56        85.65 o                         
 -10   0  10       2945.27       2999.86       112.09 o                         
  -9   0  10          2.62         31.50        15.69 o                         
  -8   0  10       4038.78       3792.42       105.86 o                         
  -7   0  10       1694.52       1973.76        76.30 o                         
  -6   0  10      35156.34      35380.52       333.33 o                         
  -5   0  10       1513.75       1399.68        56.42 o                         
  -4   0  10         63.34         38.02        12.41 o                         
  -3   0  10       1456.84       1418.83        45.70 o                         
  -2   0  10      17083.46      17358.92       178.37 o                         
  -1   0  10        191.08        156.92        17.14 o                         
   0   0  10      36857.83      38918.34       885.02 o                         
   1   0  10        994.82       1130.94        76.82 o                         
   2   0  10      29900.32      29767.48       617.23 o                         
   3   0  10        712.62        722.67        64.56 o                         
   4   0  10      12545.51      13844.52       297.25 o                         
   5   0  10        811.38        866.39        81.14 o                         
   6   0  10       7075.77       7635.46       246.55 o                         
   7   0  10        194.97        118.32        37.31 o                         
   8   0  10       9869.75      10446.60       313.30 o                         
   9   0  10       3576.47       3535.32       152.28 o                         
  10   0  10       6568.14       6834.07       424.71 o                         
  11   0  10         57.76         38.16        74.89 o                         
  12   0  10       1790.59       1858.81       251.90 o                         
  13   0  10        935.62       1063.00       201.65 o                         
 -15   1  10          7.69        -55.22        55.22 o                         
 -14   1  10         86.67        102.18        35.53 o                         
 -13   1  10        312.41        287.96        51.99 o                         
 -12   1  10        928.42        979.35        85.42 o                         
 -11   1  10        145.53         33.69        36.46 o                         
 -10   1  10        162.75        116.76        16.08 o                         
  -9   1  10         31.77         24.57        14.86 o                         
  -8   1  10        566.66        644.58        33.11 o                         
  -7   1  10        707.35        728.69        32.86 o                         
  -6   1  10        303.31        273.53        19.72 o                         
  -5   1  10       1063.78       1070.49        35.53 o                         
  -4   1  10       3412.09       3409.02        55.68 o                         
  -3   1  10         66.76         89.67        12.28 o                         
  -2   1  10       3564.70       3446.77        63.37 o                         
  -1   1  10         29.18         30.26         8.50 o                         
   0   1  10         46.59         16.72        11.94 o                         
   1   1  10       1080.79       1044.46        41.69 o                         
   2   1  10       4020.97       3941.73        82.06 o                         
   3   1  10       2548.92       2686.79       102.99 o                         
   4   1  10       5988.38       6625.68       170.98 o                         
   5   1  10         39.83         45.67        16.50 o                         
   6   1  10        544.27        552.96        47.64 o                         
   7   1  10       3795.33       3991.94       132.61 o                         
   8   1  10       2083.99       1932.44       104.44 o                         
   9   1  10         22.44         26.84        18.22 o                         
  10   1  10       2016.23       2151.73       170.33 o                         
  11   1  10        535.44        609.84        99.37 o                         
  12   1  10        499.45        403.93        87.95 o                         
  13   1  10         10.03         29.46        63.22 o                         
 -15   2  10        149.97        151.87        99.31 o                         
 -14   2  10        274.27        194.37        49.83 o                         
 -13   2  10         54.12         60.48        33.62 o                         
 -12   2  10        339.03        284.59        50.81 o                         
 -11   2  10        183.34        188.45        44.34 o                         
 -10   2  10        932.98        823.95        40.93 o                         
  -9   2  10        120.74         91.95        19.35 o                         
  -8   2  10       3422.18       3109.57        74.81 o                         
  -7   2  10       1706.43       1909.50        57.24 o                         
  -6   2  10       8907.91       9238.93       118.56 o                         
  -5   2  10       1272.17       1225.85        39.51 o                         
  -4   2  10       2157.73       2252.55        49.26 o                         
  -3   2  10          0.40         -1.62         7.86 o                         
  -2   2  10      17000.04      17018.69       196.05 o                         
  -1   2  10       1506.94       1619.00        44.80 o                         
   0   2  10       6513.68       6757.70       127.55 o                         
   1   2  10       6820.26       7075.77       112.64 o                         
   2   2  10      11769.13      12348.58       163.93 o                         
   3   2  10        568.97        679.95        68.38 o                         
   4   2  10       8942.68       9205.24       174.88 o                         
   5   2  10       1738.57       1837.93        93.81 o                         
   6   2  10       3112.69       3239.71       113.96 o                         
   7   2  10      10037.09      10035.24       180.49 o                         
   8   2  10       2871.30       3021.19       104.37 o                         
   9   2  10        430.72        336.96        43.55 o                         
  10   2  10       1738.29       1702.25       154.16 o                         
  11   2  10        737.07        879.90       120.64 o                         
  12   2  10       1094.22       1127.33       317.80 o                         
  13   2  10        707.20        902.92       127.43 o                         
 -15   3  10          7.15         15.90        57.96 o                         
 -14   3  10        132.41         29.80        44.32 o                         
 -13   3  10       1589.27       1728.74       150.24 o                         
 -12   3  10       2748.80       2759.38       151.10 o                         
 -11   3  10        565.54        750.44        72.86 o                         
 -10   3  10        991.58       1005.24        61.43 o                         
  -9   3  10       3777.18       3731.47        93.95 o                         
  -8   3  10       3477.76       3481.85        79.41 o                         
  -7   3  10         80.47         61.61        14.21 o                         
  -6   3  10       5065.36       4973.91        88.41 o                         
  -5   3  10          3.04          2.10         9.53 o                         
  -4   3  10      15890.89      16186.36       133.81 o                         
  -3   3  10        824.23        906.09        30.71 o                         
  -2   3  10      28036.56      28242.80       245.51 o                         
  -1   3  10        825.18        897.08        39.47 o                         
   0   3  10      29780.62      29478.44       274.08 o                         
   1   3  10       1316.59       1385.28        42.36 o                         
   2   3  10       1802.55       1607.91        60.76 o                         
   3   3  10          0.36        -15.07        16.22 o                         
   4   3  10      11791.56      11564.82       196.99 o                         
   5   3  10        113.60         81.75        18.99 o                         
   6   3  10       4010.14       3948.37       104.74 o                         
   7   3  10       4632.97       4633.98       118.40 o                         
   8   3  10       9327.02       9414.32       178.18 o                         
   9   3  10         50.08         10.83        18.47 o                         
  10   3  10       3914.13       4189.73       238.73 o                         
  11   3  10       1253.28       1407.36       147.50 o                         
  12   3  10        556.14        693.36       111.62 o                         
  13   3  10         11.01         16.92        52.22 o                         
 -15   4  10          0.14         35.52        68.85 o                         
 -14   4  10          6.99        -28.83        40.80 o                         
 -13   4  10          9.23         25.03        40.73 o                         
 -12   4  10          0.76         24.40        38.92 o                         
 -11   4  10         22.73         40.45        23.75 o                         
 -10   4  10         41.46        -20.21        20.21 o                         
  -9   4  10          0.75         24.49        19.19 o                         
  -8   4  10          4.83         16.20        13.52 o                         
  -7   4  10          6.24        -13.27        13.27 o                         
  -6   4  10        383.96        348.80        23.16 o                         
  -5   4  10          1.46         15.63        11.13 o                         
  -4   4  10         16.28         31.98         9.77 o                         
  -3   4  10        160.69        141.54        12.79 o                         
  -2   4  10       2135.79       2188.27        58.84 o                         
  -1   4  10       1102.61       1096.31        56.78 o                         
   0   4  10        296.82        334.52        23.62 o                         
   1   4  10          6.39         11.03         7.44 o                         
   2   4  10        136.13        101.48        17.62 o                         
   3   4  10        170.78        162.72        21.83 o                         
   4   4  10        140.75        146.42        24.04 o                         
   5   4  10        169.49        178.86        26.75 o                         
   6   4  10        379.43        315.49        29.17 o                         
   7   4  10        117.04        102.15        24.26 o                         
   8   4  10        248.07        289.80        32.07 o                         
   9   4  10          1.91        -33.17        33.17 o                         
  10   4  10        105.81         75.72        40.89 o                         
  11   4  10         93.25        102.13        45.42 o                         
  12   4  10         50.18         -1.26        39.70 o                         
  13   4  10         12.09        -99.18        99.18 o                         
 -15   5  10         16.45         19.04        76.52 o                         
 -14   5  10         60.02        -27.41        43.87 o                         
 -13   5  10        912.66       1058.30       108.15 o                         
 -12   5  10       1492.78       1651.46       114.70 o                         
 -11   5  10        526.24        518.80        54.20 o                         
 -10   5  10        190.62        175.24        29.90 o                         
  -9   5  10       2053.87       2058.43        78.59 o                         
  -8   5  10       5563.61       5615.32       110.51 o                         
  -7   5  10         69.91         18.97        15.06 o                         
  -6   5  10       2409.34       2408.32        63.64 o                         
  -5   5  10        194.15        207.62        17.35 o                         
  -4   5  10      10477.94      10399.55       126.20 o                         
  -3   5  10        133.54        113.44        11.60 o                         
  -2   5  10      18170.34      18845.12       208.43 o                         
  -1   5  10         44.82          2.07        13.93 o                         
   0   5  10      38592.49      39577.46       553.98 o                         
   1   5  10       1334.32       1379.09        85.50 o                         
   2   5  10       2799.06       2932.34        55.75 o                         
   3   5  10          0.83        -14.47        14.47 o                         
   4   5  10       6187.12       5988.85       134.22 o                         
   5   5  10        740.69        778.14        39.64 o                         
   6   5  10       6410.77       6274.45       127.59 o                         
   7   5  10       2706.83       2669.47        81.63 o                         
   8   5  10       7595.51       7294.80       217.41 o                         
   9   5  10        209.90         73.89        56.98 o                         
  10   5  10       2089.52       2085.33       125.86 o                         
  11   5  10        829.24        738.21       108.68 o                         
  12   5  10        397.96        351.38        85.33 o                         
  13   5  10         13.92         35.20        64.22 o                         
 -15   6  10        195.16         74.42        91.31 o                         
 -14   6  10        336.40        239.07        75.66 o                         
 -13   6  10         24.93         52.61        33.83 o                         
 -12   6  10        394.40        395.31        61.89 o                         
 -11   6  10         42.93         70.32        25.85 o                         
 -10   6  10       2351.76       2398.44        99.95 o                         
  -9   6  10         17.69        -18.65        18.65 o                         
  -8   6  10       2554.00       2455.52        98.27 o                         
  -7   6  10       1110.25       1006.65        51.11 o                         
  -6   6  10       9134.60       9046.29       125.69 o                         
  -5   6  10        996.71        926.02        36.94 o                         
  -4   6  10       2319.69       2456.61        57.45 o                         
  -3   6  10        839.80        849.33        30.19 o                         
  -2   6  10      19544.47      19553.96       277.57 o                         
  -1   6  10          4.42        -15.04        15.04 o                         
   0   6  10       6995.58       6828.05        91.07 o                         
   1   6  10          3.35          6.67        11.57 o                         
   2   6  10       5450.20       5619.81        58.17 o                         
   3   6  10        189.27        135.77        15.79 o                         
   4   6  10       8084.63       7898.50       165.21 o                         
   5   6  10       3074.72       2907.50       100.09 o                         
   6   6  10      10229.76       9843.72       195.71 o                         
   7   6  10       2697.62       2475.48       103.27 o                         
   8   6  10       4360.47       3961.56       133.78 o                         
   9   6  10         63.88         62.81        27.14 o                         
  10   6  10       1701.26       1692.80       116.75 o                         
  11   6  10        267.01        335.64        78.81 o                         
  12   6  10       1169.76       1052.17       186.83 o                         
  13   6  10       1380.15       1664.68       250.35 o                         
 -14   7  10          2.53        -31.80        55.46 o                         
 -13   7  10        119.85        169.01        53.68 o                         
 -12   7  10        221.91        137.73        39.30 o                         
 -11   7  10        222.65        210.06        38.01 o
[truncated: 283,015 more chars]
